# Supplementary material for: Changes in structure and assembly of a species-rich soil natural community with contrasting nutrient availability upon establishment of a plant-beneficial Pseudomonas in the wheat rhizosphere
Source: Microbiome. 2023 Sep 29;11:214. doi: 10.1186/s40168-023-01660-5 (PMC10540321; doi:10.1186/s40168-023-01660-5)
Supplement: Supplementary file 3 — Additional file 2: Supplementary Table S1. Number of sequences per sample across the different processing steps. Supplementary Table S2. Relative abundance of bacterial classes. Supplementary Table S3. Alpha diversity indexes across samples. Supplementary Table S4. PERMANOVA test of Bray-Curtis dissimilarities across samples. Supplementary Table S5. Community assembly processes per community state, environment or inoculation. Supplementary Table S6. Differential abundance of ASVs between all conditions tested. Supplementary Table S7. Top five most abundant Pseudomonas ASVs, closest relatives and 16S rRNA sequence similarity to isolated strains. Supplementary Table S8. CFUs and competition index between the three Pseudomonas used in this work. [file 40168_2023_1660_MOESM2_ESM.xlsx]

## Sheet: Suppl. Table S1
Supplementary Table S1. Number of sequences per sample across the different processing steps.
Metadata							DNA quantification (Qubit)		DADA2 pipeline
ID_sample	Sample name	Community state	Environment	Sampling time	Inoculat	Replicate	ng/uL		#raw_reads	#input (fastp)	#filtered	#denoisedF	#denoisedR	#merged	#nonchim
GE1_5R_1	Growing_5_Rhiz_CHA0_1	Growing	Rhiz	5	CHA0	1	27.4		176702	172426	137586	134414	136124	124823	101908
GE1_5R_2	Growing_5_Rhiz_CHA0_2	Growing	Rhiz	5	CHA0	2	44.2		166168	159660	123961	120073	122227	108792	83113
GE1_5R_3	Growing_5_Rhiz_CHA0_3	Growing	Rhiz	5	CHA0	3	31.1		194750	189949	153271	149877	151559	140254	117885
GE1_5R_4	Growing_5_Rhiz_CHA0_4	Growing	Rhiz	5	CHA0	4	33.6		171979	166860	134878	131050	133229	118897	89306
GE1_7R_1	Growing_7_Rhiz_CHA0_1	Growing	Rhiz	7	CHA0	1	51		201914	196927	164281	160133	162442	146643	109827
GE1_7R_2	Growing_7_Rhiz_CHA0_2	Growing	Rhiz	7	CHA0	2	75.5		193235	188523	158401	152948	155993	136924	100478
GE1_7R_3	Growing_7_Rhiz_CHA0_3	Growing	Rhiz	7	CHA0	3	56		172770	168889	142496	136414	139762	119408	83535
GE1_7R_4	Growing_7_Rhiz_CHA0_4	Growing	Rhiz	7	CHA0	4	72.5		140462	137313	114272	109264	112075	94659	65298
GE1_9R_1	Growing_9_Rhiz_CHA0_1	Growing	Rhiz	9	CHA0	1	60.8		217766	210846	169349	163420	166777	145562	107745
GE1_9R_2	Growing_9_Rhiz_CHA0_2	Growing	Rhiz	9	CHA0	3	73.8		169973	165171	135489	130731	133398	116865	87246
GE1_9R_3	Growing_9_Rhiz_CHA0_3	Growing	Rhiz	9	CHA0	4	55		137309	133679	108344	103233	106198	90449	65929
GE1_9R_4	Growing_9_Rhiz_CHA0_4	Growing	Rhiz	9	CHA0	5	62.8		472193	347761	232627	231605	232188	228861	227727
GE2_5R_1	Growing_5_Rhiz_noCHA0_1	Growing	Rhiz	5	noCHA0	1	6.83		191403	185355	149291	145192	147697	133487	103089
GE2_5R_2	Growing_5_Rhiz_noCHA0_2	Growing	Rhiz	5	noCHA0	2	13.7		188234	182144	149751	145980	148040	134871	105653
GE2_5R_3	Growing_5_Rhiz_noCHA0_3	Growing	Rhiz	5	noCHA0	3	4.64		196854	191270	157545	153902	155857	142593	110668
GE2_5R_4	Growing_5_Rhiz_noCHA0_4	Growing	Rhiz	5	noCHA0	4	4.33		172000	167253	136177	132791	134964	123707	100022
GE2_7R_1	Growing_7_Rhiz_noCHA0_1	Growing	Rhiz	7	noCHA0	1	16.4		213055	207039	170466	165794	168261	151099	111136
GE2_7R_2	Growing_7_Rhiz_noCHA0_2	Growing	Rhiz	7	noCHA0	2	29.4		220677	213610	176305	171101	173900	155220	118819
GE2_7R_3	Growing_7_Rhiz_noCHA0_3	Growing	Rhiz	7	noCHA0	3	34.3		181087	175372	143923	137939	141245	120674	81850
GE2_7R_4	Growing_7_Rhiz_noCHA0_4	Growing	Rhiz	7	noCHA0	4	32.1		174576	169872	139638	135001	137594	120857	88220
GE2_9R_1	Growing_9_Rhiz_noCHA0_1	Growing	Rhiz	9	noCHA0	1	40		189040	183682	150576	145632	148230	131360	99955
GE2_9R_2	Growing_9_Rhiz_noCHA0_2	Growing	Rhiz	9	noCHA0	4	74.7		153291	149026	120896	115710	118569	100892	71978
GE2_9R_3	Growing_9_Rhiz_noCHA0_3	Growing	Rhiz	9	noCHA0	5	41.2		486371	359005	238193	237409	237795	234997	234002
GE2_9R_4	Growing_9_Rhiz_noCHA0_4	Growing	Rhiz	9	noCHA0	6	61.6		484682	360338	237212	236169	236709	232987	231452
GE3_1B_1	Growing_1_Bulk_CHA0_1	Growing	Bulk	1	CHA0	1	86.7		209797	205421	167973	164549	166248	150003	102895
GE3_1B_2	Growing_1_Bulk_CHA0_2	Growing	Bulk	1	CHA0	2	66.6		153199	148635	120020	117167	118687	106829	73508
GE3_1B_3	Growing_1_Bulk_CHA0_3	Growing	Bulk	1	CHA0	3	86.9		118866	116246	95845	93473	94826	85043	59537
GE3_1B_4	Growing_1_Bulk_CHA0_4	Growing	Bulk	1	CHA0	4	69.8		137309	133544	108993	106263	107729	96572	67195
GE3_5B_1	Growing_5_Bulk_CHA0_1	Growing	Bulk	5	CHA0	1	36.1		171581	167170	139225	135964	137835	126594	104604
GE3_5B_2	Growing_5_Bulk_CHA0_2	Growing	Bulk	5	CHA0	2	41.6		221503	215866	181333	176803	179178	162303	124008
GE3_5B_3	Growing_5_Bulk_CHA0_3	Growing	Bulk	5	CHA0	3	19.8		170364	166417	140619	137146	139166	127011	102857
GE3_5B_4	Growing_5_Bulk_CHA0_4	Growing	Bulk	5	CHA0	4	28.1		174300	169942	140781	136805	139054	124954	97760
GE3_7B_1	Growing_7_Bulk_CHA0_1	Growing	Bulk	7	CHA0	1	55.5		226705	221720	186397	180814	184050	163100	121324
GE3_7B_2	Growing_7_Bulk_CHA0_2	Growing	Bulk	7	CHA0	2	46.7		198418	193755	163949	159120	161627	144588	109940
GE3_7B_3	Growing_7_Bulk_CHA0_3	Growing	Bulk	7	CHA0	3	53.7		189211	185019	156754	151387	154262	135118	97006
GE3_7B_4	Growing_7_Bulk_CHA0_4	Growing	Bulk	7	CHA0	4	54.4		95591	93601	78264	74801	76776	66745	50941
GE3_9B_1	Growing_9_Bulk_CHA0_1	Growing	Bulk	9	CHA0	1	56		166797	162211	129165	123744	126789	109068	76572
GE3_9B_2	Growing_9_Bulk_CHA0_2	Growing	Bulk	9	CHA0	2	72.4		161960	155317	120789	116182	118931	103032	71226
GE3_9B_3	Growing_9_Bulk_CHA0_3	Growing	Bulk	9	CHA0	3	54		159458	155322	125967	120838	123805	108675	81576
GE3_9B_4	Growing_9_Bulk_CHA0_4	Growing	Bulk	9	CHA0	4	41.7		175469	168169	135132	130472	133243	117642	88479
GE4_1B_1	Growing_1_Bulk_noCHA0_1	Growing	Bulk	1	noCHA0	1	71.6		151014	146056	117742	115216	116419	105915	75605
GE4_1B_2	Growing_1_Bulk_noCHA0_2	Growing	Bulk	1	noCHA0	2	94.7		193099	186189	148598	145688	147154	133926	93541
GE4_1B_3	Growing_1_Bulk_noCHA0_3	Growing	Bulk	1	noCHA0	3	98.8		153818	150171	122853	119988	121499	109739	75652
GE4_1B_4	Growing_1_Bulk_noCHA0_4	Growing	Bulk	1	noCHA0	4	89.2		111358	107941	86103	83703	85065	76235	54347
GE4_5B_1	Growing_5_Bulk_noCHA0_1	Growing	Bulk	5	noCHA0	1	31		155214	151978	129195	125839	127743	117216	96224
GE4_5B_2	Growing_5_Bulk_noCHA0_2	Growing	Bulk	5	noCHA0	2	29.4		207084	202902	170514	166707	168689	155439	126316
GE4_5B_3	Growing_5_Bulk_noCHA0_3	Growing	Bulk	5	noCHA0	3	23.7		176938	173396	145897	142476	144243	132029	107301
GE4_5B_4	Growing_5_Bulk_noCHA0_4	Growing	Bulk	5	noCHA0	4	20.4		131765	128747	107754	104634	106212	96336	78940
GE4_7B_1	Growing_7_Bulk_noCHA0_1	Growing	Bulk	7	noCHA0	1	47.1		175905	172722	148256	143219	145962	129429	95632
GE4_7B_2	Growing_7_Bulk_noCHA0_2	Growing	Bulk	7	noCHA0	2	50		173193	170160	144466	139112	141993	124223	90698
GE4_7B_3	Growing_7_Bulk_noCHA0_3	Growing	Bulk	7	noCHA0	3	51.9		209610	205604	173793	167630	170782	149670	105528
GE4_7B_4	Growing_7_Bulk_noCHA0_4	Growing	Bulk	7	noCHA0	4	59		210203	206022	174516	168525	171688	151267	108865
GE4_9B_1	Growing_9_Bulk_noCHA0_1	Growing	Bulk	9	noCHA0	1	39.1		181215	175443	139143	134081	136709	120137	89891
GE4_9B_2	Growing_9_Bulk_noCHA0_2	Growing	Bulk	9	noCHA0	2	42.5		178689	172980	137738	132802	135487	119393	89659
GE4_9B_3	Growing_9_Bulk_noCHA0_3	Growing	Bulk	9	noCHA0	3	45.8		109225	106855	86850	83387	85059	74328	57336
GE4_9B_4	Growing_9_Bulk_noCHA0_4	Growing	Bulk	9	noCHA0	4	55		145382	141319	112867	108467	110662	96711	72701
SE1_5R_1	Stable_5_Rhiz_CHA0_1	Stable	Rhiz	5	CHA0	1	60.4		573616	423486	294387	292999	293349	287555	278663
SE1_5R_2	Stable_5_Rhiz_CHA0_2	Stable	Rhiz	5	CHA0	2	64		597925	438851	297823	296052	296541	289439	280425
SE1_5R_3	Stable_5_Rhiz_CHA0_3	Stable	Rhiz	5	CHA0	3	60.4		514790	382703	260599	258672	259759	252207	241070
SE1_5R_4	Stable_5_Rhiz_CHA0_4	Stable	Rhiz	5	CHA0	4	47.6		568515	417924	276057	275338	275540	271264	268380
SE1_7R_1	Stable_7_Rhiz_CHA0_1	Stable	Rhiz	7	CHA0	1	125		414217	301967	195152	193157	194275	187625	178705
SE1_7R_2	Stable_7_Rhiz_CHA0_2	Stable	Rhiz	7	CHA0	2	216		443574	322327	207518	205766	206703	200183	186513
SE1_7R_3	Stable_7_Rhiz_CHA0_3	Stable	Rhiz	7	CHA0	3	172		446690	328267	211164	208860	210197	202133	190452
SE1_7R_4	Stable_7_Rhiz_CHA0_4	Stable	Rhiz	7	CHA0	4	178		525927	382945	244446	242130	243418	235133	220742
SE1_9R_1	Stable_9_Rhiz_CHA0_1	Stable	Rhiz	9	CHA0	1	25.4		511007	358021	201291	199234	200427	191932	172580
SE1_9R_2	Stable_9_Rhiz_CHA0_2	Stable	Rhiz	9	CHA0	2	232		431879	290378	146478	144427	145621	139163	132183
SE1_9R_3	Stable_9_Rhiz_CHA0_3	Stable	Rhiz	9	CHA0	3	181		505987	360175	209260	207274	208230	200403	188856
SE1_9R_4	Stable_9_Rhiz_CHA0_4	Stable	Rhiz	9	CHA0	4	20.4		482735	342209	196876	196354	196717	193644	192811
SE2_5R_1	Stable_5_Rhiz_noCHA0_1	Stable	Rhiz	5	noCHA0	1	59.2		476930	354231	236679	234978	235787	229423	219589
SE2_5R_2	Stable_5_Rhiz_noCHA0_2	Stable	Rhiz	5	noCHA0	2	55.6		523934	383196	244206	242141	243265	236796	227113
SE2_5R_3	Stable_5_Rhiz_noCHA0_3	Stable	Rhiz	5	noCHA0	3	45.2		562333	415565	279927	278515	279193	273907	268012
SE2_5R_4	Stable_5_Rhiz_noCHA0_4	Stable	Rhiz	5	noCHA0	4	45.2		527240	391754	267236	265548	266416	260247	252573
SE2_7R_1	Stable_7_Rhiz_noCHA0_1	Stable	Rhiz	7	noCHA0	1	96.8		518557	382033	248192	246007	247102	239171	229138
SE2_7R_2	Stable_7_Rhiz_noCHA0_2	Stable	Rhiz	7	noCHA0	2	123		481706	349205	216382	214550	215547	209074	197705
SE2_7R_3	Stable_7_Rhiz_noCHA0_3	Stable	Rhiz	7	noCHA0	3	108		529847	389917	256611	254331	255465	247701	237059
SE2_7R_4	Stable_7_Rhiz_noCHA0_4	Stable	Rhiz	7	noCHA0	4	88		393650	287745	185594	183545	184595	177542	168624
SE2_9R_1	Stable_9_Rhiz_noCHA0_1	Stable	Rhiz	9	noCHA0	1	193		484478	341989	190492	188589	189518	182609	173507
SE2_9R_2	Stable_9_Rhiz_noCHA0_2	Stable	Rhiz	9	noCHA0	2	162		432704	306114	173424	171530	172628	166606	160005
SE2_9R_3	Stable_9_Rhiz_noCHA0_3	Stable	Rhiz	9	noCHA0	3	143		377914	265764	145733	144273	145159	140841	137168
SE2_9R_4	Stable_9_Rhiz_noCHA0_4	Stable	Rhiz	9	noCHA0	4	173		179000	121555	57601	56459	57111	54262	52222
SE3_1B_1	Stable_1_Bulk_CHA0_1	Stable	Bulk	1	CHA0	1	51.6		306159	232756	177686	175841	176810	170770	159428
SE3_1B_2	Stable_1_Bulk_CHA0_2	Stable	Bulk	1	CHA0	2	49.2		328480	249440	185693	183925	184845	178894	169794
SE3_1B_3	Stable_1_Bulk_CHA0_3	Stable	Bulk	1	CHA0	3	55.6		306438	233850	170524	168737	169725	163907	155768
SE3_1B_4	Stable_1_Bulk_CHA0_4	Stable	Bulk	1	CHA0	4	65.6		404429	308965	235288	233571	233986	226473	212888
SE3_5B_1	Stable_5_Bulk_CHA0_1	Stable	Bulk	5	CHA0	1	58.4		601988	440819	311909	310246	310882	304037	296111
SE3_5B_2	Stable_5_Bulk_CHA0_2	Stable	Bulk	5	CHA0	2	49.2		742663	542725	382210	380704	381539	374040	366452
SE3_5B_3	Stable_5_Bulk_CHA0_3	Stable	Bulk	5	CHA0	3	76.4		520916	390307	275209	273919	274454	268890	262504
SE3_5B_4	Stable_5_Bulk_CHA0_4	Stable	Bulk	5	CHA0	4	70.4		651551	484296	336494	334907	335520	328597	320388
SE3_7B_1	Stable_7_Bulk_CHA0_1	Stable	Bulk	7	CHA0	1	72		542723	402798	270591	268645	269692	263042	252745
SE3_7B_2	Stable_7_Bulk_CHA0_2	Stable	Bulk	7	CHA0	2	66		568878	419631	281347	280156	280735	275654	270166
SE3_7B_3	Stable_7_Bulk_CHA0_3	Stable	Bulk	7	CHA0	3	59.6		479214	360150	252370	251223	251728	247248	244001
SE3_7B_4	Stable_7_Bulk_CHA0_4	Stable	Bulk	7	CHA0	4	73.6		461733	343236	234101	232580	233233	227518	219788
SE3_9B_1	Stable_9_Bulk_CHA0_1	Stable	Bulk	9	CHA0	1	51.2		497895	355692	215919	214544	215330	209716	203822
SE3_9B_2	Stable_9_Bulk_CHA0_2	Stable	Bulk	9	CHA0	2	81.2		461603	329396	198587	197035	197962	192199	184991
SE3_9B_3	Stable_9_Bulk_CHA0_3	Stable	Bulk	9	CHA0	3	63.2		531003	379709	221389	219746	220614	214715	209088
SE3_9B_4	Stable_9_Bulk_CHA0_4	Stable	Bulk	9	CHA0	4	78		492661	346830	195197	193736	194524	189047	182102
SE4_1B_1	Stable_1_Bulk_noCHA0_1	Stable	Bulk	1	noCHA0	1	50		318888	242265	177151	175877	176486	172200	166705
SE4_1B_2	Stable_1_Bulk_noCHA0_2	Stable	Bulk	1	noCHA0	2	88.8		467424	355899	266968	265405	266148	259063	244050
SE4_1B_3	Stable_1_Bulk_noCHA0_3	Stable	Bulk	1	noCHA0	3	49.6		422184	323892	234439	232664	233461	227385	217694
SE4_1B_4	Stable_1_Bulk_noCHA0_4	Stable	Bulk	1	noCHA0	4	65.6		308355	234335	169646	168091	168911	163458	154135
SE4_5B_1	Stable_5_Bulk_noCHA0_1	Stable	Bulk	5	noCHA0	1	78.8		475012	355610	243353	242276	242788	238334	234261
SE4_5B_2	Stable_5_Bulk_noCHA0_2	Stable	Bulk	5	noCHA0	2	78		453256	333423	226515	224910	225585	219780	211673
SE4_5B_3	Stable_5_Bulk_noCHA0_3	Stable	Bulk	5	noCHA0	3	74		484036	361471	256217	254684	255402	249517	242320
SE4_5B_4	Stable_5_Bulk_noCHA0_4	Stable	Bulk	5	noCHA0	4	76		488965	361535	255314	253991	254525	249312	243651
SE4_7B_1	Stable_7_Bulk_noCHA0_1	Stable	Bulk	7	noCHA0	1	103		400926	300319	205366	203904	204786	199928	192875
SE4_7B_2	Stable_7_Bulk_noCHA0_2	Stable	Bulk	7	noCHA0	2	79.2		355838	263433	177383	176043	176667	171799	164706
SE4_7B_3	Stable_7_Bulk_noCHA0_3	Stable	Bulk	7	noCHA0	3	61.2		327259	245072	169512	168607	169010	165721	163303
SE4_7B_4	Stable_7_Bulk_noCHA0_4	Stable	Bulk	7	noCHA0	4	84.4		299051	223414	152787	151848	152225	148910	146168
SE4_9B_1	Stable_9_Bulk_noCHA0_1	Stable	Bulk	9	noCHA0	1	50.8		503830	360786	207980	207765	207731	205301	204748
SE4_9B_2	Stable_9_Bulk_noCHA0_2	Stable	Bulk	9	noCHA0	2	66		425516	300646	171835	170492	170886	165725	160048
SE4_9B_3	Stable_9_Bulk_noCHA0_3	Stable	Bulk	9	noCHA0	3	57.6		373775	266527	153332	152005	152657	148114	143308
SE4_9B_4	Stable_9_Bulk_noCHA0_4	Stable	Bulk	9	noCHA0	4	70.8		299432	213213	124717	123656	124139	120651	117581
GE7_9R_1	Control_9_Rhiz_CHA0_1	Control	Rhiz	9	CHA0	1	2.94		173424	169938	147951	147885	147912	147759	147744
GE7_9R_2	Control_9_Rhiz_CHA0_2	Control	Rhiz	9	CHA0	2	4.03		135637	132577	116236	116137	116166	116045	116022
GE7_9R_3	Control_9_Rhiz_CHA0_3	Control	Rhiz	9	CHA0	3	3.74		157339	154421	135898	135814	135836	135737	135732
GE7_9R_4	Control_9_Rhiz_CHA0_4	Control	Rhiz	9	CHA0	4	2.2		100562	98759	85705	85630	85642	85550	85545
								average	319267	254270	180589	177851	179306	169552	151732
								average (%) from initial reas		79.6418	71.0228	69.9458	70.5181	66.682	59.6737
								SD	162158	101716	59485.2	60213.5	59756.6	62109.3	69801.4
								min	95591	93601	57601	56459	57111	54262	50941
								max	742663	542725	382210	380704	381539	374040	366452

## Sheet: Suppl. Table S2
Supplementary Table S2. Relative abundance of bacterial classes.
					Growing Nat Com	Environment	Bulk	Bulk	Bulk	Bulk	Bulk	Bulk	Bulk	Bulk	Bulk	Bulk	Bulk	Bulk	Bulk	Bulk	Bulk	Bulk	Bulk	Bulk	Bulk	Bulk	Bulk	Bulk	Bulk	Bulk	Bulk	Bulk	Bulk	Bulk	Bulk	Bulk	Bulk	Bulk	Rhiz.	Rhiz.	Rhiz.	Rhiz.	Rhiz.	Rhiz.	Rhiz.	Rhiz.	Rhiz.	Rhiz.	Rhiz.
						Inoculated	CHA0	CHA0	CHA0	CHA0	CHA0	CHA0	CHA0	CHA0	CHA0	CHA0	CHA0	CHA0	CHA0	CHA0	CHA0	CHA0	no	no	no	no	no	no	no	no	no	no	no	no	no	no	no	no	CHA0	CHA0	CHA0	CHA0	CHA0	CHA0	CHA0	CHA0	CHA0	CHA0	CHA0
						Timepoint	1	1	1	1	5	5	5	5	7	7	7	7	9	9	9	9	1	1	1	1	5	5	5	5	7	7	7	7	9	9	9	9	5	5	5	5	7	7	7	7	9	9	9
						Replicate	1	2	3	4	1	2	3	4	1	2	3	4	1	2	3	4	1	2	3	4	1	2	3	4	1	2	3	4	1	2	3	4	1	2	3	4	1	2	3	4	1	3	4
Growing NatCom | Summary stats						Sample name	Growing_0_Bulk_CHA0_1	Growing_0_Bulk_CHA0_2	Growing_0_Bulk_CHA0_3	Growing_0_Bulk_CHA0_4	Growing_5_Bulk_CHA0_1	Growing_5_Bulk_CHA0_2	Growing_5_Bulk_CHA0_3	Growing_5_Bulk_CHA0_4	Growing_7_Bulk_CHA0_1	Growing_7_Bulk_CHA0_2	Growing_7_Bulk_CHA0_3	Growing_7_Bulk_CHA0_4	Growing_9_Bulk_CHA0_1	Growing_9_Bulk_CHA0_2	Growing_9_Bulk_CHA0_3	Growing_9_Bulk_CHA0_4	Growing_0_Bulk_noCHA0_1	Growing_0_Bulk_noCHA0_2	Growing_0_Bulk_noCHA0_3	Growing_0_Bulk_noCHA0_4	Growing_5_Bulk_noCHA0_1	Growing_5_Bulk_noCHA0_2	Growing_5_Bulk_noCHA0_3	Growing_5_Bulk_noCHA0_4	Growing_7_Bulk_noCHA0_1	Growing_7_Bulk_noCHA0_2	Growing_7_Bulk_noCHA0_3	Growing_7_Bulk_noCHA0_4	Growing_9_Bulk_noCHA0_1	Growing_9_Bulk_noCHA0_2	Growing_9_Bulk_noCHA0_3	Growing_9_Bulk_noCHA0_4	Growing_5_Rhiz_CHA0_1	Growing_5_Rhiz_CHA0_2	Growing_5_Rhiz_CHA0_3	Growing_5_Rhiz_CHA0_4	Growing_7_Rhiz_CHA0_1	Growing_7_Rhiz_CHA0_2	Growing_7_Rhiz_CHA0_3	Growing_7_Rhiz_CHA0_4	Growing_9_Rhiz_CHA0_1	Growing_9_Rhiz_CHA0_3	Growing_9_Rhiz_CHA0_4
Class	AVERAGE	SD	MIN	MAX		Class
Abditibacteria	0.0374012	0.0188628	0	0.0668504		Abditibacteria	0.0038937	0	0	0	0.0620275	0.0383959	0.0307174	0.0426475	0.0503065	0.046506	0.0410237	0.057875	0.0348488	0.0429719	0.0519764	0.0438764	0	0	0	0	0.0432275	0.0610903	0.0321328	0.0398981	0.0437501	0.0574764	0.055146	0.0422	0.0517128	0.0472078	0.0465699	0.0581824	0.0319473	0.0535697	0.0509117	0.0589877	0.0229811	0.0415838	0.061177	0.0393255	0.0306074	0.0329284	0.0266337
Acidimicrobiia	0.00398168	0.00449279	0	0.0184852		Acidimicrobiia	0	0	0	0	0	0.0024508	0	0.00208036	0.00754597	0	0	0	0.00670169	0	0.00633858	0.00230928	0	0	0	0	0.00421732	0.00562674	0.00472541	0	0.00426831	0.00563495	0	0	0.00689505	0.0103627	0	0	0.00698847	0.0109574	0	0.00113438	0	0.0111566	0.00244708	0.00629208	0.0114778	0.0082321	0.00470006
Acidobacteriae	0.0122477	0.00917273	0	0.0561672		Acidobacteriae	0.00486713	0.00953639	0	0.0104351	0.0193836	0.0163387	0.025763	0.0395269	0.00922285	0.00837108	0.00946701	0.0119741	0.00670169	0.00859439	0.0126772	0.0150103	0	0.00214137	0	0.00368446	0.00738031	0.00884202	0.0151213	0.0141574	0.00746953	0.0101429	0.0135446	0.00750223	0.00919339	0.019574	0.0107469	0.0113527	0.00898517	0.0121749	0.00517746	0.00907503	0.00643471	0.0131851	0.015906	0.0141572	0.0095648	0.0105841	0.0188002
Actinobacteria	12.1551	4.34967	4.70144	23.3691		Actinobacteria	6.07515	4.70144	4.99605	5.62752	11.8056	12.4443	8.77428	9.05271	10.0278	8.59803	8.3499	11.0262	7.17617	11.6282	6.31703	9.72785	6.72159	6.27315	5.68672	6.88442	16.6637	14.4278	16.831	16.4264	12.0014	9.93892	9.33709	11.8938	11.4274	9.76396	11.0299	11.4804	19.401	16.0587	19.5475	14.2138	7.37877	14.9874	12.1681	12.2947	13.8709	14.7096	13.4359
Alphaproteobacteria	15.8645	5.35216	4.67743	23.2972		Alphaproteobacteria	5.62153	5.45754	5.15916	5.88095	21.603	18.2911	22.5763	22.5751	18.2369	21.8225	17.8853	18.9072	15.8254	15.4642	20.4838	20.9833	5.67395	5.55579	4.96811	4.67743	21.7044	20.7779	20.3656	20.4716	19.09	18.3102	16.6628	16.9879	23.2972	21.9965	21.3469	20.2262	13.6115	12.2224	15.7162	12.2921	8.48554	17.9632	16.3551	13.2889	20.4438	18.3964	18.7767
Bacilli	7.90496	2.26206	3.14984	13.5648		Bacilli	11.0055	13.5648	10.1502	11.3415	6.06222	8.5876	6.96393	6.46993	5.46831	5.18449	8.71911	7.10465	5.58251	3.14984	4.85028	4.49271	10.7029	11.9778	10.631	11.8695	8.28809	7.58404	7.73927	6.87791	6.65322	7.22513	7.9894	7.96268	6.10326	5.21934	5.09941	7.11245	7.07433	8.89987	7.5867	7.6355	4.91336	9.41113	10.3977	8.5997	5.8001	5.05686	5.92991
Bacteroidia	15.727	8.97618	6.95021	45.737		Bacteroidia	34.4885	38.4017	34.7335	30.3916	10.7695	9.7452	12.1165	16.7969	18.9135	10.1216	10.4821	10.8206	15.6699	17.4452	12.0446	7.75803	30.2981	32.1741	35.3485	33.4457	9.01874	11.0726	10.8826	9.3413	9.26116	9.2909	12.0044	11.3049	6.95021	9.15947	8.24646	10.2983	10.8321	13.8539	10.5594	13.1009	45.737	13.3099	13.963	15.1765	10.9871	16.5465	13.6364
Bdellovibrionia	0.273379	0.177271	0	0.558032		Bdellovibrionia	0	0	0	0	0.249079	0.219755	0.210067	0.2278	0.531571	0.530168	0.416548	0.437056	0.415505	0.35237	0.480464	0.536908	0	0	0	0	0.158149	0.243557	0.205083	0.100389	0.369208	0.358383	0.36764	0.381676	0.447029	0.556131	0.517643	0.476812	0.15175	0.142447	0.200195	0.279057	0.233488	0.532476	0.467393	0.40112	0.385462	0.31282	0.512306
Clostridia	0.00302082	0.0215643	0	0.162882		Clostridia	0	0	0	0	0	0	0	0	0	0	0	0	0	0	0	0	0	0	0	0	0	0	0	0	0	0	0	0	0	0	0	0	0	0	0	0	0	0	0	0	0	0	0
Coriobacteriia	7.88242e-05	0.000584576	0	0.00441415		Coriobacteriia	0	0	0	0	0	0	0	0	0	0	0	0	0	0	0	0	0	0	0	0	0	0	0	0	0	0	0	0	0	0	0	0	0	0	0	0	0	0	0	0	0	0	0
Deinococci	8.05882e-05	0.000428898	0	0.00274728		Deinococci	0	0	0	0	0	0	0	0	0	0	0	0	0	0	0	0	0	0	0	0	0	0	0	0	0	0	0	0	0	0	0	0	0	0	0	0	0	0	0	0	0	0	0
Gammaproteobacteria	41.3533	3.8213	29.6907	48.4187		Gammaproteobacteria	42.3518	37.3963	44.4835	46.2739	43.2865	45.3463	42.0868	38.0374	39.5761	43.6682	43.6555	44.1586	45.8597	45.1091	42.755	45.7238	46.1505	43.6091	42.9462	42.725	39.0492	39.6605	37.9242	40.2662	43.1046	43.468	42.9442	41.9656	39.9982	41.3851	42.6742	39.6535	45.6257	44.9352	41.8934	48.4187	29.6907	34.7367	36.0675	43.1731	37.0158	35.3392	35.5998
Gemmatimonadetes	7.92781e-05	0.000422927	0	0.00272654		Gemmatimonadetes	0	0	0	0	0	0	0	0	0	0	0	0	0	0	0	0	0	0	0	0	0	0	0	0	0	0	0	0	0	0	0	0	0	0	0	0	0	0	0	0	0	0	0
Longimicrobia	0.00912738	0.00698702	0	0.0285138		Longimicrobia	0	0.00272468	0	0	0.0135685	0.00326773	0	0.00728128	0.0125766	0.00837108	0	0	0.0107227	0.00429719	0.0076063	0.0127011	0	0	0	0.00368446	0.00738031	0.0080382	0.0103959	0.0102963	0.00960369	0.0123969	0.00677231	0.0140667	0.00574587	0.0138169	0.0179115	0.00567634	0.00898517	0.0109574	0.0120807	0.0102094	0.00735396	0.0283987	0.0220237	0.0078651	0.0114778	0.0117601	0.0109668
Myxococcia	3.63697e-05	0.000269725	0	0.0020367		Myxococcia	0	0	0	0	0	0	0	0	0	0	0	0	0	0	0	0	0	0	0	0	0	0	0	0	0	0	0	0	0	0	0	0	0	0	0	0	0	0	0	0	0	0	0
Negativicutes	0.00172625	0.0128022	0	0.09667		Negativicutes	0	0	0	0	0	0	0	0	0	0	0	0	0	0	0	0	0	0	0	0	0	0	0	0	0	0	0	0	0	0	0	0	0	0	0	0	0	0	0	0	0	0	0
Planctomycetes	4.34321	2.72254	0.145576	10.2596		Planctomycetes	0.146987	0.193453	0.158071	0.180379	3.38147	2.84865	3.95858	3.56574	4.91326	7.32005	7.62304	5.29057	7.15741	5.16666	10.2596	8.0975	0.148338	0.158462	0.145576	0.151063	3.07232	3.46527	3.25013	3.30124	6.48889	8.16278	7.17091	6.57289	8.69465	8.34888	7.83808	7.31254	1.70718	1.77023	2.26169	1.93525	2.14552	5.28318	6.10792	4.33996	7.56958	6.34695	7.7645
Polyangia	0.000941341	0.00214678	0	0.00817962		Polyangia	0	0	0	0	0	0	0.00198177	0	0.0041922	0.00279036	0	0	0	0	0	0	0	0	0	0	0	0	0	0	0	0	0.00193495	0.00187556	0	0	0.00716461	0	0	0	0	0	0	0	0	0	0	0	0.00783343
Saccharimonadia	0	0	0	0		Saccharimonadia	0	0	0	0	0	0	0	0	0	0	0	0	0	0	0	0	0	0	0	0	0	0	0	0	0	0	0	0	0	0	0	0	0	0	0	0	0	0	0	0	0	0	0
Thermoanaerobacteria	0	0	0	0		Thermoanaerobacteria	0	0	0	0	0	0	0	0	0	0	0	0	0	0	0	0	0	0	0	0	0	0	0	0	0	0	0	0	0	0	0	0	0	0	0	0	0	0	0	0	0	0	0
Thermoleophilia	0.0931129	0.0456358	0	0.202835		Thermoleophilia	0.00876083	0.0122611	0	0.00447221	0.0707501	0.0816933	0.0554895	0.0696922	0.0670753	0.0902216	0.118864	0.0758362	0.15816	0.121754	0.202835	0.132784	0.0132445	0.00749481	0.0132342	0.0221068	0.083292	0.0876164	0.0869475	0.0926665	0.123781	0.107064	0.0977148	0.127538	0.13905	0.126655	0.0967222	0.0879832	0.0728797	0.0876595	0.111315	0.0499127	0.0643471	0.131851	0.101554	0.105392	0.174079	0.135242	0.142568
Verrucomicrobiae	2.21663	1.07069	0.217383	4.39473		Verrucomicrobiae	0.293001	0.260207	0.319505	0.289203	2.67688	2.37483	3.19956	3.11327	2.18162	2.59876	2.69915	2.10944	2.09629	1.50688	2.52783	2.47324	0.291379	0.241975	0.260713	0.217383	1.8999	2.59714	2.65284	3.05799	2.84269	3.05301	3.34843	2.73738	2.86949	3.35291	3.06824	3.27666	1.46658	1.9419	2.05545	1.99537	1.31452	3.54984	4.27016	2.55301	3.6901	3.09292	4.13292
TOTAL	100					TOTAL	100	100	100	100	100	100	100	100	100	100	100	100	100	100	100	100	100	100	100	100	100	100	100	100	100	100	100	100	100	100	100	100	100	100	100	100	100	100	100	100	100	100	100
						P. protegens CHA0 ASV	0.810863	1.05037	1.14854	1.13147	0.458422	0.60208	0.60543	1.31583	1.91165	0.459479	0.53436	0.616668	7.26196	6.98008	0.619913	0.53229	0	0	0	0	0	0	0	0	0	0	0	0	0	0	0	0	2.3042	4.73605	1.20548	2.67827	0.968884	0.864132	1.55267	2.42717	1.055	1.76637	0.777076
					Stable Nat Com	Environment	Bulk	Bulk	Bulk	Bulk	Bulk	Bulk	Bulk	Bulk	Bulk	Bulk	Bulk	Bulk	Bulk	Bulk	Bulk	Bulk	Bulk	Bulk	Bulk	Bulk	Bulk	Bulk	Bulk	Bulk	Bulk	Bulk	Bulk	Bulk	Bulk	Bulk	Bulk	Bulk	Rhiz.	Rhiz.	Rhiz.	Rhiz.	Rhiz.	Rhiz.	Rhiz.	Rhiz.	Rhiz.	Rhiz.	Rhiz.
						Inoculated	CHA0	CHA0	CHA0	CHA0	CHA0	CHA0	CHA0	CHA0	CHA0	CHA0	CHA0	CHA0	CHA0	CHA0	CHA0	CHA0	no	no	no	no	no	no	no	no	no	no	no	no	no	no	no	no	CHA0	CHA0	CHA0	CHA0	CHA0	CHA0	CHA0	CHA0	CHA0	CHA0	CHA0
						Timepoint	1	1	1	1	5	5	5	5	7	7	7	7	9	9	9	9	1	1	1	1	5	5	5	5	7	7	7	7	9	9	9	9	5	5	5	5	7	7	7	7	9	9	9
						Replicate	1	2	3	4	1	2	3	4	1	2	3	4	1	2	3	4	1	2	3	4	1	2	3	4	1	2	3	4	1	2	3	4	1	2	3	4	1	2	3	4	1	2	3
Stable NatCom | Summary stats						Sample name	Stable_0_Bulk_CHA0_1	Stable_0_Bulk_CHA0_2	Stable_0_Bulk_CHA0_3	Stable_0_Bulk_CHA0_4	Stable_5_Bulk_CHA0_1	Stable_5_Bulk_CHA0_2	Stable_5_Bulk_CHA0_3	Stable_5_Bulk_CHA0_4	Stable_7_Bulk_CHA0_1	Stable_7_Bulk_CHA0_2	Stable_7_Bulk_CHA0_3	Stable_7_Bulk_CHA0_4	Stable_9_Bulk_CHA0_1	Stable_9_Bulk_CHA0_2	Stable_9_Bulk_CHA0_3	Stable_9_Bulk_CHA0_4	Stable_0_Bulk_noCHA0_1	Stable_0_Bulk_noCHA0_2	Stable_0_Bulk_noCHA0_3	Stable_0_Bulk_noCHA0_4	Stable_5_Bulk_noCHA0_1	Stable_5_Bulk_noCHA0_2	Stable_5_Bulk_noCHA0_3	Stable_5_Bulk_noCHA0_4	Stable_7_Bulk_noCHA0_1	Stable_7_Bulk_noCHA0_2	Stable_7_Bulk_noCHA0_3	Stable_7_Bulk_noCHA0_4	Stable_9_Bulk_noCHA0_1	Stable_9_Bulk_noCHA0_2	Stable_9_Bulk_noCHA0_3	Stable_9_Bulk_noCHA0_4	Stable_5_Rhiz_CHA0_1	Stable_5_Rhiz_CHA0_2	Stable_5_Rhiz_CHA0_3	Stable_5_Rhiz_CHA0_4	Stable_7_Rhiz_CHA0_1	Stable_7_Rhiz_CHA0_2	Stable_7_Rhiz_CHA0_3	Stable_7_Rhiz_CHA0_4	Stable_9_Rhiz_CHA0_1	Stable_9_Rhiz_CHA0_2	Stable_9_Rhiz_CHA0_3
Class	AVERAGE	SD	MIN	MAX		Class	Stable_0_Bulk_CHA0_1	Stable_0_Bulk_CHA0_2	Stable_0_Bulk_CHA0_3	Stable_0_Bulk_CHA0_4	Stable_5_Bulk_CHA0_1	Stable_5_Bulk_CHA0_2	Stable_5_Bulk_CHA0_3	Stable_5_Bulk_CHA0_4	Stable_7_Bulk_CHA0_1	Stable_7_Bulk_CHA0_2	Stable_7_Bulk_CHA0_3	Stable_7_Bulk_CHA0_4	Stable_9_Bulk_CHA0_1	Stable_9_Bulk_CHA0_2	Stable_9_Bulk_CHA0_3	Stable_9_Bulk_CHA0_4	Stable_0_Bulk_noCHA0_1	Stable_0_Bulk_noCHA0_2	Stable_0_Bulk_noCHA0_3	Stable_0_Bulk_noCHA0_4	Stable_5_Bulk_noCHA0_1	Stable_5_Bulk_noCHA0_2	Stable_5_Bulk_noCHA0_3	Stable_5_Bulk_noCHA0_4	Stable_7_Bulk_noCHA0_1	Stable_7_Bulk_noCHA0_2	Stable_7_Bulk_noCHA0_3	Stable_7_Bulk_noCHA0_4	Stable_9_Bulk_noCHA0_1	Stable_9_Bulk_noCHA0_2	Stable_9_Bulk_noCHA0_3	Stable_9_Bulk_noCHA0_4	Stable_5_Rhiz_CHA0_1	Stable_5_Rhiz_CHA0_2	Stable_5_Rhiz_CHA0_3	Stable_5_Rhiz_CHA0_4	Stable_7_Rhiz_CHA0_1	Stable_7_Rhiz_CHA0_2	Stable_7_Rhiz_CHA0_3	Stable_7_Rhiz_CHA0_4	Stable_9_Rhiz_CHA0_1	Stable_9_Rhiz_CHA0_2	Stable_9_Rhiz_CHA0_3
Abditibacteria	0.0063937	0.00473304	0	0.0212504		Abditibacteria	0.0159029	0.00777106	0.0212504	0.00618764	0.00485051	0.000897094	0.00673957	0.00619803	0.00649308	0.00479906	0.00887142	0.0138899	0.00637024	0.0128917	0.00779448	0.00715235	0.00597253	0.00945065	0.00871916	0.00504803	0.00564597	0.0115189	0.00681323	0.00999364	0.0028496	0.00465404	0.00939446	0.0134736	0	0	0.00838376	0.00647249	0	0.00338931	0	0.00629644	0	0.00166388	0.00331486	0.00713128	0	0	0.00221802
Acidimicrobiia	0.295209	0.110061	0.0643746	0.599971		Acidimicrobiia	0.376829	0.321852	0.292547	0.278959	0.599971	0.530781	0.469242	0.355698	0.457979	0.315138	0.350865	0.326908	0.465027	0.356865	0.340878	0.376094	0.414759	0.182713	0.370308	0.369227	0.408392	0.308917	0.363372	0.366131	0.324285	0.270599	0.332832	0.344324	0.263549	0.327513	0.406994	0.448451	0.199352	0.167582	0.255557	0.225491	0.250246	0.175817	0.213256	0.134543	0.0692992	0.237273	0.185759
Acidobacteriae	0	0	0	0		Acidobacteriae	0	0	0	0	0	0	0	0	0	0	0	0	0	0	0	0	0	0	0	0	0	0	0	0	0	0	0	0	0	0	0	0	0	0	0	0	0	0	0	0	0	0	0
Actinobacteria	2.82765	0.656788	1.43497	4.59736		Actinobacteria	2.89847	2.30347	2.23341	2.30283	3.47782	3.10425	3.39379	3.2519	3.32446	2.30915	2.24935	2.50414	2.09846	2.67092	2.00318	2.28816	3.57091	2.03954	2.92964	3.29853	3.10434	3.17765	2.91061	2.40256	2.96929	2.83231	2.61569	2.71866	1.70504	2.35878	2.29944	2.08137	2.57477	3.42847	3.41999	3.38984	2.82117	2.12034	2.69222	2.34286	1.43497	3.62482	2.11544
Alphaproteobacteria	18.274	4.19849	8.09786	29.839		Alphaproteobacteria	16.5355	16.0537	16.3309	13.9645	21.2083	21.312	18.4373	18.5221	18.6594	18.8655	22.5494	17.6912	24.8344	17.5209	23.0904	21.1042	17.4597	11.8111	19.6637	16.1111	18.8246	17.6967	18.5729	18.6568	16.9352	18.2232	21.3932	20.89	29.6889	23.1061	21.9327	23.4184	13.7476	14.9762	13.8027	17.9818	16.1037	13.0166	16.5743	12.0514	8.09786	17.2143	13.4861
Bacilli	41.4988	9.14976	15.9404	60.3487		Bacilli	52.1462	51.6471	49.3483	56.8881	41.1043	43.2872	47.0363	45.7191	49.3046	49.0532	42.416	48.7891	42.3621	50.966	42.6799	46.2131	50.8819	60.3487	46.2392	53.1009	46.8437	47.4386	44.2637	46.4763	51.9107	49.1826	45.3236	45.1065	46.4649	44.8993	43.5094	44.1655	44.2984	34.6511	32.2182	32.257	34.9849	18.4464	25.6974	29.1275	24.3963	41.4971	31.0052
Bacteroidia	9.89923	3.9284	5.85555	18.0886		Bacteroidia	6.43513	7.33912	7.0105	6.71307	6.84967	6.95727	6.21725	6.90116	6.09095	7.72649	8.09384	7.26489	6.90321	5.91434	7.00256	7.56421	6.17825	8.28057	7.85083	7.117	6.44723	6.54066	6.65925	7.6624	5.91464	6.52962	6.8593	7.93368	5.85555	6.09516	6.92727	6.95238	16.9896	9.81204	11.5159	12.7916	18.0886	9.89457	16.4942	16.9701	9.46114	12.8512	13.1911
Bdellovibrionia	0.181816	0.0778564	0.0366055	0.364957		Bdellovibrionia	0.25168	0.14506	0.109085	0.180473	0.213796	0.123201	0.275901	0.259973	0.259291	0.113978	0.116659	0.185033	0.130059	0.181069	0.157968	0.205034	0.279382	0.157961	0.17028	0.333891	0.215488	0.228808	0.158067	0.105387	0.267293	0.251318	0.15568	0.221565	0.0429756	0.100301	0.130329	0.175682	0.203934	0.225201	0.286242	0.192041	0.129845	0.0366055	0.0795567	0.0774932	0.0770655	0.310218	0.141399
Clostridia	5.06564e-05	0.000305478	0	0.0022387		Clostridia	0	0	0	0	0.0022387	0.000598063	0	0	0	0	0	0	0	0	0	0	0	0	0	0	0	0	0	0	0	0	0	0	0	0	0	0	0	0	0	0	0	0	0	0	0	0	0
Coriobacteriia	0	0	0	0		Coriobacteriia	0	0	0	0	0	0	0	0	0	0	0	0	0	0	0	0	0	0	0	0	0	0	0	0	0	0	0	0	0	0	0	0	0	0	0	0	0	0	0	0	0	0	0
Deinococci	0	0	0	0		Deinococci	0	0	0	0	0	0	0	0	0	0	0	0	0	0	0	0	0	0	0	0	0	0	0	0	0	0	0	0	0	0	0	0	0	0	0	0	0	0	0	0	0	0	0
Gammaproteobacteria	14.2268	11.275	5.54078	55.5593		Gammaproteobacteria	8.69887	8.71784	10.8037	8.07539	8.83688	9.23648	7.3971	8.81945	8.15964	8.05482	9.67872	7.95988	8.67361	7.82406	7.93789	8.57984	7.32763	5.54078	7.44411	6.75715	7.18403	6.56265	8.60102	6.68711	5.91293	5.83816	6.44997	6.32284	6.70367	6.20842	6.85563	6.13777	12.7283	27.3321	28.4712	22.8088	17.9516	48.7745	27.2222	30.5504	50.2437	15.6897	31.461
Gemmatimonadetes	0.0301185	0.0141853	0.00477926	0.0684782		Gemmatimonadetes	0.0359543	0.0323794	0.0297505	0.0257818	0.0429084	0.0684782	0.0353827	0.0220374	0.0264052	0.0283944	0.0314935	0.0138899	0.0159256	0.0345731	0.0187067	0.0244372	0.0577344	0.0310521	0.0635985	0.0576918	0.0362283	0.0345568	0.0390625	0.0286182	0.0404644	0.0392269	0.0536826	0.035181	0.0636867	0.0484447	0.0274378	0.0194175	0.0137484	0.0222188	0.0236708	0.0334498	0.0218375	0.0255129	0.0187842	0.0104592	0.00477926	0.0168335	0.0194077
Longimicrobia	0.109384	0.0502696	0.02796	0.235436		Longimicrobia	0.206737	0.162545	0.11546	0.132519	0.235436	0.201547	0.193763	0.152196	0.141116	0.0799843	0.131741	0.137906	0.0674184	0.0849677	0.0961319	0.0643712	0.193112	0.120158	0.183615	0.180287	0.180671	0.112048	0.173056	0.160353	0.0820686	0.117016	0.122799	0.141472	0.02796	0.0798313	0.118135	0.163662	0.091274	0.0681627	0.0526018	0.0503715	0.0885306	0.0499165	0.084529	0.072739	0.0471952	0.125851	0.0865028
Myxococcia	0	0	0	0		Myxococcia	0	0	0	0	0	0	0	0	0	0	0	0	0	0	0	0	0	0	0	0	0	0	0	0	0	0	0	0	0	0	0	0	0	0	0	0	0	0	0	0	0	0	0
Negativicutes	0	0	0	0		Negativicutes	0	0	0	0	0	0	0	0	0	0	0	0	0	0	0	0	0	0	0	0	0	0	0	0	0	0	0	0	0	0	0	0	0	0	0	0	0	0	0	0	0	0	0
Planctomycetes	9.881	2.81159	2.41887	14.6167		Planctomycetes	9.02799	9.85565	10.0684	8.31825	13.518	11.5405	12.6388	12.1275	10.1561	10.3752	11.1935	11.9552	11.4287	11.814	13.7713	10.7667	9.61842	8.51998	10.7733	8.9653	12.9749	14.4453	14.5353	13.5282	12.7206	13.6822	13.2804	12.6479	6.5706	13.7528	14.6167	13.3176	6.93033	7.31299	7.90079	8.11256	7.50562	6.18133	8.83135	6.81798	5.16817	6.53862	6.63354
Polyangia	0.35887	0.1673	0.0752733	0.666246		Polyangia	0.602235	0.607438	0.650261	0.479026	0.611911	0.589989	0.522316	0.440749	0.408199	0.453911	0.536277	0.483168	0.414596	0.351005	0.382969	0.327816	0.617161	0.414478	0.666246	0.595667	0.523664	0.471229	0.618187	0.564186	0.375008	0.430831	0.488512	0.470077	0.280118	0.335701	0.348307	0.36246	0.245179	0.215786	0.265201	0.272714	0.200079	0.130338	0.198339	0.157364	0.0752733	0.154708	0.130863
Saccharimonadia	0	0	0	0		Saccharimonadia	0	0	0	0	0	0	0	0	0	0	0	0	0	0	0	0	0	0	0	0	0	0	0	0	0	0	0	0	0	0	0	0	0	0	0	0	0	0	0	0	0	0	0
Thermoanaerobacteria	2.45953e-05	0.000182404	0	0.00137734		Thermoanaerobacteria	0	0	0	0	0	0	0	0.00137734	0	0	0	0	0	0	0	0	0	0	0	0	0	0	0	0	0	0	0	0	0	0	0	0	0	0	0	0	0	0	0	0	0	0	0
Thermoleophilia	1.03891	0.355823	0.27421	1.70292		Thermoleophilia	1.38632	1.14105	1.27856	1.21278	1.46262	1.27029	1.60444	1.48408	1.70292	1.12938	1.07433	1.29771	1.19973	1.16728	1.18008	1.10623	1.65306	0.989618	1.5674	1.45455	1.44066	1.2985	1.16642	1.24012	1.27548	1.24928	1.23403	1.39526	1.08164	1.35645	1.19049	1.36385	0.712624	0.863144	0.916148	0.767378	0.632108	0.43982	0.532035	0.490156	0.27421	0.728651	0.58223
Verrucomicrobiae	1.37167	0.342708	0.649979	2.11184		Verrucomicrobiae	1.38217	1.66495	1.70782	1.42213	1.83125	1.77655	1.77166	1.93654	1.30251	1.49011	1.56891	1.37708	1.40039	1.10106	1.33026	1.37266	1.74199	1.55396	2.069	1.65359	1.81047	1.67286	1.93223	2.11184	1.26921	1.34901	1.68094	1.75905	1.25147	1.3312	1.62874	1.38696	1.26485	0.921515	0.871875	1.11053	1.22172	0.706596	1.35854	1.18997	0.649979	1.01081	0.959294
TOTAL	100					TOTAL	100	100	100	100	100	100	100	100	100	100	100	100	100	100	100	100	100	100	100	100	100	100	100	100	100	100	100	100	100	100	100	100	100	100	100	100	100	100	100	100	100	100	100
						P. protegens CHA0 ASV	2.02381	2.4427	2.14558	2.0445	1.96483	2.26038	0.141531	2.58045	2.10679	2.25156	2.14866	1.98426	2.12394	1.96481	1.83066	2.14034	0	0	0	0	0.131269	0.0727787	2.14844	0.111293	0	0	0	0	0	0	0	0	6.24291	18.0699	21.0153	15.0579	10.446	30.5389	17.5909	15.7777	15.7871	5.94384	6.22543
[truncated: 13 more columns]

## Sheet: Suppl. Table S3
Supplementary Table S3. Alpha diversiy indexes across samples.
ID_sample	Sample name	Observed_ASVs	Obs.ASV_mean	Obs.ASV_SD	Shannon	Shannon_mean	Shannon_SD	Faith's PD	PD_mean	PD_SD
E3_0_1	Growing_1_Bulk_CHA0	175	163	7.84219	2.57258	2.57296	0.0484157	28.6149	27.2091	1.07772
E3_0_2	Growing_1_Bulk_CHA0	165			2.60785			27.8878
E3_0_3	Growing_1_Bulk_CHA0	156			2.4942			26.301
E3_0_4	Growing_1_Bulk_CHA0	156			2.61719			26.0325
E3_3_1	Growing_5_Bulk_CHA0	237	255.5	11.1467	3.49586	3.55713	0.0618783	32.1796	33.3347	1.0713
E3_3_2	Growing_5_Bulk_CHA0	266			3.50226			35.0583
E3_3_3	Growing_5_Bulk_CHA0	257			3.58516			32.8015
E3_3_4	Growing_5_Bulk_CHA0	262			3.64525			33.2993
E3_5_1	Growing_7_Bulk_CHA0	265	248.5	25.3229	3.66717	3.55253	0.0674001	36.8866	34.6847	2.41307
E3_5_2	Growing_7_Bulk_CHA0	274			3.53502			36.1944
E3_5_3	Growing_7_Bulk_CHA0	247			3.50531			34.9826
E3_5_4	Growing_7_Bulk_CHA0	208			3.50262			30.6753
E3_7_1	Growing_9_Bulk_CHA0	235	234	11.7898	3.46328	3.46053	0.0257344	34.4796	34.6558	1.20698
E3_7_2	Growing_9_Bulk_CHA0	215			3.41975			33.4249
E3_7_3	Growing_9_Bulk_CHA0	247			3.49086			36.6421
E3_7_4	Growing_9_Bulk_CHA0	239			3.46822			34.0766
E1_3R_1	Growing_5_Rhiz_CHA0	240	236.75	11.4319	3.45434	3.5204	0.0664864	34.4482	33.8206	0.492041
E1_3R_2	Growing_5_Rhiz_CHA0	228			3.52613			33.077
E1_3R_3	Growing_5_Rhiz_CHA0	254			3.62628			33.9649
E1_3R_4	Growing_5_Rhiz_CHA0	225			3.47485			33.7921
E1_5R_1	Growing_7_Rhiz_CHA0	230	247	16.171	2.7931	3.5303	0.425871	34.0094	36.1599	1.46292
E1_5R_2	Growing_7_Rhiz_CHA0	273			3.79965			37.8495
E1_5R_3	Growing_7_Rhiz_CHA0	247			3.76329			35.6921
E1_5R_4	Growing_7_Rhiz_CHA0	238			3.76516			37.0885
E1_7R_1	Growing_9_Rhiz_CHA0	257	261.25	26.0996	3.735	3.798	0.134855	36.3673	36.5346	0.886186
E1_7R_3	Growing_9_Rhiz_CHA0	244			3.70564			35.1671
E1_7R_4	Growing_9_Rhiz_CHA0	239			3.72048			37.121
E1_7R_5	Growing_9_Rhiz_CHA0	305			4.03088			37.4829
E4_0_1	Growing_1_Bulk_noCHA0	160	159.25	9.73075	2.55802	2.53596	0.0371754	24.6811	25.5693	0.984122
E4_0_2	Growing_1_Bulk_noCHA0	171			2.5837			25.3076
E4_0_3	Growing_1_Bulk_noCHA0	162			2.48828			25.0588
E4_0_4	Growing_1_Bulk_noCHA0	144			2.51385			27.2294
E4_3_1	Growing_5_Bulk_noCHA0	240	244	9.61769	3.60677	3.59362	0.020159	32.5072	32.7629	0.521828
E4_3_2	Growing_5_Bulk_noCHA0	248			3.57923			33.2022
E4_3_3	Growing_5_Bulk_noCHA0	257			3.61918			33.3092
E4_3_4	Growing_5_Bulk_noCHA0	231			3.56929			32.0332
E4_5_1	Growing_7_Bulk_noCHA0	242	250.5	5.59017	3.47871	3.49671	0.0253543	35.6097	36.7864	1.25185
E4_5_2	Growing_7_Bulk_noCHA0	256			3.4947			38.0565
E4_5_3	Growing_7_Bulk_noCHA0	255			3.47477			38.0176
E4_5_4	Growing_7_Bulk_noCHA0	249			3.53868			35.4617
E4_7_1	Growing_9_Bulk_noCHA0	240	230	15.4758	3.52822	3.56769	0.0456089	35.2635	35.3952	1.46809
E4_7_2	Growing_9_Bulk_noCHA0	250			3.55384			37.2133
E4_7_3	Growing_9_Bulk_noCHA0	217			3.54361			35.9443
E4_7_4	Growing_9_Bulk_noCHA0	213			3.64509			33.1598
E2_3R_1	Growing_5_Rhiz_noCHA0	243	249.75	10.0592	3.47807	3.52108	0.0318853	32.6633	35.5487	1.77527
E2_3R_2	Growing_5_Rhiz_noCHA0	254			3.55661			35.9438
E2_3R_3	Growing_5_Rhiz_noCHA0	264			3.54634			37.5093
E2_3R_4	Growing_5_Rhiz_noCHA0	238			3.5033			36.0784
E2_5R_1	Growing_7_Rhiz_noCHA0	253	252.25	6.2998	3.45625	3.62479	0.121628	34.1685	35.9359	1.05776
E2_5R_2	Growing_7_Rhiz_noCHA0	262			3.78346			36.5374
E2_5R_3	Growing_7_Rhiz_noCHA0	245			3.57709			36.1251
E2_5R_4	Growing_7_Rhiz_noCHA0	249			3.68237			36.9127
E2_7R_1	Growing_9_Rhiz_noCHA0	253	285.25	49.9018	3.81663	3.92482	0.151754	32.8294	37.4804	4.84179
E2_7R_4	Growing_9_Rhiz_noCHA0	225			3.74114			35.3401
E2_7R_5	Growing_9_Rhiz_noCHA0	309			4.02563			36.1591
E2_7R_6	Growing_9_Rhiz_noCHA0	354			4.1159			45.5929
S1_5R_1	Stable_5_Rhiz_CHA0	248	248	5.09902	3.38026	3.37921	0.0413599	32.6765	33.5698	0.613453
S1_5R_2	Stable_5_Rhiz_CHA0	246			3.40345			34.2873
S1_5R_3	Stable_5_Rhiz_CHA0	242			3.3121			33.3603
S1_5R_4	Stable_5_Rhiz_CHA0	256			3.42104			33.9552
S1_7R_1	Stable_7_Rhiz_CHA0	234	224.25	12.5574	3.44168	3.32421	0.166452	32.2871	32.3773	0.51624
S1_7R_2	Stable_7_Rhiz_CHA0	203			3.03766			31.5942
S1_7R_3	Stable_7_Rhiz_CHA0	233			3.42634			32.9919
S1_7R_4	Stable_7_Rhiz_CHA0	227			3.39117			32.6359
S1_9R_1	Stable_9_Rhiz_CHA0	195	209.5	11.8849	3.07126	3.36588	0.18929	30.7827	31.7194	1.05903
S1_9R_2	Stable_9_Rhiz_CHA0	218			3.59554			31.7793
S1_9R_3	Stable_9_Rhiz_CHA0	224			3.42726			33.4268
S1_9R_4	Stable_9_Rhiz_CHA0	201			3.36945			30.8888
S2_5R_1	Stable_5_Rhiz_noCHA0	232	248.25	11.7978	3.48805	3.58981	0.0614104	33.8845	34.3249	0.583634
S2_5R_2	Stable_5_Rhiz_noCHA0	242			3.59683			33.9535
S2_5R_3	Stable_5_Rhiz_noCHA0	260			3.62738			35.3229
S2_5R_4	Stable_5_Rhiz_noCHA0	259			3.64699			34.1387
S2_7R_1	Stable_7_Rhiz_noCHA0	245	225.5	21.5928	3.60937	3.46961	0.221164	32.8296	32.5604	0.785114
S2_7R_2	Stable_7_Rhiz_noCHA0	192			3.08691			31.5496
S2_7R_3	Stable_7_Rhiz_noCHA0	244			3.59963			33.6716
S2_7R_4	Stable_7_Rhiz_noCHA0	221			3.58254			32.1907
S2_9R_1	Stable_9_Rhiz_noCHA0	213	200	27.3313	3.49332	3.57617	0.0480627	31.6306	31.5761	1.28401
S2_9R_2	Stable_9_Rhiz_noCHA0	221			3.6019			32.6434
S2_9R_3	Stable_9_Rhiz_noCHA0	213			3.61118			32.5682
S2_9R_4	Stable_9_Rhiz_noCHA0	153			3.59827			29.4622
S3_0_1	Stable_1_Bulk_CHA0	224	223.25	9.28372	3.24692	3.1394	0.0624802	32.6725	33.3839	0.791566
S3_0_2	Stable_1_Bulk_CHA0	221			3.09469			33.0963
S3_0_3	Stable_1_Bulk_CHA0	211			3.11445			33.0412
S3_0_4	Stable_1_Bulk_CHA0	237			3.10155			34.7256
S3_5_1	Stable_5_Bulk_CHA0	293	286.75	12.8914	3.43694	3.41091	0.038023	37.015	36.6118	1.00592
S3_5_2	Stable_5_Bulk_CHA0	302			3.3491			36.196
S3_5_3	Stable_5_Bulk_CHA0	267			3.41087			35.2557
S3_5_4	Stable_5_Bulk_CHA0	285			3.44675			37.9804
S3_7_1	Stable_7_Bulk_CHA0	265	245	11.9164	3.34399	3.2409	0.0628837	34.557	33.7181	0.656424
S3_7_2	Stable_7_Bulk_CHA0	243			3.17427			34.1477
S3_7_3	Stable_7_Bulk_CHA0	237			3.22927			33.2078
S3_7_4	Stable_7_Bulk_CHA0	235			3.21608			32.9599
S3_9_1	Stable_9_Bulk_CHA0	224	224.5	2.69258	3.16756	3.21794	0.0311489	33.0409	32.673	0.335704
S3_9_2	Stable_9_Bulk_CHA0	222			3.2323			32.5687
S3_9_3	Stable_9_Bulk_CHA0	229			3.22032			32.9086
S3_9_4	Stable_9_Bulk_CHA0	223			3.25158			32.1739
S4_0_1	Stable_1_Bulk_noCHA0	219	231.25	13.2736	3.32735	3.23844	0.106338	33.135	33.2708	1.07357
S4_0_2	Stable_1_Bulk_noCHA0	245			3.05981			34.4582
S4_0_3	Stable_1_Bulk_noCHA0	244			3.30968			33.8915
S4_0_4	Stable_1_Bulk_noCHA0	217			3.25693			31.5985
S4_5_1	Stable_5_Bulk_noCHA0	241	246	8.544	3.36389	3.32877	0.0755971	34.068	33.8314	0.166922
S4_5_2	Stable_5_Bulk_noCHA0	235			3.39583			33.5959
S4_5_3	Stable_5_Bulk_noCHA0	257			3.35486			33.832
S4_5_4	Stable_5_Bulk_noCHA0	251			3.20052			33.8297
S4_7_1	Stable_7_Bulk_noCHA0	233	218.75	9.60143	3.28319	3.27562	0.0171012	33.2849	32.9402	0.591559
S4_7_2	Stable_7_Bulk_noCHA0	209			3.29993			33.061
S4_7_3	Stable_7_Bulk_noCHA0	222			3.25711			33.4683
S4_7_4	Stable_7_Bulk_noCHA0	211			3.26226			31.9465
S4_9_1	Stable_9_Bulk_noCHA0	164	195.5	23.1679	2.88847	3.13182	0.148412	25.4844	30.3229	2.9794
S4_9_2	Stable_9_Bulk_noCHA0	210			3.19224			32.0746
S4_9_3	Stable_9_Bulk_noCHA0	224			3.28849			33.3264
S4_9_4	Stable_9_Bulk_noCHA0	184			3.15806			30.4064

## Sheet: Suppl. Table S4
Supplementary Table S4. PERMANOVA test of Bray-Curtis dissimilarities across samples.
Comparisons of interest are highlighted in bold.
pair1	pair2	Df	SumsOfSqs	F.Model	R2	p.value	p.adjusted	sig
Growing_5_Rhiz_CHA0	Growing_7_Rhiz_CHA0	1	0.00264407	0.88035	0.127951	0.3933	0.406195
Growing_5_Rhiz_CHA0	Growing_9_Rhiz_CHA0	1	0.010582	19.4225	0.763989	0.0271	0.0369957	.
Growing_5_Rhiz_CHA0	Growing_5_Rhiz_noCHA0	1	0.000365572	0.715061	0.106486	0.6332	0.639972
Growing_5_Rhiz_CHA0	Growing_7_Rhiz_noCHA0	1	0.00208992	4.64716	0.436469	0.0273	0.0369957	.
Growing_5_Rhiz_CHA0	Growing_9_Rhiz_noCHA0	1	0.00477356	10.088	0.627051	0.0291	0.0369957	.
Growing_5_Rhiz_CHA0	Growing_1_Bulk_CHA0	1	0.0291141	103.557	0.945234	0.0297	0.0369957	.
Growing_5_Rhiz_CHA0	Growing_5_Bulk_CHA0	1	0.00631692	14.4193	0.706161	0.0277	0.0369957	.
Growing_5_Rhiz_CHA0	Growing_7_Bulk_CHA0	1	0.0139037	23.034	0.793346	0.0276	0.0369957	.
Growing_5_Rhiz_CHA0	Growing_9_Bulk_CHA0	1	0.011529	14.1108	0.701652	0.0321	0.0369957	.
Growing_5_Rhiz_CHA0	Growing_1_Bulk_noCHA0	1	0.0300887	121.071	0.952782	0.0294	0.0369957	.
Growing_5_Rhiz_CHA0	Growing_5_Bulk_noCHA0	1	0.0105183	35.8129	0.856503	0.0244	0.0369957	.
Growing_5_Rhiz_CHA0	Growing_7_Bulk_noCHA0	1	0.0182685	57.3903	0.905348	0.0319	0.0369957	.
Growing_5_Rhiz_CHA0	Growing_9_Bulk_noCHA0	1	0.018021	45.7794	0.884124	0.0305	0.0369957	.
Growing_7_Rhiz_CHA0	Growing_9_Rhiz_CHA0	1	0.00394921	1.27667	0.175447	0.2838	0.29882
Growing_7_Rhiz_CHA0	Growing_5_Rhiz_noCHA0	1	0.00273698	0.894501	0.129741	0.5093	0.520312
Growing_7_Rhiz_CHA0	Growing_7_Rhiz_noCHA0	1	0.00130785	0.436204	0.0677734	0.8339	0.838336
Growing_7_Rhiz_CHA0	Growing_9_Rhiz_noCHA0	1	0.00139883	0.462923	0.0716275	0.8583	0.860577
Growing_7_Rhiz_CHA0	Growing_1_Bulk_CHA0	1	0.0343861	12.1519	0.669457	0.0274	0.0369957	.
Growing_7_Rhiz_CHA0	Growing_5_Bulk_CHA0	1	0.00359027	1.20212	0.166912	0.3422	0.35634
Growing_7_Rhiz_CHA0	Growing_7_Bulk_CHA0	1	0.00649683	2.06108	0.255683	0.1108	0.121751
Growing_7_Rhiz_CHA0	Growing_9_Bulk_CHA0	1	0.00413478	1.22855	0.169958	0.3215	0.33664
Growing_7_Rhiz_CHA0	Growing_1_Bulk_noCHA0	1	0.0357992	12.7989	0.680832	0.0251	0.0369957	.
Growing_7_Rhiz_CHA0	Growing_5_Bulk_noCHA0	1	0.00691414	2.43263	0.288479	0.028	0.0369957	.
Growing_7_Rhiz_CHA0	Growing_7_Bulk_noCHA0	1	0.00919265	3.20652	0.348288	0.0266	0.0369957	.
Growing_7_Rhiz_CHA0	Growing_9_Bulk_noCHA0	1	0.00908147	3.08664	0.33969	0.0298	0.0369957	.
Growing_9_Rhiz_CHA0	Growing_5_Rhiz_noCHA0	1	0.00999663	16.6283	0.734845	0.0265	0.0369957	.
Growing_9_Rhiz_CHA0	Growing_7_Rhiz_noCHA0	1	0.00578088	10.7121	0.640979	0.0276	0.0369957	.
Growing_9_Rhiz_CHA0	Growing_9_Rhiz_noCHA0	1	0.00220018	3.90705	0.394371	0.0544	0.0616084
Growing_9_Rhiz_CHA0	Growing_1_Bulk_CHA0	1	0.0530266	142.899	0.959704	0.0261	0.0369957	.
Growing_9_Rhiz_CHA0	Growing_5_Bulk_CHA0	1	0.00259034	4.90574	0.449831	0.0269	0.0369957	.
Growing_9_Rhiz_CHA0	Growing_7_Bulk_CHA0	1	0.0017099	2.46542	0.291234	0.1163	0.127056
Growing_9_Rhiz_CHA0	Growing_9_Bulk_CHA0	1	0.00230537	2.54184	0.297575	0.0291	0.0369957	.
Growing_9_Rhiz_CHA0	Growing_1_Bulk_noCHA0	1	0.0549082	162.231	0.964335	0.0271	0.0369957	.
Growing_9_Rhiz_CHA0	Growing_5_Bulk_noCHA0	1	0.00226323	5.89935	0.495771	0.028	0.0369957	.
Growing_9_Rhiz_CHA0	Growing_7_Bulk_noCHA0	1	0.0026402	6.46699	0.518729	0.0289	0.0369957	.
Growing_9_Rhiz_CHA0	Growing_9_Bulk_noCHA0	1	0.00333849	6.90361	0.535014	0.0293	0.0369957	.
Growing_5_Rhiz_noCHA0	Growing_7_Rhiz_noCHA0	1	0.00191078	3.7757	0.386233	0.0302	0.0369957	.
Growing_5_Rhiz_noCHA0	Growing_9_Rhiz_noCHA0	1	0.00452838	8.55146	0.58767	0.0281	0.0369957	.
Growing_5_Rhiz_noCHA0	Growing_1_Bulk_CHA0	1	0.0299964	88.8799	0.936762	0.0251	0.0369957	.
Growing_5_Rhiz_noCHA0	Growing_5_Bulk_CHA0	1	0.00604565	12.2273	0.670824	0.0279	0.0369957	.
Growing_5_Rhiz_noCHA0	Growing_7_Bulk_CHA0	1	0.0132078	20.0127	0.769344	0.0289	0.0369957	.
Growing_5_Rhiz_noCHA0	Growing_9_Bulk_CHA0	1	0.0112488	12.8795	0.682195	0.03	0.0369957	.
Growing_5_Rhiz_noCHA0	Growing_1_Bulk_noCHA0	1	0.0311828	102.282	0.944589	0.0276	0.0369957	.
Growing_5_Rhiz_noCHA0	Growing_5_Bulk_noCHA0	1	0.00983663	28.1002	0.824048	0.0308	0.0369957	.
Growing_5_Rhiz_noCHA0	Growing_7_Bulk_noCHA0	1	0.0173465	46.2977	0.885272	0.027	0.0369957	.
Growing_5_Rhiz_noCHA0	Growing_9_Bulk_noCHA0	1	0.0169566	37.6812	0.862641	0.0271	0.0369957	.
Growing_7_Rhiz_noCHA0	Growing_9_Rhiz_noCHA0	1	0.00150368	3.21285	0.348736	0.0565	0.0633739
Growing_7_Rhiz_noCHA0	Growing_1_Bulk_CHA0	1	0.0406115	147.159	0.960825	0.0266	0.0369957	.
Growing_7_Rhiz_noCHA0	Growing_5_Bulk_CHA0	1	0.00515442	11.9063	0.664923	0.0283	0.0369957	.
Growing_7_Rhiz_noCHA0	Growing_7_Bulk_CHA0	1	0.00927712	15.5021	0.720957	0.0304	0.0369957	.
Growing_7_Rhiz_noCHA0	Growing_9_Bulk_CHA0	1	0.00853848	10.5172	0.636741	0.0278	0.0369957	.
Growing_7_Rhiz_noCHA0	Growing_1_Bulk_noCHA0	1	0.0422777	173.734	0.966617	0.0293	0.0369957	.
Growing_7_Rhiz_noCHA0	Growing_5_Bulk_noCHA0	1	0.00834196	28.9119	0.828139	0.0287	0.0369957	.
Growing_7_Rhiz_noCHA0	Growing_7_Bulk_noCHA0	1	0.0127341	40.6649	0.871424	0.025	0.0369957	.
Growing_7_Rhiz_noCHA0	Growing_9_Bulk_noCHA0	1	0.0136087	35.031	0.853769	0.0304	0.0369957	.
Growing_9_Rhiz_noCHA0	Growing_1_Bulk_CHA0	1	0.044339	148.073	0.961057	0.0289	0.0369957	.
Growing_9_Rhiz_noCHA0	Growing_5_Bulk_CHA0	1	0.00299243	6.5568	0.522171	0.0284	0.0369957	.
Growing_9_Rhiz_noCHA0	Growing_7_Bulk_CHA0	1	0.00504444	8.11114	0.574804	0.0304	0.0369957	.
Growing_9_Rhiz_noCHA0	Growing_9_Bulk_CHA0	1	0.00477172	5.71235	0.48772	0.0301	0.0369957	.
Growing_9_Rhiz_noCHA0	Growing_1_Bulk_noCHA0	1	0.0458931	172	0.966292	0.027	0.0369957	.
Growing_9_Rhiz_noCHA0	Growing_5_Bulk_noCHA0	1	0.00436161	13.9794	0.699691	0.0287	0.0369957	.
Growing_9_Rhiz_noCHA0	Growing_7_Bulk_noCHA0	1	0.00729036	21.6575	0.783061	0.0266	0.0369957	.
Growing_9_Rhiz_noCHA0	Growing_9_Bulk_noCHA0	1	0.00790638	19.1927	0.761835	0.0279	0.0369957	.
Growing_1_Bulk_CHA0	Growing_5_Bulk_CHA0	1	0.0421153	159.326	0.963708	0.0279	0.0369957	.
Growing_1_Bulk_CHA0	Growing_7_Bulk_CHA0	1	0.0557761	129.753	0.955802	0.0296	0.0369957	.
Growing_1_Bulk_CHA0	Growing_9_Bulk_CHA0	1	0.0434295	67.5124	0.918381	0.0296	0.0369957	.
Growing_1_Bulk_CHA0	Growing_1_Bulk_noCHA0	1	0.000102086	1.36536	0.185376	0.2594	0.274659
Growing_1_Bulk_CHA0	Growing_5_Bulk_noCHA0	1	0.0489386	407.988	0.985507	0.0283	0.0369957	.
Growing_1_Bulk_CHA0	Growing_7_Bulk_noCHA0	1	0.0601937	416.367	0.985794	0.0278	0.0369957	.
Growing_1_Bulk_CHA0	Growing_9_Bulk_noCHA0	1	0.0534303	242.979	0.975902	0.028	0.0369957	.
Growing_5_Bulk_CHA0	Growing_7_Bulk_CHA0	1	0.00252268	4.29899	0.417418	0.0528	0.0601157
Growing_5_Bulk_CHA0	Growing_9_Bulk_CHA0	1	0.00288533	3.60565	0.375367	0.0312	0.0369957	.
Growing_5_Bulk_CHA0	Growing_1_Bulk_noCHA0	1	0.0435396	187.904	0.969057	0.0282	0.0369957	.
Growing_5_Bulk_CHA0	Growing_5_Bulk_noCHA0	1	0.00113061	4.08316	0.404948	0.0287	0.0369957	.
Growing_5_Bulk_CHA0	Growing_7_Bulk_noCHA0	1	0.00491131	16.2889	0.730808	0.0314	0.0369957	.
Growing_5_Bulk_CHA0	Growing_9_Bulk_noCHA0	1	0.00492069	13.0577	0.685167	0.0275	0.0369957	.
Growing_7_Bulk_CHA0	Growing_9_Bulk_CHA0	1	0.00118432	1.22632	0.169701	0.339	0.353983
Growing_7_Bulk_CHA0	Growing_1_Bulk_noCHA0	1	0.0577823	145.459	0.960385	0.0294	0.0369957	.
Growing_7_Bulk_CHA0	Growing_5_Bulk_noCHA0	1	0.00218406	4.93655	0.451381	0.0296	0.0369957	.
Growing_7_Bulk_CHA0	Growing_7_Bulk_noCHA0	1	0.00076232	1.63223	0.21386	0.1677	0.1806
Growing_7_Bulk_CHA0	Growing_9_Bulk_noCHA0	1	0.0015091	2.78242	0.316817	0.0546	0.0616084
Growing_9_Bulk_CHA0	Growing_1_Bulk_noCHA0	1	0.0451719	73.9722	0.924974	0.0296	0.0369957	.
Growing_9_Bulk_CHA0	Growing_5_Bulk_noCHA0	1	0.00334667	5.10285	0.459598	0.029	0.0369957	.
Growing_9_Bulk_CHA0	Growing_7_Bulk_noCHA0	1	0.00216472	3.18125	0.346494	0.0284	0.0369957	.
Growing_9_Bulk_CHA0	Growing_9_Bulk_noCHA0	1	0.00203091	2.68714	0.309324	0.0282	0.0369957	.
Growing_1_Bulk_noCHA0	Growing_5_Bulk_noCHA0	1	0.0504705	577.932	0.989725	0.0311	0.0369957	.
Growing_1_Bulk_noCHA0	Growing_7_Bulk_noCHA0	1	0.0622119	555.726	0.989319	0.027	0.0369957	.
Growing_1_Bulk_noCHA0	Growing_9_Bulk_noCHA0	1	0.055406	295.853	0.980123	0.0299	0.0369957	.
Growing_5_Bulk_noCHA0	Growing_7_Bulk_noCHA0	1	0.00304862	19.4019	0.763797	0.0302	0.0369957	.
Growing_5_Bulk_noCHA0	Growing_9_Bulk_noCHA0	1	0.00304872	13.1151	0.686113	0.0288	0.0369957	.
Growing_7_Bulk_noCHA0	Growing_9_Bulk_noCHA0	1	0.000575995	2.24056	0.271895	0.1453	0.157826
Stable_5_Rhiz_CHA0	Stable_7_Rhiz_CHA0	1	0.00305417	1.7338	0.224185	0.1672	0.180576
Stable_5_Rhiz_CHA0	Stable_9_Rhiz_CHA0	1	0.00546701	2.58912	0.301442	0.1362	0.148368
Stable_5_Rhiz_CHA0	Stable_5_Rhiz_noCHA0	1	0.00701419	12.2936	0.672017	0.0289	0.0369957	.
Stable_5_Rhiz_CHA0	Stable_7_Rhiz_noCHA0	1	0.00526366	1.3466	0.183296	0.205	0.218898
Stable_5_Rhiz_CHA0	Stable_9_Rhiz_noCHA0	1	0.00675507	11.1057	0.64924	0.0314	0.0369957	.
Stable_5_Rhiz_CHA0	Stable_1_Bulk_CHA0	1	0.0180857	43.2408	0.87815	0.0279	0.0369957	.
Stable_5_Rhiz_CHA0	Stable_5_Bulk_CHA0	1	0.0172887	44.1434	0.880343	0.0296	0.0369957	.
Stable_5_Rhiz_CHA0	Stable_7_Bulk_CHA0	1	0.019616	50.118	0.893082	0.0272	0.0369957	.
Stable_5_Rhiz_CHA0	Stable_9_Bulk_CHA0	1	0.0207217	55.1989	0.901959	0.0287	0.0369957	.
Stable_5_Rhiz_CHA0	Stable_1_Bulk_noCHA0	1	0.0180881	34.7521	0.852768	0.0275	0.0369957	.
Stable_5_Rhiz_CHA0	Stable_5_Bulk_noCHA0	1	0.0190365	48.4082	0.889723	0.0274	0.0369957	.
Stable_5_Rhiz_CHA0	Stable_7_Bulk_noCHA0	1	0.020529	60.1845	0.909344	0.028	0.0369957	.
Stable_5_Rhiz_CHA0	Stable_9_Bulk_noCHA0	1	0.0203603	32.58	0.844479	0.0308	0.0369957	.
Stable_7_Rhiz_CHA0	Stable_9_Rhiz_CHA0	1	0.00202713	0.610154	0.0923056	0.5116	0.521253
Stable_7_Rhiz_CHA0	Stable_5_Rhiz_noCHA0	1	0.0120451	6.76181	0.529847	0.0276	0.0369957	.
Stable_7_Rhiz_CHA0	Stable_7_Rhiz_noCHA0	1	0.00609441	1.1904	0.165554	0.3161	0.331905
Stable_7_Rhiz_CHA0	Stable_9_Rhiz_noCHA0	1	0.00881384	4.84531	0.446766	0.0262	0.0369957	.
Stable_7_Rhiz_CHA0	Stable_1_Bulk_CHA0	1	0.0287901	17.673	0.746546	0.0296	0.0369957	.
Stable_7_Rhiz_CHA0	Stable_5_Bulk_CHA0	1	0.0292502	18.2535	0.752613	0.0278	0.0369957	.
Stable_7_Rhiz_CHA0	Stable_7_Bulk_CHA0	1	0.0319186	19.9219	0.768536	0.0291	0.0369957	.
Stable_7_Rhiz_CHA0	Stable_9_Bulk_CHA0	1	0.0324485	20.4568	0.773215	0.0271	0.0369957	.
Stable_7_Rhiz_CHA0	Stable_1_Bulk_noCHA0	1	0.0297409	17.1785	0.74114	0.0306	0.0369957	.
Stable_7_Rhiz_CHA0	Stable_5_Bulk_noCHA0	1	0.0312219	19.4646	0.764378	0.0284	0.0369957	.
Stable_7_Rhiz_CHA0	Stable_7_Bulk_noCHA0	1	0.033318	21.4693	0.781574	0.0293	0.0369957	.
Stable_7_Rhiz_CHA0	Stable_9_Bulk_noCHA0	1	0.0309605	16.8655	0.737596	0.0282	0.0369957	.
Stable_9_Rhiz_CHA0	Stable_5_Rhiz_noCHA0	1	0.0178951	8.3962	0.583223	0.0291	0.0369957	.
Stable_9_Rhiz_CHA0	Stable_7_Rhiz_noCHA0	1	0.0101024	1.847	0.235377	0.257	0.272882
Stable_9_Rhiz_CHA0	Stable_9_Rhiz_noCHA0	1	0.0135649	6.2539	0.51036	0.0266	0.0369957	.
Stable_9_Rhiz_CHA0	Stable_1_Bulk_CHA0	1	0.023948	12.1008	0.668524	0.0281	0.0369957	.
Stable_9_Rhiz_CHA0	Stable_5_Bulk_CHA0	1	0.0263023	13.4716	0.691858	0.028	0.0369957	.
Stable_9_Rhiz_CHA0	Stable_7_Bulk_CHA0	1	0.0273555	14.0128	0.700192	0.0308	0.0369957	.
Stable_9_Rhiz_CHA0	Stable_9_Bulk_CHA0	1	0.0269932	13.9414	0.699119	0.028	0.0369957	.
Stable_9_Rhiz_CHA0	Stable_1_Bulk_noCHA0	1	0.0249197	11.9733	0.666172	0.0277	0.0369957	.
Stable_9_Rhiz_CHA0	Stable_5_Bulk_noCHA0	1	0.0270641	13.8504	0.697739	0.0302	0.0369957	.
Stable_9_Rhiz_CHA0	Stable_7_Bulk_noCHA0	1	0.0281612	14.807	0.711636	0.0281	0.0369957	.
Stable_9_Rhiz_CHA0	Stable_9_Bulk_noCHA0	1	0.0253317	11.5897	0.658891	0.03	0.0369957	.
Stable_5_Rhiz_noCHA0	Stable_7_Rhiz_noCHA0	1	0.00269564	0.686148	0.102622	0.8014	0.807811
Stable_5_Rhiz_noCHA0	Stable_9_Rhiz_noCHA0	1	0.00175725	2.79792	0.318021	0.0308	0.0369957	.
Stable_5_Rhiz_noCHA0	Stable_1_Bulk_CHA0	1	0.031509	71.9287	0.923007	0.0294	0.0369957	.
Stable_5_Rhiz_noCHA0	Stable_5_Bulk_CHA0	1	0.0295982	71.936	0.923014	0.0307	0.0369957	.
Stable_5_Rhiz_noCHA0	Stable_7_Bulk_CHA0	1	0.0331275	80.563	0.930686	0.0291	0.0369957	.
Stable_5_Rhiz_noCHA0	Stable_9_Bulk_CHA0	1	0.0345784	87.4947	0.935825	0.03	0.0369957	.
Stable_5_Rhiz_noCHA0	Stable_1_Bulk_noCHA0	1	0.0314649	58.2368	0.906596	0.0315	0.0369957	.
Stable_5_Rhiz_noCHA0	Stable_5_Bulk_noCHA0	1	0.0322314	78.0324	0.928599	0.0288	0.0369957	.
Stable_5_Rhiz_noCHA0	Stable_7_Bulk_noCHA0	1	0.0341353	94.5825	0.940347	0.0276	0.0369957	.
Stable_5_Rhiz_noCHA0	Stable_9_Bulk_noCHA0	1	0.0342232	53.081	0.898444	0.0307	0.0369957	.
Stable_7_Rhiz_noCHA0	Stable_9_Rhiz_noCHA0	1	0.000620265	0.156381	0.0254015	1	1
Stable_7_Rhiz_noCHA0	Stable_1_Bulk_CHA0	1	0.0291606	7.72188	0.562742	0.0278	0.0369957	.
Stable_7_Rhiz_noCHA0	Stable_5_Bulk_CHA0	1	0.0287914	7.67821	0.561346	0.0322	0.0369957	.
Stable_7_Rhiz_noCHA0	Stable_7_Bulk_CHA0	1	0.032356	8.62941	0.589867	0.0272	0.0369957	.
Stable_7_Rhiz_noCHA0	Stable_9_Bulk_CHA0	1	0.0332272	8.89974	0.597308	0.0274	0.0369957	.
Stable_7_Rhiz_noCHA0	Stable_1_Bulk_noCHA0	1	0.0297146	7.66118	0.560799	0.0303	0.0369957	.
Stable_7_Rhiz_noCHA0	Stable_5_Bulk_noCHA0	1	0.0311661	8.30797	0.580653	0.0297	0.0369957	.
Stable_7_Rhiz_noCHA0	Stable_7_Bulk_noCHA0	1	0.033425	9.03571	0.60095	0.0281	0.0369957	.
Stable_7_Rhiz_noCHA0	Stable_9_Bulk_noCHA0	1	0.0311992	7.83301	0.566255	0.0295	0.0369957	.
Stable_9_Rhiz_noCHA0	Stable_1_Bulk_CHA0	1	0.0318628	66.9727	0.917778	0.0288	0.0369957	.
Stable_9_Rhiz_noCHA0	Stable_5_Bulk_CHA0	1	0.0302478	67.3444	0.918194	0.0287	0.0369957	.
Stable_9_Rhiz_noCHA0	Stable_7_Bulk_CHA0	1	0.0338161	75.3312	0.926228	0.0281	0.0369957	.
Stable_9_Rhiz_noCHA0	Stable_9_Bulk_CHA0	1	0.0350097	80.8716	0.930933	0.0279	0.0369957	.
Stable_9_Rhiz_noCHA0	Stable_1_Bulk_noCHA0	1	0.0319081	55.2052	0.901969	0.0293	0.0369957	.
Stable_9_Rhiz_noCHA0	Stable_5_Bulk_noCHA0	1	0.0327121	72.5724	0.923637	0.0308	0.0369957	.
Stable_9_Rhiz_noCHA0	Stable_7_Bulk_noCHA0	1	0.034744	87.1642	0.935598	0.029	0.0369957	.
Stable_9_Rhiz_noCHA0	Stable_9_Bulk_noCHA0	1	0.0340251	49.8584	0.892585	0.0313	0.0369957	.
Stable_1_Bulk_CHA0	Stable_5_Bulk_CHA0	1	0.00122694	4.73441	0.44105	0.0277	0.0369957	.
Stable_1_Bulk_CHA0	Stable_7_Bulk_CHA0	1	0.000728758	2.81481	0.319328	0.0584	0.0651186
Stable_1_Bulk_CHA0	Stable_9_Bulk_CHA0	1	0.000758409	3.12223	0.342266	0.029	0.0369957	.
Stable_1_Bulk_CHA0	Stable_1_Bulk_noCHA0	1	0.000337982	0.8711	0.126777	0.5424	0.551148
Stable_1_Bulk_CHA0	Stable_5_Bulk_noCHA0	1	0.00100935	3.87092	0.392154	0.0545	0.0616084
Stable_1_Bulk_CHA0	Stable_7_Bulk_noCHA0	1	0.00126758	6.0764	0.503163	0.0291	0.0369957	.
Stable_1_Bulk_CHA0	Stable_9_Bulk_noCHA0	1	0.00111878	2.27193	0.274655	0.0564	0.0633739
Stable_5_Bulk_CHA0	Stable_7_Bulk_CHA0	1	0.000283362	1.21984	0.168957	0.3722	0.385456
Stable_5_Bulk_CHA0	Stable_9_Bulk_CHA0	1	0.000653027	3.01909	0.334744	0.0826	0.0918318
Stable_5_Bulk_CHA0	Stable_1_Bulk_noCHA0	1	0.000911515	2.52226	0.295962	0.0253	0.0369957	.
Stable_5_Bulk_CHA0	Stable_5_Bulk_noCHA0	1	0.000176059	0.75192	0.111364	0.5655	0.57308
Stable_5_Bulk_CHA0	Stable_7_Bulk_noCHA0	1	0.000630815	3.46601	0.366154	0.09	0.0991837
Stable_5_Bulk_CHA0	Stable_9_Bulk_noCHA0	1	0.00175674	3.77119	0.38595	0.0301	0.0369957	.
Stable_7_Bulk_CHA0	Stable_9_Bulk_CHA0	1	0.000186826	0.864744	0.125969	0.4837	0.495498
Stable_7_Bulk_CHA0	Stable_1_Bulk_noCHA0	1	0.000564164	1.5622	0.20658	0.177	0.189535
Stable_7_Bulk_CHA0	Stable_5_Bulk_noCHA0	1	0.000215337	0.920659	0.13303	0.4815	0.494584
Stable_7_Bulk_CHA0	Stable_7_Bulk_noCHA0	1	0.000428037	2.35511	0.281877	0.0831	0.0921167
Stable_7_Bulk_CHA0	Stable_9_Bulk_noCHA0	1	0.00127708	2.74299	0.313736	0.0321	0.0369957	.
Stable_9_Bulk_CHA0	Stable_1_Bulk_noCHA0	1	0.000653379	1.89308	0.239841	0.088	0.0972632
Stable_9_Bulk_CHA0	Stable_5_Bulk_noCHA0	1	0.000422011	1.93672	0.244021	0.1699	0.182449
Stable_9_Bulk_CHA0	Stable_7_Bulk_noCHA0	1	0.000434882	2.62367	0.304241	0.113	0.123809
Stable_9_Bulk_CHA0	Stable_9_Bulk_noCHA0	1	0.000560433	1.24656	0.172021	0.2807	0.296382
Stable_1_Bulk_noCHA0	Stable_5_Bulk_noCHA0	1	0.00050443	1.38966	0.188055	0.2565	0.272882
Stable_1_Bulk_noCHA0	Stable_7_Bulk_noCHA0	1	0.00051956	1.67146	0.217881	0.1506	0.163114
Stable_1_Bulk_noCHA0	Stable_9_Bulk_noCHA0	1	0.000968705	1.62897	0.213525	0.3454	0.358685
Stable_5_Bulk_noCHA0	Stable_7_Bulk_noCHA0	1	0.000167004	0.909611	0.131644	0.4515	0.465033
Stable_5_Bulk_noCHA0	Stable_9_Bulk_noCHA0	1	0.00121438	2.59798	0.302162	0.057	0.0637456
Stable_7_Bulk_noCHA0	Stable_9_Bulk_noCHA0	1	0.000972678	2.3422	0.280765	0.0274	0.0369957	.
Growing_5_Rhiz_CHA0	Stable_5_Rhiz_CHA0	1	0.393524	782.63	0.992392	0.0281	0.0369957	.
Growing_5_Rhiz_CHA0	Stable_7_Rhiz_CHA0	1	0.317389	185.216	0.968622	0.0304	0.0369957	.
Growing_5_Rhiz_CHA0	Stable_9_Rhiz_CHA0	1	0.310695	150.56	0.961676	0.0322	0.0369957	.
Growing_5_Rhiz_CHA0	Stable_5_Rhiz_noCHA0	1	0.387316	741.096	0.991969	0.0265	0.0369957	.
Growing_5_Rhiz_CHA0	Stable_7_Rhiz_noCHA0	1	0.324227	83.9764	0.933316	0.0267	0.0369957	.
Growing_5_Rhiz_CHA0	Stable_9_Rhiz_noCHA0	1	0.355346	634.18	0.990628	0.0302	0.0369957	.
Growing_5_Rhiz_CHA0	Stable_1_Bulk_CHA0	1	0.486923	1314.85	0.995457	0.0296	0.0369957	.
Growing_5_Rhiz_CHA0	Stable_5_Bulk_CHA0	1	0.512023	1489.65	0.995988	0.0313	0.0369957	.
Growing_5_Rhiz_CHA0	Stable_7_Bulk_CHA0	1	0.519916	1513.73	0.996052	0.0291	0.0369957	.
Growing_5_Rhiz_CHA0	Stable_9_Bulk_CHA0	1	0.511245	1561.18	0.996171	0.026	0.0369957	.
Growing_5_Rhiz_CHA0	Stable_1_Bulk_noCHA0	1	0.494234	1045.86	0.994296	0.0264	0.0369957	.
Growing_5_Rhiz_CHA0	Stable_5_Bulk_noCHA0	1	0.512066	1482.88	0.99597	0.0256	0.0369957	.
Growing_5_Rhiz_CHA0	Stable_7_Bulk_noCHA0	1	0.518719	1769.32	0.99662	0.0278	0.0369957	.
Growing_5_Rhiz_CHA0	Stable_9_Bulk_noCHA0	1	0.478907	829.989	0.992823	0.0268	0.0369957	.
Growing_7_Rhiz_CHA0	Stable_5_Rhiz_CHA0	1	0.366125	119.988	0.952376	0.0306	0.0369957	.
Growing_7_Rhiz_CHA0	Stable_7_Rhiz_CHA0	1	0.291876	68.4808	0.919442	0.0304	0.0369957	.
Growing_7_Rhiz_CHA0	Stable_9_Rhiz_CHA0	1	0.285622	61.9282	0.911671	0.0289	0.0369957	.
Growing_7_Rhiz_CHA0	Stable_5_Rhiz_noCHA0	1	0.359455	117.042	0.951236	0.0274	0.0369957	.
Growing_7_Rhiz_CHA0	Stable_7_Rhiz_noCHA0	1	0.298083	46.5066	0.885729	0.0303	0.0369957	.
Growing_7_Rhiz_CHA0	Stable_9_Rhiz_noCHA0	1	0.328319	105.607	0.94624	0.0293	0.0369957	.
Growing_7_Rhiz_CHA0	Stable_1_Bulk_CHA0	1	0.457771	156.832	0.963152	0.0294	0.0369957	.
Growing_7_Rhiz_CHA0	Stable_5_Bulk_CHA0	1	0.482237	166.734	0.965264	0.0281	0.0369957	.
Growing_7_Rhiz_CHA0	Stable_7_Bulk_CHA0	1	0.490067	169.456	0.965803	0.0297	0.0369957	.
Growing_7_Rhiz_CHA0	Stable_9_Bulk_CHA0	1	0.481662	167.476	0.965413	0.0282	0.0369957	.
Growing_7_Rhiz_CHA0	Stable_1_Bulk_noCHA0	1	0.464943	153.899	0.962476	0.0313	0.0369957	.
Growing_7_Rhiz_CHA0	Stable_5_Bulk_noCHA0	1	0.482355	166.682	0.965254	0.0293	0.0369957	.
Growing_7_Rhiz_CHA0	Stable_7_Bulk_noCHA0	1	0.488947	172.061	0.966304	0.0275	0.0369957	.
Growing_7_Rhiz_CHA0	Stable_9_Bulk_noCHA0	1	0.450057	143.993	0.959998	0.0316	0.0369957	.
Growing_9_Rhiz_CHA0	Stable_5_Rhiz_CHA0	1	0.399777	674.435	0.991182	0.0287	0.0369957	.
Growing_9_Rhiz_CHA0	Stable_7_Rhiz_CHA0	1	0.32147	178.243	0.967434	0.0299	0.0369957	.
Growing_9_Rhiz_CHA0	Stable_9_Rhiz_CHA0	1	0.314547	146.06	0.960542	0.0278	0.0369957	.
Growing_9_Rhiz_CHA0	Stable_5_Rhiz_noCHA0	1	0.393608	642.56	0.990749	0.0314	0.0369957	.
Growing_9_Rhiz_CHA0	Stable_7_Rhiz_noCHA0	1	0.329055	83.2869	0.932801	0.0277	0.0369957	.
Growing_9_Rhiz_CHA0	Stable_9_Rhiz_noCHA0	1	0.360565	554.493	0.989295	0.0317	0.0369957	.
Growing_9_Rhiz_CHA0	Stable_1_Bulk_CHA0	1	0.496188	1078.05	0.994465	0.0293	0.0369957	.
Growing_9_Rhiz_CHA0	Stable_5_Bulk_CHA0	1	0.522265	1204.33	0.995043	0.0291	0.0369957	.
Growing_9_Rhiz_CHA0	Stable_7_Bulk_CHA0	1	0.530384	1223.76	0.995121	0.0279	0.0369957	.
Growing_9_Rhiz_CHA0	Stable_9_Bulk_CHA0	1	0.521337	1248.98	0.995219	0.0316	0.0369957	.
Growing_9_Rhiz_CHA0	Stable_1_Bulk_noCHA0	1	0.503767	895.589	0.993345	0.0261	0.0369957	.
Growing_9_Rhiz_CHA0	Stable_5_Bulk_noCHA0	1	0.522261	1199.89	0.995024	0.029	0.0369957	.
Growing_9_Rhiz_CHA0	Stable_7_Bulk_noCHA0	1	0.529103	1381.07	0.995674	0.0299	0.0369957	.
Growing_9_Rhiz_CHA0	Stable_9_Bulk_noCHA0	1	0.487874	731.51	0.991865	0.0295	0.0369957	.
Growing_5_Rhiz_noCHA0	Stable_5_Rhiz_CHA0	1	0.390194	697.804	0.991475	0.0313	0.0369957	.
Growing_5_Rhiz_noCHA0	Stable_7_Rhiz_CHA0	1	0.314349	177.602	0.967321	0.0286	0.0369957	.
Growing_5_Rhiz_noCHA0	Stable_9_Rhiz_CHA0	1	0.307727	145.157	0.960306	0.0287	0.0369957	.
Growing_5_Rhiz_noCHA0	Stable_5_Rhiz_noCHA0	1	0.383905	663.074	0.991032	0.0274	0.0369957	.
Growing_5_Rhiz_noCHA0	Stable_7_Rhiz_noCHA0	1	0.321084	81.966	0.931792	0.0315	0.0369957	.
Growing_5_Rhiz_noCHA0	Stable_9_Rhiz_noCHA0	1	0.352065	570.907	0.9896	0.0274	0.0369957	.
Growing_5_Rhiz_noCHA0	Stable_1_Bulk_CHA0	1	0.483331	1132.78	0.994731	0.0298	0.0369957	.
Growing_5_Rhiz_noCHA0	Stable_5_Bulk_CHA0	1	0.508332	1270.6	0.9953	0.0288	0.0369957	.
Growing_5_Rhiz_noCHA0	Stable_7_Bulk_CHA0	1	0.516217	1291.12	0.995374	0.0281	0.0369957	.
Growing_5_Rhiz_noCHA0	Stable_9_Bulk_CHA0	1	0.507588	1322.45	0.995483	0.0272	0.0369957	.
Growing_5_Rhiz_noCHA0	Stable_1_Bulk_noCHA0	1	0.490621	927.602	0.993573	0.0307	0.0369957	.
Growing_5_Rhiz_noCHA0	Stable_5_Bulk_noCHA0	1	0.508388	1265.68	0.995282	0.0303	0.0369957	.
Growing_5_Rhiz_noCHA0	Stable_7_Bulk_noCHA0	1	0.515033	1473.52	0.995945	0.0292	0.0369957	.
Growing_5_Rhiz_noCHA0	Stable_9_Bulk_noCHA0	1	0.475363	750.546	0.992069	0.0275	0.0369957	.
Growing_7_Rhiz_noCHA0	Stable_5_Rhiz_CHA0	1	0.40806	819.974	0.992736	0.0271	0.0369957	.
Growing_7_Rhiz_noCHA0	Stable_7_Rhiz_CHA0	1	0.328975	192.559	0.969782	0.0251	0.0369957	.
Growing_7_Rhiz_noCHA0	Stable_9_Rhiz_CHA0	1	0.321843	156.353	0.963044	0.0301	0.0369957	.
Growing_7_Rhiz_noCHA0	Stable_5_Rhiz_noCHA0	1	0.402159	777.19	0.992339	0.0298	0.0369957	.
Growing_7_Rhiz_noCHA0	Stable_7_Rhiz_noCHA0	1	0.336892	87.3737	0.935742	0.0273	0.0369957	.
Growing_7_Rhiz_noCHA0	Stable_9_Rhiz_noCHA0	1	0.368755	664.241	0.991048	0.0271	0.0369957	.
Growing_7_Rhiz_noCHA0	Stable_1_Bulk_CHA0	1	0.505175	1383.46	0.995682	0.0295	0.0369957	.
Growing_7_Rhiz_noCHA0	Stable_5_Bulk_CHA0	1	0.531542	1570.07	0.996193	0.0287	0.0369957	.
Growing_7_Rhiz_noCHA0	Stable_7_Bulk_CHA0	1	0.539676	1595.28	0.996253	0.0266	0.0369957	.
Growing_7_Rhiz_noCHA0	Stable_9_Bulk_CHA0	1	0.530501	1645.98	0.996368	0.024	0.0369957	.
Growing_7_Rhiz_noCHA0	Stable_1_Bulk_noCHA0	1	0.512813	1097.19	0.994561	0.0293	0.0369957	.
Growing_7_Rhiz_noCHA0	Stable_5_Bulk_noCHA0	1	0.531496	1562.55	0.996175	0.0304	0.0369957	.
Growing_7_Rhiz_noCHA0	Stable_7_Bulk_noCHA0	1	0.538354	1869.28	0.9968	0.0279	0.0369957	.
Growing_7_Rhiz_noCHA0	Stable_9_Bulk_noCHA0	1	0.49672	868.647	0.99314	0.03	0.0369957	.
Growing_9_Rhiz_noCHA0	Stable_5_Rhiz_CHA0	1	0.394498	757.017	0.992136	0.027	0.0369957	.
Growing_9_Rhiz_noCHA0	Stable_7_Rhiz_CHA0	1	0.317413	183.273	0.9683	0.0288	0.0369957	.
Growing_9_Rhiz_noCHA0	Stable_9_Rhiz_CHA0	1	0.31066	149.219	0.961345	0.0287	0.0369957	.
Growing_9_Rhiz_noCHA0	Stable_5_Rhiz_noCHA0	1	0.388223	717.701	0.991709	0.0289	0.0369957	.
Growing_9_Rhiz_noCHA0	Stable_7_Rhiz_noCHA0	1	0.324555	83.6649	0.933084	0.0285	0.0369957	.
Growing_9_Rhiz_noCHA0	Stable_9_Rhiz_noCHA0	1	0.355777	614.868	0.990336	0.0295	0.0369957	.
Growing_9_Rhiz_noCHA0	Stable_1_Bulk_CHA0	1	0.489335	1259.14	0.995257	0.0283	0.0369957	.
Growing_9_Rhiz_noCHA0	Stable_5_Bulk_CHA0	1	0.51488	1422.24	0.995799	0.0285	0.0369957	.
Growing_9_Rhiz_noCHA0	Stable_7_Bulk_CHA0	1	0.522894	1445.39	0.995866	0.0279	0.0369957	.
Growing_9_Rhiz_noCHA0	Stable_9_Bulk_CHA0	1	0.514057	1486.69	0.99598	0.0284	0.0369957	.
Growing_9_Rhiz_noCHA0	Stable_1_Bulk_noCHA0	1	0.496775	1012.05	0.994106	0.0286	0.0369957	.
Growing_9_Rhiz_noCHA0	Stable_5_Bulk_noCHA0	1	0.514912	1416.07	0.995781	0.0286	0.0369957	.
Growing_9_Rhiz_noCHA0	Stable_7_Bulk_noCHA0	1	0.521664	1674.83	0.99643	0.0298	0.0369957	.
Growing_9_Rhiz_noCHA0	Stable_9_Bulk_noCHA0	1	0.4812	808.327	0.992632	0.0305	0.0369957	.
Growing_1_Bulk_CHA0	Stable_5_Rhiz_CHA0	1	0.257204	781.608	0.992382	0.0316	0.0369957	.
Growing_1_Bulk_CHA0	Stable_7_Rhiz_CHA0	1	0.201833	131.072	0.956228	0.0283	0.0369957	.
Growing_1_Bulk_CHA0	Stable_9_Rhiz_CHA0	1	0.198597	105.086	0.945988	0.0292	0.0369957	.
Growing_1_Bulk_CHA0	Stable_5_Rhiz_noCHA0	1	0.248413	712.042	0.991644	0.0277	0.0369957	.
Growing_1_Bulk_CHA0	Stable_7_Rhiz_noCHA0	1	0.201649	54.6893	0.901136	0.0312	0.0369957	.
Growing_1_Bulk_CHA0	Stable_9_Rhiz_noCHA0	1	0.226131	584.964	0.989847	0.0316	0.0369957	.
Growing_1_Bulk_CHA0	Stable_1_Bulk_CHA0	1	0.326439	1660.63	0.9964	0.0269	0.0369957	.
Growing_1_Bulk_CHA0	Stable_5_Bulk_CHA0	1	0.343334	2019.99	0.997038	0.0311	0.0369957	.
Growing_1_Bulk_CHA0	Stable_7_Bulk_CHA0	1	0.34979	2061.03	0.997097	0.0304	0.0369957	.
Growing_1_Bulk_CHA0	Stable_9_Bulk_CHA0	1	0.344397	2240.4	0.997329	0.0339	0.0387136	.
Growing_1_Bulk_CHA0	Stable_1_Bulk_noCHA0	1	0.331685	1110.02	0.994624	0.0302	0.0369957	.
Growing_1_Bulk_CHA0	Stable_5_Bulk_noCHA0	1	0.344011	2005.1	0.997017	0.028	0.0369957	.
Growing_1_Bulk_CHA0	Stable_7_Bulk_noCHA0	1	0.349421	2925.94	0.997954	0.029	0.0369957	.
Growing_1_Bulk_CHA0	Stable_9_Bulk_noCHA0	1	0.3215	797.266	0.99253	0.0284	0.0369957	.
Growing_5_Bulk_CHA0	Stable_5_Rhiz_CHA0	1	0.419726	863.607	0.9931	0.0269	0.0369957	.
Growing_5_Bulk_CHA0	Stable_7_Rhiz_CHA0	1	0.339697	200.198	0.970902	0.028	0.0369957	.
Growing_5_Bulk_CHA0	Stable_9_Rhiz_CHA0	1	0.332265	162.334	0.964357	0.0276	0.0369957	.
Growing_5_Bulk_CHA0	Stable_5_Rhiz_noCHA0	1	0.414243	818.957	0.992727	0.0258	0.0369957	.
Growing_5_Bulk_CHA0	Stable_7_Rhiz_noCHA0	1	0.348049	90.5405	0.93785	0.0257	0.0369957	.
Growing_5_Bulk_CHA0	Stable_9_Rhiz_noCHA0	1	0.380404	699.894	0.9915	0.0283	0.0369957	.
Growing_5_Bulk_CHA0	Stable_1_Bulk_CHA0	1	0.517588	1464.1	0.995919	0.0277	0.0369957	.
Growing_5_Bulk_CHA0	Stable_5_Bulk_CHA0	1	0.544294	1664.95	0.996409	0.0273	0.0369957	.
Growing_5_Bulk_CHA0	Stable_7_Bulk_CHA0	1	0.552424	1691.13	0.996465	0.0288	0.0369957	.
Growing_5_Bulk_CHA0	Stable_9_Bulk_CHA0	1	0.543094	1748.16	0.99658	0.0279	0.0369957	.
Growing_5_Bulk_CHA0	Stable_1_Bulk_noCHA0	1	0.525286	1152.57	0.994821	0.0282	0.0369957	.
Growing_5_Bulk_CHA0	Stable_5_Bulk_noCHA0	1	0.544187	1656.52	0.996391	0.029	0.0369957	.
Growing_5_Bulk_CHA0	Stable_7_Bulk_noCHA0	1	0.551049	1993.91	0.997	0.0289	0.0369957	.
Growing_5_Bulk_CHA0	Stable_9_Bulk_noCHA0	1	0.508947	908.514	0.993439	0.0261	0.0369957	.
Growing_7_Bulk_CHA0	Stable_5_Rhiz_CHA0	1	0.406306	623.604	0.99047	0.029	0.0369957	.
Growing_7_Bulk_CHA0	Stable_7_Rhiz_CHA0	1	0.326684	175.416	0.966927	0.0266	0.0369957	.
Growing_7_Bulk_CHA0	Stable_9_Rhiz_CHA0	1	0.319555	144.443	0.960118	0.0272	0.0369957	.
Growing_7_Bulk_CHA0	Stable_5_Rhiz_noCHA0	1	0.4003	596.263	0.990038	0.025	0.0369957	.
Growing_7_Bulk_CHA0	Stable_7_Rhiz_noCHA0	1	0.334766	83.4901	0.932953	0.0273	0.0369957	.
Growing_7_Bulk_CHA0	Stable_9_Rhiz_noCHA0	1	0.366615	517.053	0.988529	0.0283	0.0369957	.
Growing_7_Bulk_CHA0	Stable_1_Bulk_CHA0	1	0.504349	971.68	0.993863	0.0264	0.0369957	.
Growing_7_Bulk_CHA0	Stable_5_Bulk_CHA0	1	0.530994	1078.29	0.994466	0.0269	0.0369957	.
Growing_7_Bulk_CHA0	Stable_7_Bulk_CHA0	1	0.539214	1095.54	0.994553	0.0286	0.0369957	.
Growing_7_Bulk_CHA0	Stable_9_Bulk_CHA0	1	0.529939	1112.86	0.994637	0.0315	0.0369957	.
Growing_7_Bulk_CHA0	Stable_1_Bulk_noCHA0	1	0.512073	824.218	0.992773	0.0257	0.0369957	.
Growing_7_Bulk_CHA0	Stable_5_Bulk_noCHA0	1	0.530947	1074.7	0.994448	0.0283	0.0369957	.
Growing_7_Bulk_CHA0	Stable_7_Bulk_noCHA0	1	0.537876	1217.2	0.995095	0.0294	0.0369957	.
Growing_7_Bulk_CHA0	Stable_9_Bulk_noCHA0	1	0.495835	683.226	0.991295	0.0277	0.0369957	.
Growing_9_Bulk_CHA0	Stable_5_Rhiz_CHA0	1	0.363785	420.579	0.985935	0.0305	0.0369957	.
Growing_9_Bulk_CHA0	Stable_7_Rhiz_CHA0	1	0.290467	139.933	0.958885	0.0285	0.0369957	.
Growing_9_Bulk_CHA0	Stable_9_Rhiz_CHA0	1	0.284506	117.286	0.951333	0.0279	0.0369957	.
Growing_9_Bulk_CHA0	Stable_5_Rhiz_noCHA0	1	0.356666	403.119	0.985334	0.0289	0.0369957	.
Growing_9_Bulk_CHA0	Stable_7_Rhiz_noCHA0	1	0.296147	70.126	0.921183	0.0262	0.0369957	.
Growing_9_Bulk_CHA0	Stable_9_Rhiz_noCHA0	1	0.326001	353.402	0.983306	0.0269	0.0369957	.
Growing_9_Bulk_CHA0	Stable_1_Bulk_CHA0	1	0.454585	620.622	0.990425	0.031	0.0369957	.
Growing_9_Bulk_CHA0	Stable_5_Bulk_CHA0	1	0.478642	678.097	0.991229	0.0279	0.0369957	.
Growing_9_Bulk_CHA0	Stable_7_Bulk_CHA0	1	0.486472	689.436	0.991372	0.0278	0.0369957	.
Growing_9_Bulk_CHA0	Stable_9_Bulk_CHA0	1	0.478255	693.511	0.991423	0.03	0.0369957	.
Growing_9_Bulk_CHA0	Stable_1_Bulk_noCHA0	1	0.461681	553.109	0.989269	0.0267	0.0369957	.
Growing_9_Bulk_CHA0	Stable_5_Bulk_noCHA0	1	0.478831	676.831	0.991213	0.0281	0.0369957	.
Growing_9_Bulk_CHA0	Stable_7_Bulk_noCHA0	1	0.485416	740.738	0.991965	0.0321	0.0369957	.
Growing_9_Bulk_CHA0	Stable_9_Bulk_noCHA0	1	0.447071	476.04	0.987553	0.0262	0.0369957	.
Growing_1_Bulk_noCHA0	Stable_5_Rhiz_CHA0	1	0.264887	893.533	0.99333	0.0276	0.0369957	.
Growing_1_Bulk_noCHA0	Stable_7_Rhiz_CHA0	1	0.208656	138.436	0.958459	0.0293	0.0369957	.
Growing_1_Bulk_noCHA0	Stable_9_Rhiz_CHA0	1	0.205253	110.516	0.948505	0.0307	0.0369957	.
Growing_1_Bulk_noCHA0	Stable_5_Rhiz_noCHA0	1	0.256212	810.151	0.992648	0.0274	0.0369957	.
Growing_1_Bulk_noCHA0	Stable_7_Rhiz_noCHA0	1	0.208726	57.1139	0.904934	0.031	0.0369957	.
Growing_1_Bulk_noCHA0	Stable_9_Rhiz_noCHA0	1	0.233575	659.907	0.99099	0.0287	0.0369957	.
Growing_1_Bulk_noCHA0	Stable_1_Bulk_CHA0	1	0.334993	2043.22	0.997072	0.027	0.0369957	.
Growing_1_Bulk_noCHA0	Stable_5_Bulk_CHA0	1	0.352189	2564.24	0.997666	0.0304	0.0369957	.
Growing_1_Bulk_noCHA0	Stable_7_Bulk_CHA0	1	0.358685	2616.34	0.997712	0.0276	0.0369957	.
Growing_1_Bulk_noCHA0	Stable_9_Bulk_CHA0	1	0.353169	2916.35	0.997947	0.0294	0.0369957	.
Growing_1_Bulk_noCHA0	Stable_1_Bulk_noCHA0	1	0.34031	1278.46	0.995329	0.0297	0.0369957	.
Growing_1_Bulk_noCHA0	Stable_5_Bulk_noCHA0	1	0.352837	2539.37	0.997643	0.0289	0.0369957	.
Growing_1_Bulk_noCHA0	Stable_7_Bulk_noCHA0	1	0.358284	4127.68	0.998549	0.03	0.0369957	.
Growing_1_Bulk_noCHA0	Stable_9_Bulk_noCHA0	1	0.329925	890.17	0.993305	0.03	0.0369957	.
Growing_5_Bulk_noCHA0	Stable_5_Rhiz_CHA0	1	0.423212	1238.8	0.99518	0.0287	0.0369957	.
Growing_5_Bulk_noCHA0	Stable_7_Rhiz_CHA0	1	0.342723	220.767	0.973541	0.0306	0.0369957	.
Growing_5_Bulk_noCHA0	Stable_9_Rhiz_CHA0	1	0.335205	176.2	0.967069	0.026	0.0369957	.
Growing_5_Bulk_noCHA0	Stable_5_Rhiz_noCHA0	1	0.417812	1155.98	0.994836	0.0293	0.0369957	.
Growing_5_Bulk_noCHA0	Stable_7_Rhiz_noCHA0	1	0.351251	94.9394	0.940558	0.0288	0.0369957	.
Growing_5_Bulk_noCHA0	Stable_9_Rhiz_noCHA0	1	0.383752	961.463	0.993798	0.0314	0.0369957	.
Growing_5_Bulk_noCHA0	Stable_1_Bulk_CHA0	1	0.521605	2494.1	0.9976	0.0278	0.0369957	.
Growing_5_Bulk_noCHA0	Stable_5_Bulk_CHA0	1	0.548501	3005	0.998007	0.029	0.0369957	.
Growing_5_Bulk_noCHA0	Stable_7_Bulk_CHA0	1	0.556659	3053.92	0.998039	0.0311	0.0369957	.
Growing_5_Bulk_noCHA0	Stable_9_Bulk_CHA0	1	0.547251	3291.1	0.99818	0.0269	0.0369957	.
Growing_5_Bulk_noCHA0	Stable_1_Bulk_noCHA0	1	0.529349	1700.06	0.996483	0.0256	0.0369957	.
Growing_5_Bulk_noCHA0	Stable_5_Bulk_noCHA0	1	0.548377	2978.22	0.997989	0.0335	0.0383727	.
Growing_5_Bulk_noCHA0	Stable_7_Bulk_noCHA0	1	0.555264	4207.09	0.998576	0.0269	0.0369957	.
Growing_5_Bulk_noCHA0	Stable_9_Bulk_noCHA0	1	0.512891	1233.46	0.995159	0.0271	0.0369957	.
Growing_7_Bulk_noCHA0	Stable_5_Rhiz_CHA0	1	0.397237	1084.61	0.994498	0.0278	0.0369957	.
Growing_7_Bulk_noCHA0	Stable_7_Rhiz_CHA0	1	0.318912	202.222	0.971185	0.0279	0.0369957	.
Growing_7_Bulk_noCHA0	Stable_9_Rhiz_CHA0	1	0.312061	161.939	0.964273	0.0261	0.0369957	.
Growing_7_Bulk_noCHA0	Stable_5_Rhiz_noCHA0	1	0.390922	1012.61	0.99411	0.0288	0.0369957	.
Growing_7_Bulk_noCHA0	Stable_7_Rhiz_noCHA0	1	0.326465	87.6568	0.935936	0.0318	0.0369957	.
Growing_7_Bulk_noCHA0	Stable_9_Rhiz_noCHA0	1	0.357858	844.5	0.992945	0.0301	0.0369957	.
Growing_7_Bulk_noCHA0	Stable_1_Bulk_CHA0	1	0.49388	2112.82	0.997168	0.0306	0.0369957	.
Growing_7_Bulk_noCHA0	Stable_5_Bulk_CHA0	1	0.519998	2510.28	0.997616	0.0246	0.0369957	.
Growing_7_Bulk_noCHA0	Stable_7_Bulk_CHA0	1	0.528156	2552.77	0.997655	0.0288	0.0369957	.
Growing_7_Bulk_noCHA0	Stable_9_Bulk_CHA0	1	0.519102	2719.23	0.997798	0.0288	0.0369957	.
Growing_7_Bulk_noCHA0	Stable_1_Bulk_noCHA0	1	0.501482	1492.56	0.995996	0.031	0.0369957	.
Growing_7_Bulk_noCHA0	Stable_5_Bulk_noCHA0	1	0.520008	2491.09	0.997597	0.0291	0.0369957	.
Growing_7_Bulk_noCHA0	Stable_7_Bulk_noCHA0	1	0.52688	3364.48	0.99822	0.0284	0.0369957	.
Growing_7_Bulk_noCHA0	Stable_9_Bulk_noCHA0	1	0.485584	1102.52	0.994587	0.0291	0.0369957	.
Growing_9_Bulk_noCHA0	Stable_5_Rhiz_CHA0	1	0.380836	862.444	0.993091	0.0276	0.0369957	.
Growing_9_Bulk_noCHA0	Stable_7_Rhiz_CHA0	1	0.305375	184.811	0.968555	0.0291	0.0369957	.
Growing_9_Bulk_noCHA0	Stable_9_Rhiz_CHA0	1	0.298988	149.318	0.961369	0.0311	0.0369957	.
Growing_9_Bulk_noCHA0	Stable_5_Rhiz_noCHA0	1	0.374152	810.94	0.992656	0.0285	0.0369957	.
Growing_9_Bulk_noCHA0	Stable_7_Rhiz_noCHA0	1	0.311876	82.0794	0.93188	0.0274	0.0369957	.
Growing_9_Bulk_noCHA0	Stable_9_Rhiz_noCHA0	1	0.34247	686.203	0.991332	0.0301	0.0369957	.
Growing_9_Bulk_noCHA0	Stable_1_Bulk_CHA0	1	0.473994	1533.56	0.996103	0.0266	0.0369957	.
Growing_9_Bulk_noCHA0	Stable_5_Bulk_CHA0	1	0.498908	1766.2	0.996614	0.03	0.0369957	.
Growing_9_Bulk_noCHA0	Stable_7_Bulk_CHA0	1	0.506853	1795.93	0.99667	0.0303	0.0369957	.
Growing_9_Bulk_noCHA0	Stable_9_Bulk_CHA0	1	0.498282	1871.63	0.996804	0.0308	0.0369957	.
Growing_9_Bulk_noCHA0	Stable_1_Bulk_noCHA0	1	0.481292	1170.13	0.994899	0.0299	0.0369957	.
Growing_9_Bulk_noCHA0	Stable_5_Bulk_noCHA0	1	0.499011	1756.62	0.996596	0.0263	0.0369957	.
Growing_9_Bulk_noCHA0	Stable_7_Bulk_noCHA0	1	0.5057	2180.41	0.997256	0.03	0.0369957	.
Growing_9_Bulk_noCHA0	Stable_9_Bulk_noCHA0	1	0.466133	903.78	0.993405	0.0272	0.0369957	.

## Sheet: Suppl. Table S5
Supplementary Table S5. Community assembly processess per community state, environment or inoculation.
			Detrministic processes		Stochastic processes
Community state	Environment	Inoculation	Heterogeneous selection	Homogeneous selection	Homogenizing dispersal	Undominated	Dispersal limitation	TOTAL
Growing			3	1387	46	104	0	1540
			0.00194805	0.900649	0.0298701	0.0675325	0	1
Stable			3	16	545	974	2	1540
			0.00194805	0.0103896	0.353896	0.632468	0.0012987	1
Growing	Bulk soil		0	428	19	49	0	496
			0	0.862903	0.0383065	0.0987903	0	1
	Wheat rhizosphere		3	229	6	38	0	276
			0.0108696	0.82971	0.0217391	0.137681	0	1
Stable	Bulk soil		3	7	225	261	0	496
			0.00604839	0.0141129	0.453629	0.52621	0	1
	Wheat rhizosphere		0	9	62	203	2	276
			0	0.0326087	0.224638	0.735507	0.00724638	1
Growing	Bulk soil	P. protegens CHA0	0	100	0	20	0	120
			0	0.833333	0	0.166667	0	1
		Not inoculated	0	95	6	19	0	120
			0	0.791667	0.05	0.158333	0	1
	Wheat rhizosphere	P. protegens CHA0	0	50	0	16	0	66
			0	0.757576	0	0.242424	0	1
		Not inoculated	3	52	1	10	0	66
			0.0454545	0.787879	0.0151515	0.151515	0	1
Stable	Bulk soil	P. protegens CHA0	2	4	42	72	0	120
			0.0166667	0.0333333	0.35	0.6	0	1
		Not inoculated	1	3	61	55	0	120
			0.00833333	0.025	0.508333	0.458333	0	1
	Wheat rhizosphere	P. protegens CHA0	0	1	15	50	0	66
			0	0.0151515	0.227273	0.757576	0	1
		Not inoculated	0	7	17	40	2	66
			0	0.106061	0.257576	0.606061	0.030303	1

## Sheet: Suppl. Table S6
Supplementary Table S6. Differential abundance of ASVs between all conditions tested.
condition	asvs	baseMean	log2FoldChange	lfcSE	stat	pvalue	padj	diffexpressed	Kingdom	Phylum	Class	Order	Family	Genus	Species
1_Growing_1_Bulk_CHA0_vs_Growing_1_Bulk_noCHA0	ASV1	197.907	-0.293581	0.146959	-1.9977	0.0457488	0.734522	NO	Bacteria	Firmicutes	Bacilli	Bacillales	Bacillaceae	Bacillus	simplex
1_Growing_1_Bulk_CHA0_vs_Growing_1_Bulk_noCHA0	ASV2	4694.9	0.0699255	0.0763487	0.91587	0.359735	0.845434	NO	Bacteria	Proteobacteria	Gammaproteobacteria	Burkholderiales	Alcaligenaceae	Achromobacter	piechaudii
1_Growing_1_Bulk_CHA0_vs_Growing_1_Bulk_noCHA0	ASV32	0.956221	3.40223	3.42326	0.993857	0.320293	0.845434	NO	Bacteria	Proteobacteria	Gammaproteobacteria	Burkholderiales	Alcaligenaceae	Achromobacter	NA
1_Growing_1_Bulk_CHA0_vs_Growing_1_Bulk_noCHA0	ASV35	0.617538	-2.79051	3.44462	-0.810107	0.417879	0.845434	NO	Bacteria	Proteobacteria	Gammaproteobacteria	Burkholderiales	Alcaligenaceae	Achromobacter	NA
1_Growing_1_Bulk_CHA0_vs_Growing_1_Bulk_noCHA0	ASV38	0.833097	3.19061	3.4295	0.930342	0.352194	0.845434	NO	Bacteria	Proteobacteria	Gammaproteobacteria	Burkholderiales	Alcaligenaceae	Achromobacter	NA
1_Growing_1_Bulk_CHA0_vs_Growing_1_Bulk_noCHA0	ASV60	6.46247	6.14296	3.38938	1.81241	0.0699221	0.845434	NO	Bacteria	Proteobacteria	Gammaproteobacteria	Burkholderiales	Comamonadaceae	Variovorax	NA
1_Growing_1_Bulk_CHA0_vs_Growing_1_Bulk_noCHA0	ASV66	364.333	0.0342544	0.099919	0.342821	0.731733	0.85582	NO	Bacteria	Proteobacteria	Gammaproteobacteria	Burkholderiales	Comamonadaceae	Variovorax	boronicumulans
1_Growing_1_Bulk_CHA0_vs_Growing_1_Bulk_noCHA0	ASV69	0.214636	1.38316	3.33335	0.414947	0.678181	0.845434	NO	Bacteria	Proteobacteria	Gammaproteobacteria	Burkholderiales	Comamonadaceae	Variovorax	NA
1_Growing_1_Bulk_CHA0_vs_Growing_1_Bulk_noCHA0	ASV75	0.494688	-2.44074	3.46117	-0.705178	0.480699	0.845434	NO	Bacteria	Proteobacteria	Gammaproteobacteria	Burkholderiales	Comamonadaceae	Variovorax	NA
1_Growing_1_Bulk_CHA0_vs_Growing_1_Bulk_noCHA0	ASV86	5.72736	0.437531	1.16483	0.375617	0.707201	0.845434	NO	Bacteria	Proteobacteria	Gammaproteobacteria	Burkholderiales	Comamonadaceae	Variovorax	NA
1_Growing_1_Bulk_CHA0_vs_Growing_1_Bulk_noCHA0	ASV88	103.239	0.182778	0.159085	1.14893	0.250584	0.845434	NO	Bacteria	Proteobacteria	Gammaproteobacteria	Burkholderiales	Comamonadaceae	Variovorax	paradoxus
1_Growing_1_Bulk_CHA0_vs_Growing_1_Bulk_noCHA0	ASV97	30.1657	0.31423	0.286354	1.09735	0.27249	0.845434	NO	Bacteria	Proteobacteria	Gammaproteobacteria	Burkholderiales	Comamonadaceae	Rhizobacter	gummiphilus
1_Growing_1_Bulk_CHA0_vs_Growing_1_Bulk_noCHA0	ASV102	521.773	0.129934	0.100334	1.29501	0.195317	0.845434	NO	Bacteria	Proteobacteria	Gammaproteobacteria	Burkholderiales	Methylophilaceae	Methylophilus	NA
1_Growing_1_Bulk_CHA0_vs_Growing_1_Bulk_noCHA0	ASV103	0.714083	2.96892	3.43709	0.863789	0.387704	0.845434	NO	Bacteria	Proteobacteria	Gammaproteobacteria	Burkholderiales	Methylophilaceae	Methylophilus	NA
1_Growing_1_Bulk_CHA0_vs_Growing_1_Bulk_noCHA0	ASV119	444.411	0.295875	0.123525	2.39526	0.0166084	0.369218	NO	Bacteria	Proteobacteria	Gammaproteobacteria	Burkholderiales	Oxalobacteraceae	Oxalicibacterium	NA
1_Growing_1_Bulk_CHA0_vs_Growing_1_Bulk_noCHA0	ASV120	9.43727	0.621815	0.688251	0.903471	0.366276	0.845434	NO	Bacteria	Proteobacteria	Gammaproteobacteria	Burkholderiales	Oxalobacteraceae	Oxalicibacterium	NA
1_Growing_1_Bulk_CHA0_vs_Growing_1_Bulk_noCHA0	ASV121	1.36039	-3.89821	3.41198	-1.14251	0.253243	0.845434	NO	Bacteria	Proteobacteria	Gammaproteobacteria	Burkholderiales	Oxalobacteraceae	Oxalicibacterium	NA
1_Growing_1_Bulk_CHA0_vs_Growing_1_Bulk_noCHA0	ASV142	48.5263	-0.552571	0.235962	-2.34178	0.019192	0.396178	NO	Bacteria	Proteobacteria	Gammaproteobacteria	Enterobacterales	Enterobacteriaceae	Enterobacter	NA
1_Growing_1_Bulk_CHA0_vs_Growing_1_Bulk_noCHA0	ASV143	15.7988	-0.630704	1.98727	-0.317372	0.750961	0.863295	NO	Bacteria	Proteobacteria	Gammaproteobacteria	Enterobacterales	Enterobacteriaceae	Enterobacter	NA
1_Growing_1_Bulk_CHA0_vs_Growing_1_Bulk_noCHA0	ASV149	7.89378	6.42706	2.4553	2.61763	0.0088543	0.232627	NO	Bacteria	Proteobacteria	Gammaproteobacteria	Enterobacterales	Morganellaceae	endosymbionts	NA
1_Growing_1_Bulk_CHA0_vs_Growing_1_Bulk_noCHA0	ASV150	0.669355	2.89451	3.4399	0.841451	0.400095	0.845434	NO	Bacteria	Proteobacteria	Gammaproteobacteria	Enterobacterales	Morganellaceae	endosymbionts	NA
1_Growing_1_Bulk_CHA0_vs_Growing_1_Bulk_noCHA0	ASV151	4.08118	-5.48222	3.39295	-1.61577	0.106144	0.845434	NO	Bacteria	Proteobacteria	Gammaproteobacteria	Enterobacterales	Morganellaceae	endosymbionts	NA
1_Growing_1_Bulk_CHA0_vs_Growing_1_Bulk_noCHA0	ASV152	0.286866	1.72324	3.50597	0.491516	0.623061	0.845434	NO	Bacteria	Proteobacteria	Gammaproteobacteria	Enterobacterales	Morganellaceae	endosymbionts	NA
1_Growing_1_Bulk_CHA0_vs_Growing_1_Bulk_noCHA0	ASV163	9.65042	-2.25641	2.4556	-0.918884	0.358156	0.845434	NO	Bacteria	Proteobacteria	Gammaproteobacteria	Enterobacterales	Erwiniaceae	Pantoea	agglomerans
1_Growing_1_Bulk_CHA0_vs_Growing_1_Bulk_noCHA0	ASV189	88.9913	-0.350784	0.169914	-2.06448	0.038972	0.703931	NO	Bacteria	Planctomycetota	Planctomycetes	Planctomycetales	Rubinisphaeraceae	SH-PL14	NA
1_Growing_1_Bulk_CHA0_vs_Growing_1_Bulk_noCHA0	ASV196	0.669355	2.89451	3.4399	0.841451	0.400095	0.845434	NO	Bacteria	Planctomycetota	Planctomycetes	Planctomycetales	Rubinisphaeraceae	SH-PL14	NA
1_Growing_1_Bulk_CHA0_vs_Growing_1_Bulk_noCHA0	ASV203	7.69224	0.546859	0.874499	0.62534	0.531748	0.845434	NO	Bacteria	Planctomycetota	Planctomycetes	Planctomycetales	Rubinisphaeraceae	SH-PL14	NA
1_Growing_1_Bulk_CHA0_vs_Growing_1_Bulk_noCHA0	ASV216	0.658703	2.81541	3.44305	0.817707	0.413525	0.845434	NO	Bacteria	Proteobacteria	Gammaproteobacteria	Pseudomonadales	Pseudomonadaceae	Pseudomonas	NA
1_Growing_1_Bulk_CHA0_vs_Growing_1_Bulk_noCHA0	ASV224	1.49306	0.920936	2.71446	0.339271	0.734406	0.85582	NO	Bacteria	Planctomycetota	Planctomycetes	Pirellulales	Pirellulaceae	Pir4 lineage	NA
1_Growing_1_Bulk_CHA0_vs_Growing_1_Bulk_noCHA0	ASV225	0.324644	-1.67363	3.51047	-0.476754	0.633537	0.845434	NO	Bacteria	Planctomycetota	Planctomycetes	Pirellulales	Pirellulaceae	Pir4 lineage	NA
1_Growing_1_Bulk_CHA0_vs_Growing_1_Bulk_noCHA0	ASV232	1.8252	-4.32738	2.81006	-1.53996	0.123569	0.845434	NO	Bacteria	Planctomycetota	Planctomycetes	Pirellulales	Pirellulaceae	Pirellula	NA
1_Growing_1_Bulk_CHA0_vs_Growing_1_Bulk_noCHA0	ASV237	0.253343	1.53233	3.51796	0.435574	0.663146	0.845434	NO	Bacteria	Planctomycetota	Planctomycetes	Planctomycetales	Schlesneriaceae	Schlesneria	NA
1_Growing_1_Bulk_CHA0_vs_Growing_1_Bulk_noCHA0	ASV255	0.324644	-1.67363	3.51047	-0.476754	0.633537	0.845434	NO	Bacteria	Bacteroidota	Bacteroidia	Flavobacteriales	Flavobacteriaceae	Flavobacterium	NA
1_Growing_1_Bulk_CHA0_vs_Growing_1_Bulk_noCHA0	ASV275	15.859	0.557951	0.458566	1.21673	0.223707	0.845434	NO	Bacteria	Planctomycetota	Planctomycetes	Isosphaerales	Isosphaeraceae	Singulisphaera	NA
1_Growing_1_Bulk_CHA0_vs_Growing_1_Bulk_noCHA0	ASV289	0.324644	-1.67363	3.51047	-0.476754	0.633537	0.845434	NO	Bacteria	Planctomycetota	Planctomycetes	Isosphaerales	Isosphaeraceae	Candidatus Nostocoida	NA
1_Growing_1_Bulk_CHA0_vs_Growing_1_Bulk_noCHA0	ASV308	21483	-0.0920073	0.107543	-0.855537	0.392254	0.845434	NO	Bacteria	Bacteroidota	Bacteroidia	Flavobacteriales	Flavobacteriaceae	Flavobacterium	NA
1_Growing_1_Bulk_CHA0_vs_Growing_1_Bulk_noCHA0	ASV310	22.8546	0.260417	0.331837	0.784775	0.432585	0.845434	NO	Bacteria	Bacteroidota	Bacteroidia	Flavobacteriales	Flavobacteriaceae	Flavobacterium	NA
1_Growing_1_Bulk_CHA0_vs_Growing_1_Bulk_noCHA0	ASV314	13.7612	-0.143419	1.36196	-0.105304	0.916135	0.962774	NO	Bacteria	Bacteroidota	Bacteroidia	Flavobacteriales	Flavobacteriaceae	Flavobacterium	NA
1_Growing_1_Bulk_CHA0_vs_Growing_1_Bulk_noCHA0	ASV315	2.6601	4.86076	3.24025	1.50012	0.133583	0.845434	NO	Bacteria	Bacteroidota	Bacteroidia	Flavobacteriales	Flavobacteriaceae	Flavobacterium	NA
1_Growing_1_Bulk_CHA0_vs_Growing_1_Bulk_noCHA0	ASV316	6.29643	0.170739	1.50923	0.11313	0.909927	0.962774	NO	Bacteria	Bacteroidota	Bacteroidia	Flavobacteriales	Flavobacteriaceae	Flavobacterium	NA
1_Growing_1_Bulk_CHA0_vs_Growing_1_Bulk_noCHA0	ASV317	49.3609	-0.346106	0.235908	-1.46713	0.142342	0.845434	NO	Bacteria	Bacteroidota	Bacteroidia	Flavobacteriales	Flavobacteriaceae	Flavobacterium	NA
1_Growing_1_Bulk_CHA0_vs_Growing_1_Bulk_noCHA0	ASV318	16.9987	-0.786819	0.822343	-0.956802	0.338667	0.845434	NO	Bacteria	Bacteroidota	Bacteroidia	Flavobacteriales	Flavobacteriaceae	Flavobacterium	NA
1_Growing_1_Bulk_CHA0_vs_Growing_1_Bulk_noCHA0	ASV319	11.3076	-1.13888	0.615202	-1.85123	0.0641362	0.845434	NO	Bacteria	Bacteroidota	Bacteroidia	Flavobacteriales	Flavobacteriaceae	Flavobacterium	NA
1_Growing_1_Bulk_CHA0_vs_Growing_1_Bulk_noCHA0	ASV320	705.647	-0.0019227	0.0894014	-0.0215063	0.982842	0.993151	NO	Bacteria	Bacteroidota	Bacteroidia	Flavobacteriales	Flavobacteriaceae	Flavobacterium	NA
1_Growing_1_Bulk_CHA0_vs_Growing_1_Bulk_noCHA0	ASV323	338.706	-0.085936	0.105136	-0.817377	0.413713	0.845434	NO	Bacteria	Bacteroidota	Bacteroidia	Flavobacteriales	Flavobacteriaceae	Flavobacterium	NA
1_Growing_1_Bulk_CHA0_vs_Growing_1_Bulk_noCHA0	ASV327	0.324644	-1.67363	3.51047	-0.476754	0.633537	0.845434	NO	Bacteria	Bacteroidota	Bacteroidia	Chitinophagales	Chitinophagaceae	Taibaiella	NA
1_Growing_1_Bulk_CHA0_vs_Growing_1_Bulk_noCHA0	ASV335	26.5377	0.0955132	0.305545	0.3126	0.754585	0.863295	NO	Bacteria	Bacteroidota	Bacteroidia	Flavobacteriales	Flavobacteriaceae	Flavobacterium	NA
1_Growing_1_Bulk_CHA0_vs_Growing_1_Bulk_noCHA0	ASV336	257.759	0.190324	0.11887	1.60112	0.109351	0.845434	NO	Bacteria	Bacteroidota	Bacteroidia	Flavobacteriales	Flavobacteriaceae	Flavobacterium	saccharophilum
1_Growing_1_Bulk_CHA0_vs_Growing_1_Bulk_noCHA0	ASV337	27.8347	-0.170148	0.292146	-0.582408	0.560292	0.845434	NO	Bacteria	Bacteroidota	Bacteroidia	Flavobacteriales	Flavobacteriaceae	Flavobacterium	NA
1_Growing_1_Bulk_CHA0_vs_Growing_1_Bulk_noCHA0	ASV338	0.67657	-2.88246	3.44088	-0.837712	0.402193	0.845434	NO	Bacteria	Bacteroidota	Bacteroidia	Flavobacteriales	Flavobacteriaceae	Flavobacterium	NA
1_Growing_1_Bulk_CHA0_vs_Growing_1_Bulk_noCHA0	ASV339	12.5441	0.466703	0.656478	0.71092	0.477134	0.845434	NO	Bacteria	Bacteroidota	Bacteroidia	Flavobacteriales	Flavobacteriaceae	Flavobacterium	NA
1_Growing_1_Bulk_CHA0_vs_Growing_1_Bulk_noCHA0	ASV348	23.9028	0.227928	0.331282	0.688018	0.491442	0.845434	NO	Bacteria	Bacteroidota	Bacteroidia	Flavobacteriales	Flavobacteriaceae	Flavobacterium	saccharophilum
1_Growing_1_Bulk_CHA0_vs_Growing_1_Bulk_noCHA0	ASV350	65.2696	-0.220558	0.194444	-1.1343	0.256669	0.845434	NO	Bacteria	Bacteroidota	Bacteroidia	Flavobacteriales	Flavobacteriaceae	Flavobacterium	NA
1_Growing_1_Bulk_CHA0_vs_Growing_1_Bulk_noCHA0	ASV352	10.9249	-0.0440969	0.627532	-0.0702704	0.943978	0.974321	NO	Bacteria	Bacteroidota	Bacteroidia	Flavobacteriales	Flavobacteriaceae	Flavobacterium	NA
1_Growing_1_Bulk_CHA0_vs_Growing_1_Bulk_noCHA0	ASV353	0.286866	1.72324	3.50597	0.491516	0.623061	0.845434	NO	Bacteria	Bacteroidota	Bacteroidia	Flavobacteriales	Flavobacteriaceae	Flavobacterium	NA
1_Growing_1_Bulk_CHA0_vs_Growing_1_Bulk_noCHA0	ASV361	0.324644	-1.67363	3.51047	-0.476754	0.633537	0.845434	NO	Bacteria	Bacteroidota	Bacteroidia	Flavobacteriales	Flavobacteriaceae	Flavobacterium	NA
1_Growing_1_Bulk_CHA0_vs_Growing_1_Bulk_noCHA0	ASV362	0.264659	-1.64118	3.5125	-0.46724	0.640328	0.845434	NO	Bacteria	Bacteroidota	Bacteroidia	Flavobacteriales	Flavobacteriaceae	Flavobacterium	NA
1_Growing_1_Bulk_CHA0_vs_Growing_1_Bulk_noCHA0	ASV365	1.08251	-3.56297	3.41941	-1.04199	0.297419	0.845434	NO	Bacteria	Bacteroidota	Bacteroidia	Flavobacteriales	Flavobacteriaceae	Flavobacterium	NA
1_Growing_1_Bulk_CHA0_vs_Growing_1_Bulk_noCHA0	ASV370	0.176439	-1.26758	3.52635	-0.359461	0.71925	0.845434	NO	Bacteria	Bacteroidota	Bacteroidia	Flavobacteriales	Flavobacteriaceae	Flavobacterium	NA
1_Growing_1_Bulk_CHA0_vs_Growing_1_Bulk_noCHA0	ASV376	0.329351	1.67848	3.50865	0.478384	0.632377	0.845434	NO	Bacteria	Bacteroidota	Bacteroidia	Flavobacteriales	Flavobacteriaceae	Flavobacterium	NA
1_Growing_1_Bulk_CHA0_vs_Growing_1_Bulk_noCHA0	ASV378	0.253343	1.53233	3.51796	0.435574	0.663146	0.845434	NO	Bacteria	Bacteroidota	Bacteroidia	Flavobacteriales	Flavobacteriaceae	Flavobacterium	NA
1_Growing_1_Bulk_CHA0_vs_Growing_1_Bulk_noCHA0	ASV382	0.865705	-3.24685	3.42816	-0.947113	0.343581	0.845434	NO	Bacteria	Bacteroidota	Bacteroidia	Flavobacteriales	Flavobacteriaceae	Flavobacterium	NA
1_Growing_1_Bulk_CHA0_vs_Growing_1_Bulk_noCHA0	ASV383	1.4609	-3.98614	3.4103	-1.16886	0.242462	0.845434	NO	Bacteria	Bacteroidota	Bacteroidia	Flavobacteriales	Flavobacteriaceae	Flavobacterium	NA
1_Growing_1_Bulk_CHA0_vs_Growing_1_Bulk_noCHA0	ASV391	0.286866	1.72324	3.50597	0.491516	0.623061	0.845434	NO	Bacteria	Bacteroidota	Bacteroidia	Flavobacteriales	Flavobacteriaceae	Flavobacterium	NA
1_Growing_1_Bulk_CHA0_vs_Growing_1_Bulk_noCHA0	ASV397	399.816	-0.443946	0.120117	-3.69594	0.000219077	0.0211045	NO	Bacteria	Bacteroidota	Bacteroidia	Chitinophagales	Chitinophagaceae	Chitinophaga	NA
1_Growing_1_Bulk_CHA0_vs_Growing_1_Bulk_noCHA0	ASV401	0.253343	1.53233	3.51796	0.435574	0.663146	0.845434	NO	Bacteria	Bacteroidota	Bacteroidia	Chitinophagales	Chitinophagaceae	Chitinophaga	NA
1_Growing_1_Bulk_CHA0_vs_Growing_1_Bulk_noCHA0	ASV402	9.45519	0.085119	0.700691	0.121479	0.903312	0.962774	NO	Bacteria	Bacteroidota	Bacteroidia	Chitinophagales	Chitinophagaceae	Ferruginibacter	NA
1_Growing_1_Bulk_CHA0_vs_Growing_1_Bulk_noCHA0	ASV405	16.594	-0.12376	0.433486	-0.2855	0.775261	0.878629	NO	Bacteria	Bacteroidota	Bacteroidia	Chitinophagales	Chitinophagaceae	Pseudoflavitalea	NA
1_Growing_1_Bulk_CHA0_vs_Growing_1_Bulk_noCHA0	ASV409	24.8148	0.110619	0.34298	0.322523	0.747056	0.863295	NO	Bacteria	Bacteroidota	Bacteroidia	Chitinophagales	Chitinophagaceae	Terrimonas	NA
1_Growing_1_Bulk_CHA0_vs_Growing_1_Bulk_noCHA0	ASV417	0.764977	3.08434	3.433	0.89844	0.368951	0.845434	NO	Bacteria	Bacteroidota	Bacteroidia	Chitinophagales	Chitinophagaceae	Chitinophaga	NA
1_Growing_1_Bulk_CHA0_vs_Growing_1_Bulk_noCHA0	ASV421	0.238028	1.47041	3.52216	0.417475	0.676331	0.845434	NO	Bacteria	Bacteroidota	Bacteroidia	Chitinophagales	Chitinophagaceae	Chitinophaga	NA
1_Growing_1_Bulk_CHA0_vs_Growing_1_Bulk_noCHA0	ASV431	0.760029	3.05314	3.43407	0.889073	0.373964	0.845434	NO	Bacteria	Bacteroidota	Bacteroidia	Chitinophagales	Chitinophagaceae	Chitinophaga	NA
1_Growing_1_Bulk_CHA0_vs_Growing_1_Bulk_noCHA0	ASV444	8.90044	0.311434	0.773529	0.402615	0.687232	0.845434	NO	Bacteria	Bacteroidota	Bacteroidia	Chitinophagales	Chitinophagaceae	Taibaiella	NA
1_Growing_1_Bulk_CHA0_vs_Growing_1_Bulk_noCHA0	ASV449	2.34997	-0.293709	2.26534	-0.129653	0.896841	0.962774	NO	Bacteria	Bacteroidota	Bacteroidia	Cytophagales	Spirosomaceae	Spirosoma	NA
1_Growing_1_Bulk_CHA0_vs_Growing_1_Bulk_noCHA0	ASV474	1112.19	-0.0352112	0.0980987	-0.358936	0.719643	0.845434	NO	Bacteria	Bacteroidota	Bacteroidia	Sphingobacteriales	Sphingobacteriaceae	Pedobacter	NA
1_Growing_1_Bulk_CHA0_vs_Growing_1_Bulk_noCHA0	ASV477	32.2452	1.60553	0.29872	5.37471	7.6706e-08	1.1084e-05	NO	Bacteria	Bacteroidota	Bacteroidia	Sphingobacteriales	Sphingobacteriaceae	Pedobacter	NA
1_Growing_1_Bulk_CHA0_vs_Growing_1_Bulk_noCHA0	ASV482	0.633357	2.79	3.4441	0.810081	0.417894	0.845434	NO	Bacteria	Bacteroidota	Bacteroidia	Sphingobacteriales	Sphingobacteriaceae	Pedobacter	NA
1_Growing_1_Bulk_CHA0_vs_Growing_1_Bulk_noCHA0	ASV484	0.247344	-1.51823	3.51933	-0.431397	0.66618	0.845434	NO	Bacteria	Bacteroidota	Bacteroidia	Sphingobacteriales	Sphingobacteriaceae	Pedobacter	NA
1_Growing_1_Bulk_CHA0_vs_Growing_1_Bulk_noCHA0	ASV491	9.43968	-0.148284	0.805995	-0.183976	0.854032	0.934551	NO	Bacteria	Verrucomicrobiota	Verrucomicrobiae	Verrucomicrobiales	Verrucomicrobiaceae	Roseimicrobium	NA
1_Growing_1_Bulk_CHA0_vs_Growing_1_Bulk_noCHA0	ASV492	130.793	-0.180622	0.156842	-1.15162	0.249477	0.845434	NO	Bacteria	Verrucomicrobiota	Verrucomicrobiae	Verrucomicrobiales	Verrucomicrobiaceae	Roseimicrobium	NA
1_Growing_1_Bulk_CHA0_vs_Growing_1_Bulk_noCHA0	ASV500	0.191244	1.30147	3.52809	0.368889	0.71221	0.845434	NO	Bacteria	Verrucomicrobiota	Verrucomicrobiae	Verrucomicrobiales	Verrucomicrobiaceae	Roseimicrobium	NA
1_Growing_1_Bulk_CHA0_vs_Growing_1_Bulk_noCHA0	ASV513	21.6127	-0.642231	0.373859	-1.71784	0.0858254	0.845434	NO	Bacteria	Verrucomicrobiota	Verrucomicrobiae	Verrucomicrobiales	Rubritaleaceae	Luteolibacter	NA
1_Growing_1_Bulk_CHA0_vs_Growing_1_Bulk_noCHA0	ASV517	15.6187	-0.137148	0.44091	-0.311058	0.755757	0.863295	NO	Bacteria	Verrucomicrobiota	Verrucomicrobiae	Verrucomicrobiales	Rubritaleaceae	Luteolibacter	NA
1_Growing_1_Bulk_CHA0_vs_Growing_1_Bulk_noCHA0	ASV528	1.07057	-3.55945	3.33101	-1.06858	0.285258	0.845434	NO	Bacteria	Verrucomicrobiota	Verrucomicrobiae	Chthoniobacterales	Chthoniobacteraceae	Chthoniobacter	NA
1_Growing_1_Bulk_CHA0_vs_Growing_1_Bulk_noCHA0	ASV529	0.833097	3.19061	3.4295	0.930342	0.352194	0.845434	NO	Bacteria	Verrucomicrobiota	Verrucomicrobiae	Chthoniobacterales	Chthoniobacteraceae	Chthoniobacter	NA
1_Growing_1_Bulk_CHA0_vs_Growing_1_Bulk_noCHA0	ASV547	0.371016	-2.02649	3.48654	-0.581233	0.561084	0.845434	NO	Bacteria	Verrucomicrobiota	Verrucomicrobiae	Chthoniobacterales	Chthoniobacteraceae	Candidatus Udaeobacter	NA
1_Growing_1_Bulk_CHA0_vs_Growing_1_Bulk_noCHA0	ASV556	2.88778	0.881066	2.39676	0.367607	0.713166	0.845434	NO	Bacteria	Verrucomicrobiota	Verrucomicrobiae	Chthoniobacterales	Terrimicrobiaceae	Terrimicrobium	NA
1_Growing_1_Bulk_CHA0_vs_Growing_1_Bulk_noCHA0	ASV557	6.74258	0.395471	0.97685	0.404843	0.685593	0.845434	NO	Bacteria	Verrucomicrobiota	Verrucomicrobiae	Chthoniobacterales	Terrimicrobiaceae	Terrimicrobium	NA
1_Growing_1_Bulk_CHA0_vs_Growing_1_Bulk_noCHA0	ASV578	2.7746	-2.1445	2.19262	-0.978052	0.328049	0.845434	NO	Bacteria	Acidobacteriota	Acidobacteriae	Acidobacteriales	Acidobacteriaceae (Subgroup 1)	Edaphobacter	NA
1_Growing_1_Bulk_CHA0_vs_Growing_1_Bulk_noCHA0	ASV589	0.238028	1.47041	3.52216	0.417475	0.676331	0.845434	NO	Bacteria	Proteobacteria	Alphaproteobacteria	Sphingomonadales	Sphingomonadaceae	Novosphingobium	NA
1_Growing_1_Bulk_CHA0_vs_Growing_1_Bulk_noCHA0	ASV592	15.019	0.0343049	0.453252	0.0756862	0.939669	0.973349	NO	Bacteria	Proteobacteria	Alphaproteobacteria	Sphingomonadales	Sphingomonadaceae	Sphingopyxis	macrogoltabida
1_Growing_1_Bulk_CHA0_vs_Growing_1_Bulk_noCHA0	ASV593	19.8187	-0.109495	0.810545	-0.135088	0.892542	0.962774	NO	Bacteria	Proteobacteria	Alphaproteobacteria	Sphingomonadales	Sphingomonadaceae	Sphingopyxis	alaskensis
1_Growing_1_Bulk_CHA0_vs_Growing_1_Bulk_noCHA0	ASV594	2.47013	4.74458	3.30373	1.43613	0.150966	0.845434	NO	Bacteria	Proteobacteria	Alphaproteobacteria	Sphingomonadales	Sphingomonadaceae	Sphingopyxis	alaskensis
1_Growing_1_Bulk_CHA0_vs_Growing_1_Bulk_noCHA0	ASV597	563.144	-0.182608	0.107555	-1.69781	0.0895444	0.845434	NO	Bacteria	Proteobacteria	Alphaproteobacteria	Sphingomonadales	Sphingomonadaceae	Novosphingobium	NA
1_Growing_1_Bulk_CHA0_vs_Growing_1_Bulk_noCHA0	ASV601	0.238028	1.47041	3.52216	0.417475	0.676331	0.845434	NO	Bacteria	Proteobacteria	Alphaproteobacteria	Sphingomonadales	Sphingomonadaceae	Novosphingobium	NA
1_Growing_1_Bulk_CHA0_vs_Growing_1_Bulk_noCHA0	ASV605	12.0338	0.060297	0.566638	0.106412	0.915256	0.962774	NO	Bacteria	Proteobacteria	Alphaproteobacteria	Sphingomonadales	Sphingomonadaceae	Novosphingobium	NA
1_Growing_1_Bulk_CHA0_vs_Growing_1_Bulk_noCHA0	ASV614	19.3532	-0.285674	0.382977	-0.74593	0.45571	0.845434	NO	Bacteria	Proteobacteria	Alphaproteobacteria	Sphingomonadales	Sphingomonadaceae	Altererythrobacter	NA
1_Growing_1_Bulk_CHA0_vs_Growing_1_Bulk_noCHA0	ASV615	13.4047	-0.822385	1.33891	-0.614218	0.539071	0.845434	NO	Bacteria	Proteobacteria	Alphaproteobacteria	Sphingomonadales	Sphingomonadaceae	Altererythrobacter	NA
1_Growing_1_Bulk_CHA0_vs_Growing_1_Bulk_noCHA0	ASV616	0.247344	-1.51823	3.51933	-0.431397	0.66618	0.845434	NO	Bacteria	Proteobacteria	Alphaproteobacteria	Sphingomonadales	Sphingomonadaceae	Erythrobacter	NA
1_Growing_1_Bulk_CHA0_vs_Growing_1_Bulk_noCHA0	ASV618	10.4432	0.395304	1.85793	0.212766	0.83151	0.917387	NO	Bacteria	Proteobacteria	Alphaproteobacteria	Sphingomonadales	Sphingomonadaceae	Altererythrobacter	NA
1_Growing_1_Bulk_CHA0_vs_Growing_1_Bulk_noCHA0	ASV621	0.329351	1.67848	3.50865	0.478384	0.632377	0.845434	NO	Bacteria	Proteobacteria	Alphaproteobacteria	Sphingomonadales	Sphingomonadaceae	Erythrobacter	NA
1_Growing_1_Bulk_CHA0_vs_Growing_1_Bulk_noCHA0	ASV626	1.64934	-0.396442	2.9292	-0.135341	0.892342	0.962774	NO	Bacteria	Proteobacteria	Alphaproteobacteria	Sphingomonadales	Sphingomonadaceae	Altererythrobacter	NA
1_Growing_1_Bulk_CHA0_vs_Growing_1_Bulk_noCHA0	ASV629	18.2684	-1.19702	0.410397	-2.91672	0.00353728	0.146039	NO	Bacteria	Proteobacteria	Alphaproteobacteria	Sphingomonadales	Sphingomonadaceae	Sphingobium	NA
1_Growing_1_Bulk_CHA0_vs_Growing_1_Bulk_noCHA0	ASV636	288.023	0.102807	0.107071	0.960181	0.336964	0.845434	NO	Bacteria	Proteobacteria	Alphaproteobacteria	Sphingomonadales	Sphingomonadaceae	Sphingomonas	koreensis
1_Growing_1_Bulk_CHA0_vs_Growing_1_Bulk_noCHA0	ASV642	0.952111	3.38271	3.4238	0.988001	0.323152	0.845434	NO	Bacteria	Proteobacteria	Alphaproteobacteria	Sphingomonadales	Sphingomonadaceae	Sphingomonas	NA
1_Growing_1_Bulk_CHA0_vs_Growing_1_Bulk_noCHA0	ASV644	0.371016	-2.02649	3.48654	-0.581233	0.561084	0.845434	NO	Bacteria	Proteobacteria	Alphaproteobacteria	Sphingomonadales	Sphingomonadaceae	Sphingomonas	NA
1_Growing_1_Bulk_CHA0_vs_Growing_1_Bulk_noCHA0	ASV649	2.72212	0.0572325	2.4467	0.0233917	0.981338	0.993151	NO	Bacteria	Proteobacteria	Alphaproteobacteria	Sphingomonadales	Sphingomonadaceae	Sphingomonas	NA
1_Growing_1_Bulk_CHA0_vs_Growing_1_Bulk_noCHA0	ASV660	1.08251	-3.56297	3.41941	-1.04199	0.297419	0.845434	NO	Bacteria	Proteobacteria	Alphaproteobacteria	Sphingomonadales	Sphingomonadaceae	Ellin6055	NA
1_Growing_1_Bulk_CHA0_vs_Growing_1_Bulk_noCHA0	ASV661	0.441098	-2.3167	3.46804	-0.668014	0.504125	0.845434	NO	Bacteria	Proteobacteria	Alphaproteobacteria	Sphingomonadales	Sphingomonadaceae	Sphingomonas	NA
1_Growing_1_Bulk_CHA0_vs_Growing_1_Bulk_noCHA0	ASV662	29.5961	0.315883	0.292647	1.0794	0.280411	0.845434	NO	Bacteria	Proteobacteria	Alphaproteobacteria	Sphingomonadales	Sphingomonadaceae	Sphingomonas	NA
1_Growing_1_Bulk_CHA0_vs_Growing_1_Bulk_noCHA0	ASV663	56.0973	-0.351077	0.214213	-1.63892	0.101231	0.845434	NO	Bacteria	Proteobacteria	Alphaproteobacteria	Sphingomonadales	Sphingomonadaceae	Sphingomonas	NA
1_Growing_1_Bulk_CHA0_vs_Growing_1_Bulk_noCHA0	ASV670	1.48406	-4.02363	3.40961	-1.18009	0.237966	0.845434	NO	Bacteria	Proteobacteria	Alphaproteobacteria	Sphingomonadales	Sphingomonadaceae	Sphingomonas	NA
1_Growing_1_Bulk_CHA0_vs_Growing_1_Bulk_noCHA0	ASV673	24.1721	-0.751177	0.935058	-0.803348	0.421773	0.845434	NO	Bacteria	Proteobacteria	Alphaproteobacteria	Sphingomonadales	Sphingomonadaceae	Sphingomonas	NA
1_Growing_1_Bulk_CHA0_vs_Growing_1_Bulk_noCHA0	ASV674	11.2461	0.0878902	2.68436	0.0327416	0.973881	0.993151	NO	Bacteria	Proteobacteria	Alphaproteobacteria	Sphingomonadales	Sphingomonadaceae	Sphingomonas	panacis
1_Growing_1_Bulk_CHA0_vs_Growing_1_Bulk_noCHA0	ASV686	0.324644	-1.67363	3.51047	-0.476754	0.633537	0.845434	NO	Bacteria	Proteobacteria	Alphaproteobacteria	Sphingomonadales	Sphingomonadaceae	Sphingomonas	NA
1_Growing_1_Bulk_CHA0_vs_Growing_1_Bulk_noCHA0	ASV692	0.486967	-2.37619	3.46467	-0.685833	0.492819	0.845434	NO	Bacteria	Proteobacteria	Alphaproteobacteria	Sphingomonadales	Sphingomonadaceae	Sphingomonas	NA
1_Growing_1_Bulk_CHA0_vs_Growing_1_Bulk_noCHA0	ASV700	0.352879	-2.00429	3.48811	-0.574606	0.565558	0.845434	NO	Bacteria	Proteobacteria	Alphaproteobacteria	Sphingomonadales	Sphingomonadaceae	Sphingoaurantiacus	NA
1_Growing_1_Bulk_CHA0_vs_Growing_1_Bulk_noCHA0	ASV701	614.772	0.0797051	0.185828	0.428918	0.667983	0.845434	NO	Bacteria	Proteobacteria	Alphaproteobacteria	Caulobacterales	Caulobacteraceae	Brevundimonas	NA
1_Growing_1_Bulk_CHA0_vs_Growing_1_Bulk_noCHA0	ASV714	0.506686	2.46789	3.45908	0.713453	0.475566	0.845434	NO	Bacteria	Proteobacteria	Alphaproteobacteria	Caulobacterales	Caulobacteraceae	Brevundimonas	NA
1_Growing_1_Bulk_CHA0_vs_Growing_1_Bulk_noCHA0	ASV730	2.30383	1.14699	2.75965	0.415628	0.677682	0.845434	NO	Bacteria	Proteobacteria	Alphaproteobacteria	Caulobacterales	Caulobacteraceae	Brevundimonas	NA
1_Growing_1_Bulk_CHA0_vs_Growing_1_Bulk_noCHA0	ASV732	129.064	-0.220078	0.219385	-1.00316	0.315785	0.845434	NO	Bacteria	Proteobacteria	Alphaproteobacteria	Caulobacterales	Caulobacteraceae	Caulobacter	NA
1_Growing_1_Bulk_CHA0_vs_Growing_1_Bulk_noCHA0	ASV735	74.1585	0.000970262	0.189571	0.00511821	0.995916	0.995916	NO	Bacteria	Proteobacteria	Alphaproteobacteria	Caulobacterales	Caulobacteraceae	Caulobacter	NA
1_Growing_1_Bulk_CHA0_vs_Growing_1_Bulk_noCHA0	ASV737	5.12107	0.893355	1.70061	0.525316	0.599364	0.845434	NO	Bacteria	Proteobacteria	Alphaproteobacteria	Caulobacterales	Caulobacteraceae	Caulobacter	vibrioides
1_Growing_1_Bulk_CHA0_vs_Growing_1_Bulk_noCHA0	ASV748	1.08147	0.0256316	3.09203	0.00828958	0.993386	0.995916	NO	Bacteria	Proteobacteria	Alphaproteobacteria	Caulobacterales	Caulobacteraceae	Phenylobacterium	NA
1_Growing_1_Bulk_CHA0_vs_Growing_1_Bulk_noCHA0	ASV749	10.1406	-1.0276	0.798736	-1.28653	0.198259	0.845434	NO	Bacteria	Proteobacteria	Alphaproteobacteria	Caulobacterales	Caulobacteraceae	Phenylobacterium	NA
1_Growing_1_Bulk_CHA0_vs_Growing_1_Bulk_noCHA0	ASV751	1.26671	3.79028	3.4139	1.11025	0.266892	0.845434	NO	Bacteria	Proteobacteria	Alphaproteobacteria	Caulobacterales	Caulobacteraceae	Phenylobacterium	NA
1_Growing_1_Bulk_CHA0_vs_Growing_1_Bulk_noCHA0	ASV761	0.494027	2.3906	3.46318	0.690289	0.490012	0.845434	NO	Bacteria	Proteobacteria	Alphaproteobacteria	Sphingomonadales	Sphingomonadaceae	Novosphingobium	NA
1_Growing_1_Bulk_CHA0_vs_Growing_1_Bulk_noCHA0	ASV770	0.352879	-2.00429	3.48811	-0.574606	0.565558	0.845434	NO	Bacteria	Proteobacteria	Alphaproteobacteria	Caulobacterales	Caulobacteraceae	Brevundimonas	NA
1_Growing_1_Bulk_CHA0_vs_Growing_1_Bulk_noCHA0	ASV775	0.833097	3.19061	3.4295	0.930342	0.352194	0.845434	NO	Bacteria	Proteobacteria	Alphaproteobacteria	Rhizobiales	Rhizobiaceae	Rhizobium group	NA
1_Growing_1_Bulk_CHA0_vs_Growing_1_Bulk_noCHA0	ASV779	0.617538	-2.79051	3.44462	-0.810107	0.417879	0.845434	NO	Bacteria	Proteobacteria	Alphaproteobacteria	Rhizobiales	Rhizobiaceae	Rhizobium group	NA
1_Growing_1_Bulk_CHA0_vs_Growing_1_Bulk_noCHA0	ASV780	0.486967	-2.37619	3.46467	-0.685833	0.492819	0.845434	NO	Bacteria	Proteobacteria	Alphaproteobacteria	Rhizobiales	Rhizobiaceae	Rhizobium group	NA
1_Growing_1_Bulk_CHA0_vs_Growing_1_Bulk_noCHA0	ASV796	0.247344	-1.51823	3.51933	-0.431397	0.66618	0.845434	NO	Bacteria	Proteobacteria	Alphaproteobacteria	Rhizobiales	Rhizobiaceae	Rhizobium group	NA
1_Growing_1_Bulk_CHA0_vs_Growing_1_Bulk_noCHA0	ASV800	74.787	-0.237933	0.187008	-1.27231	0.203262	0.845434	NO	Bacteria	Proteobacteria	Alphaproteobacteria	Rhizobiales	Rhizobiaceae	Ensifer	NA
1_Growing_1_Bulk_CHA0_vs_Growing_1_Bulk_noCHA0	ASV801	956.366	-0.105003	0.0961753	-1.09179	0.274925	0.845434	NO	Bacteria	Proteobacteria	Alphaproteobacteria	Rhizobiales	Rhizobiaceae	Ensifer	adhaerens
1_Growing_1_Bulk_CHA0_vs_Growing_1_Bulk_noCHA0	ASV802	23.3795	-0.484546	0.327942	-1.47753	0.139532	0.845434	NO	Bacteria	Proteobacteria	Alphaproteobacteria	Rhizobiales	Rhizobiaceae	Shinella	NA
1_Growing_1_Bulk_CHA0_vs_Growing_1_Bulk_noCHA0	ASV803	20.6046	-0.154898	0.359874	-0.430424	0.666887	0.845434	NO	Bacteria	Proteobacteria	Alphaproteobacteria	Rhizobiales	Rhizobiaceae	Rhizobium group	NA
1_Growing_1_Bulk_CHA0_vs_Growing_1_Bulk_noCHA0	ASV804	0.764977	3.08434	3.433	0.89844	0.368951	0.845434	NO	Bacteria	Proteobacteria	Alphaproteobacteria	Rhizobiales	Rhizobiaceae	Rhizobium group	NA
1_Growing_1_Bulk_CHA0_vs_Growing_1_Bulk_noCHA0	ASV819	41.2486	0.178703	0.251777	0.709766	0.477849	0.845434	NO	Bacteria	Proteobacteria	Alphaproteobacteria	Rhizobiales	Rhizobiaceae	Mesorhizobium	NA
1_Growing_1_Bulk_CHA0_vs_Growing_1_Bulk_noCHA0	ASV821	37.1903	0.981356	0.279293	3.51372	0.000441879	0.0319258	NO	Bacteria	Proteobacteria	Alphaproteobacteria	Rhizobiales	Rhizobiaceae	Aminobacter	aminovorans
1_Growing_1_Bulk_CHA0_vs_Growing_1_Bulk_noCHA0	ASV828	3.1463	-1.65162	2.3183	-0.71243	0.476199	0.845434	NO	Bacteria	Proteobacteria	Alphaproteobacteria	Rhizobiales	Rhizobiaceae	Mesorhizobium	huakuii
1_Growing_1_Bulk_CHA0_vs_Growing_1_Bulk_noCHA0	ASV830	4.92021	1.12631	1.74841	0.644193	0.519451	0.845434	NO	Bacteria	Proteobacteria	Alphaproteobacteria	Rhizobiales	Rhizobiaceae	Phyllobacterium	NA
1_Growing_1_Bulk_CHA0_vs_Growing_1_Bulk_noCHA0	ASV833	602.831	-0.248776	0.148617	-1.67394	0.0941427	0.845434	NO	Bacteria	Proteobacteria	Alphaproteobacteria	Rhizobiales	Devosiaceae	Devosia	NA
1_Growing_1_Bulk_CHA0_vs_Growing_1_Bulk_noCHA0	ASV837	2.82263	-0.976636	2.65514	-0.367828	0.713001	0.845434	NO	Bacteria	Proteobacteria	Alphaproteobacteria	Rhizobiales	Devosiaceae	Devosia	NA
1_Growing_1_Bulk_CHA0_vs_Growing_1_Bulk_noCHA0	ASV851	1.49973	-4.0519	3.4091	-1.18855	0.234616	0.845434	NO	Bacteria	Proteobacteria	Alphaproteobacteria	Rhizobiales	Devosiaceae	Devosia	NA
1_Growing_1_Bulk_CHA0_vs_Growing_1_Bulk_noCHA0	ASV865	0.486967	-2.37619	3.46467	-0.685833	0.492819	0.845434	NO	Bacteria	Proteobacteria	Alphaproteobacteria	Rhizobiales	Devosiaceae	Devosia	NA
1_Growing_1_Bulk_CHA0_vs_Growing_1_Bulk_noCHA0	ASV870	0.486967	-2.37619	3.46467	-0.685833	0.492819	0.845434	NO	Bacteria	Proteobacteria	Alphaproteobacteria	Rhizobiales	Devosiaceae	Devosia	NA
1_Growing_1_Bulk_CHA0_vs_Growing_1_Bulk_noCHA0	ASV873	0.264659	-1.64118	3.5125	-0.46724	0.640328	0.845434	NO	Bacteria	Proteobacteria	Alphaproteobacteria	Rhizobiales	Devosiaceae	Devosia	NA
1_Growing_1_Bulk_CHA0_vs_Growing_1_Bulk_noCHA0	ASV888	0.658703	2.81541	3.44305	0.817707	0.413525	0.845434	NO	Bacteria	Proteobacteria	Alphaproteobacteria	Rhizobiales	Devosiaceae	Devosia	NA
1_Growing_1_Bulk_CHA0_vs_Growing_1_Bulk_noCHA0	ASV892	6.75604	-0.358519	1.42855	-0.250966	0.80184	0.898185	NO	Bacteria	Proteobacteria	Alphaproteobacteria	Rhizobiales	Devosiaceae	Devosia	NA
1_Growing_1_Bulk_CHA0_vs_Growing_1_Bulk_noCHA0	ASV893	13.98	-0.215759	0.507191	-0.425399	0.670546	0.845434	NO	Bacteria	Proteobacteria	Alphaproteobacteria	Rhizobiales	Devosiaceae	Devosia	NA
1_Growing_1_Bulk_CHA0_vs_Growing_1_Bulk_noCHA0	ASV895	56.0586	-0.0398464	0.221038	-0.18027	0.856941	0.934551	NO	Bacteria	Proteobacteria	Alphaproteobacteria	Rhizobiales	Rhizobiales Incertae Sedis	Nordella	NA
1_Growing_1_Bulk_CHA0_vs_Growing_1_Bulk_noCHA0	ASV905	0.658703	2.81541	3.44305	0.817707	0.413525	0.845434	NO	Bacteria	Proteobacteria	Alphaproteobacteria	Reyranellales	Reyranellaceae	Reyranella	NA
1_Growing_1_Bulk_CHA0_vs_Growing_1_Bulk_noCHA0	ASV908	17.7248	-0.235543	0.414778	-0.567877	0.570118	0.845434	NO	Bacteria	Proteobacteria	Alphaproteobacteria	Rhizobiales	Xanthobacteraceae	Rhodopseudomonas	NA
1_Growing_1_Bulk_CHA0_vs_Growing_1_Bulk_noCHA0	ASV911	2.99578	-0.833994	2.636	-0.316386	0.751709	0.863295	NO	Bacteria	Proteobacteria	Alphaproteobacteria	Rhizobiales	Xanthobacteraceae	Tardiphaga	NA
1_Growing_1_Bulk_CHA0_vs_Growing_1_Bulk_noCHA0	ASV924	43.4665	-0.0505555	0.240277	-0.210405	0.833351	0.917387	NO	Bacteria	Proteobacteria	Alphaproteobacteria	Rhizobiales	Beijerinckiaceae	Bosea	NA
1_Growing_1_Bulk_CHA0_vs_Growing_1_Bulk_noCHA0	ASV931	1.01337	3.46829	3.42148	1.01368	0.310735	0.845434	NO	Bacteria	Proteobacteria	Alphaproteobacteria	Rhizobiales	Beijerinckiaceae	Bosea	NA
1_Growing_1_Bulk_CHA0_vs_Growing_1_Bulk_noCHA0	ASV942	6.80149	-0.560455	1.10018	-0.50942	0.610458	0.845434	NO	Bacteria	Proteobacteria	Alphaproteobacteria	Rhizobiales	Beijerinckiaceae	Microvirga	NA
1_Growing_1_Bulk_CHA0_vs_Growing_1_Bulk_noCHA0	ASV954	0.380014	2.0525	3.48387	0.589142	0.555766	0.845434	NO	Bacteria	Proteobacteria	Alphaproteobacteria	Caulobacterales	Caulobacteraceae	Phenylobacterium	NA
1_Growing_1_Bulk_CHA0_vs_Growing_1_Bulk_noCHA0	ASV958	0.441098	-2.3167	3.46804	-0.668014	0.504125	0.845434	NO	Bacteria	Proteobacteria	Alphaproteobacteria	Caulobacterales	Caulobacteraceae	Phenylobacterium	NA
1_Growing_1_Bulk_CHA0_vs_Growing_1_Bulk_noCHA0	ASV961	0.382488	2.10285	3.48048	0.604184	0.545721	0.845434	NO	Bacteria	Proteobacteria	Alphaproteobacteria	Rhizobiales	Xanthobacteraceae	Ancylobacter	NA
1_Growing_1_Bulk_CHA0_vs_Growing_1_Bulk_noCHA0	ASV962	0.59507	2.70683	3.44766	0.78512	0.432383	0.845434	NO	Bacteria	Proteobacteria	Alphaproteobacteria	Rhizobiales	Xanthobacteraceae	Ancylobacter	NA
1_Growing_1_Bulk_CHA0_vs_Growing_1_Bulk_noCHA0	ASV1002	1.40614	-3.95272	2.91149	-1.35763	0.174581	0.845434	NO	Bacteria	Proteobacteria	Alphaproteobacteria	Rhizobiales	Rhizobiales Incertae Sedis	Bauldia	NA
1_Growing_1_Bulk_CHA0_vs_Growing_1_Bulk_noCHA0	ASV1024	2.14842	4.56041	3.0242	1.50797	0.131562	0.845434	NO	Bacteria	Proteobacteria	Alphaproteobacteria	Reyranellales	Reyranellaceae	Reyranella	NA
1_Growing_1_Bulk_CHA0_vs_Growing_1_Bulk_noCHA0	ASV1025	21.4669	-0.17273	0.352202	-0.490428	0.623831	0.845434	NO	Bacteria	Proteobacteria	Alphaproteobacteria	Reyranellales	Reyranellaceae	Reyranella	NA
1_Growing_1_Bulk_CHA0_vs_Growing_1_Bulk_noCHA0	ASV1039	0.324644	-1.67363	3.51047	-0.476754	0.633537	0.845434	NO	Bacteria	Proteobacteria	Alphaproteobacteria	Reyranellales	Reyranellaceae	Reyranella	NA
1_Growing_1_Bulk_CHA0_vs_Growing_1_Bulk_noCHA0	ASV1048	0.617538	-2.79051	3.44462	-0.810107	0.417879	0.845434	NO	Bacteria	Proteobacteria	Alphaproteobacteria	Reyranellales	Reyranellaceae	Reyranella	NA
1_Growing_1_Bulk_CHA0_vs_Growing_1_Bulk_noCHA0	ASV1056	0.324644	-1.67363	3.51047	-0.476754	0.633537	0.845434	NO	Bacteria	Proteobacteria	Alphaproteobacteria	Reyranellales	Reyranellaceae	Reyranella	NA
1_Growing_1_Bulk_CHA0_vs_Growing_1_Bulk_noCHA0	ASV1067	27.2651	-0.346544	0.318324	-1.08865	0.276308	0.845434	NO	Bacteria	Proteobacteria	Alphaproteobacteria	Acetobacterales	Acetobacteraceae	Roseococcus	NA
1_Growing_1_Bulk_CHA0_vs_Growing_1_Bulk_noCHA0	ASV1086	20.9903	0.109243	1.01672	0.107446	0.914435	0.962774	NO	Bacteria	Proteobacteria	Alphaproteobacteria	Rickettsiales	Anaplasmataceae	Wolbachia	NA
1_Growing_1_Bulk_CHA0_vs_Growing_1_Bulk_noCHA0	ASV1087	3.67917	-0.0339207	3.27021	-0.0103726	0.991724	0.995916	NO	Bacteria	Proteobacteria	Alphaproteobacteria	Rickettsiales	Rickettsiaceae	Rickettsia	NA
1_Growing_1_Bulk_CHA0_vs_Growing_1_Bulk_noCHA0	ASV1114	8.17103	-1.40643	1.11518	-1.26116	0.20725	0.845434	NO	Bacteria	Verrucomicrobiota	Verrucomicrobiae	Opitutales	Opitutaceae	Lacunisphaera	NA
1_Growing_1_Bulk_CHA0_vs_Growing_1_Bulk_noCHA0	ASV1115	1.71625	4.23525	3.13719	1.35001	0.177012	0.845434	NO	Bacteria	Verrucomicrobiota	Verrucomicrobiae	Opitutales	Opitutaceae	Lacunisphaera	NA
1_Growing_1_Bulk_CHA0_vs_Growing_1_Bulk_noCHA0	ASV1124	3.18311	-0.614694	2.0955	-0.29334	0.769263	0.875263	NO	Bacteria	Proteobacteria	Gammaproteobacteria	Steroidobacterales	Steroidobacteraceae	Steroidobacter	NA
1_Growing_1_Bulk_CHA0_vs_Growing_1_Bulk_noCHA0	ASV1142	21328	0.0927109	0.10894	0.851028	0.394754	0.845434	NO	Bacteria	Proteobacteria	Gammaproteobacteria	Pseudomonadales	Pseudomonadaceae	Pseudomonas	NA
1_Growing_1_Bulk_CHA0_vs_Growing_1_Bulk_noCHA0	ASV1148	382.408	-12.0299	1.03557	-11.6167	3.39026e-31	9.79785e-29	Growing_0_Bulk_CHA0	Bacteria	Proteobacteria	Gammaproteobacteria	Pseudomonadales	Pseudomonadaceae	Pseudomonas	protegens
1_Growing_1_Bulk_CHA0_vs_Growing_1_Bulk_noCHA0	ASV1154	0.494688	-2.44074	3.46117	-0.705178	0.480699	0.845434	NO	Bacteria	Proteobacteria	Gammaproteobacteria	Pseudomonadales	Pseudomonadaceae	Pseudomonas	NA
1_Growing_1_Bulk_CHA0_vs_Growing_1_Bulk_noCHA0	ASV1157	0.191244	1.30147	3.52809	0.368889	0.71221	0.845434	NO	Bacteria	Proteobacteria	Gammaproteobacteria	Pseudomonadales	Pseudomonadaceae	Pseudomonas	NA
1_Growing_1_Bulk_CHA0_vs_Growing_1_Bulk_noCHA0	ASV1159	0.176439	-1.26758	3.52635	-0.359461	0.71925	0.845434	NO	Bacteria	Proteobacteria	Gammaproteobacteria	Pseudomonadales	Pseudomonadaceae	Pseudomonas	NA
1_Growing_1_Bulk_CHA0_vs_Growing_1_Bulk_noCHA0	ASV1164	24.2554	0.0674079	0.322962	0.208718	0.834669	0.917387	NO	Bacteria	Proteobacteria	Gammaproteobacteria	Pseudomonadales	Pseudomonadaceae	Pseudomonas	NA
1_Growing_1_Bulk_CHA0_vs_Growing_1_Bulk_noCHA0	ASV1167	27.4474	0.17636	0.306963	0.57453	0.565609	0.845434	NO	Bacteria	Proteobacteria	Gammaproteobacteria	Pseudomonadales	Pseudomonadaceae	Pseudomonas	fulva
1_Growing_1_Bulk_CHA0_vs_Growing_1_Bulk_noCHA0	ASV1169	33.528	0.00721962	0.303154	0.023815	0.981	0.993151	NO	Bacteria	Proteobacteria	Gammaproteobacteria	Pseudomonadales	Pseudomonadaceae	Pseudomonas	NA
1_Growing_1_Bulk_CHA0_vs_Growing_1_Bulk_noCHA0	ASV1172	2.14225	4.55042	3.38875	1.3428	0.179335	0.845434	NO	Bacteria	Proteobacteria	Gammaproteobacteria	Pseudomonadales	Pseudomonadaceae	Pseudomonas	vancouverensis
1_Growing_1_Bulk_CHA0_vs_Growing_1_Bulk_noCHA0	ASV1173	4.98239	5.76967	2.03556	2.83443	0.00459074	0.147414	NO	Bacteria	Proteobacteria	Gammaproteobacteria	Pseudomonadales	Pseudomonadaceae	Pseudomonas	koreensis
1_Growing_1_Bulk_CHA0_vs_Growing_1_Bulk_noCHA0	ASV1185	0.176439	-1.26758	3.52635	-0.359461	0.71925	0.845434	NO	Bacteria	Proteobacteria	Gammaproteobacteria	Pseudomonadales	Pseudomonadaceae	Pseudomonas	NA
1_Growing_1_Bulk_CHA0_vs_Growing_1_Bulk_noCHA0	ASV1192	0.329351	1.67848	3.50865	0.478384	0.632377	0.845434	NO	Bacteria	Proteobacteria	Gammaproteobacteria	Xanthomonadales	Rhodanobacteraceae	Chiayiivirga	NA
1_Growing_1_Bulk_CHA0_vs_Growing_1_Bulk_noCHA0	ASV1195	0.329351	1.67848	3.50865	0.478384	0.632377	0.845434	NO	Bacteria	Proteobacteria	Gammaproteobacteria	Pseudomonadales	Pseudomonadaceae	Pseudomonas	NA
1_Growing_1_Bulk_CHA0_vs_Growing_1_Bulk_noCHA0	ASV1209	0.324644	-1.67363	3.51047	-0.476754	0.633537	0.845434	NO	Bacteria	Proteobacteria	Gammaproteobacteria	Pseudomonadales	Pseudomonadaceae	Pseudomonas	NA
1_Growing_1_Bulk_CHA0_vs_Growing_1_Bulk_noCHA0	ASV1214	0.329351	1.67848	3.50865	0.478384	0.632377	0.845434	NO	Bacteria	Firmicutes	Bacilli	Paenibacillales	Paenibacillaceae	Paenibacillus	NA
1_Growing_1_Bulk_CHA0_vs_Growing_1_Bulk_noCHA0	ASV1223	0.324644	-1.67363	3.51047	-0.476754	0.633537	0.845434	NO	Bacteria	Proteobacteria	Gammaproteobacteria	Pseudomonadales	Pseudomonadaceae	Pseudomonas	NA
1_Growing_1_Bulk_CHA0_vs_Growing_1_Bulk_noCHA0	ASV1226	0.324644	-1.67363	3.51047	-0.476754	0.633537	0.845434	NO	Bacteria	Proteobacteria	Gammaproteobacteria	Pseudomonadales	Pseudomonadaceae	Pseudomonas	NA
1_Growing_1_Bulk_CHA0_vs_Growing_1_Bulk_noCHA0	ASV1232	1.62914	0.124425	1.97981	0.062847	0.949888	0.976931	NO	Bacteria	Proteobacteria	Gammaproteobacteria	Xanthomonadales	Xanthomonadaceae	Lysobacter	NA
1_Growing_1_Bulk_CHA0_vs_Growing_1_Bulk_noCHA0	ASV1235	31.9059	-0.269676	0.290251	-0.929111	0.352832	0.845434	NO	Bacteria	Proteobacteria	Gammaproteobacteria	Xanthomonadales	Xanthomonadaceae	Lysobacter	gummosus
1_Growing_1_Bulk_CHA0_vs_Growing_1_Bulk_noCHA0	ASV1236	11.8124	-0.303802	0.583576	-0.520586	0.602655	0.845434	NO	Bacteria	Proteobacteria	Gammaproteobacteria	Xanthomonadales	Xanthomonadaceae	Lysobacter	capsici
1_Growing_1_Bulk_CHA0_vs_Growing_1_Bulk_noCHA0	ASV1237	1595.65	-0.161591	0.098036	-1.64829	0.0992939	0.845434	NO	Bacteria	Proteobacteria	Gammaproteobacteria	Xanthomonadales	Xanthomonadaceae	Stenotrophomonas	nitritireducens
1_Growing_1_Bulk_CHA0_vs_Growing_1_Bulk_noCHA0	ASV1241	0.742032	-3.02476	3.43553	-0.880434	0.378624	0.845434	NO	Bacteria	Proteobacteria	Gammaproteobacteria	Xanthomonadales	Xanthomonadaceae	Stenotrophomonas	NA
1_Growing_1_Bulk_CHA0_vs_Growing_1_Bulk_noCHA0	ASV1246	0.191244	1.30147	3.52809	0.368889	0.71221	0.845434	NO	Bacteria	Proteobacteria	Gammaproteobacteria	Xanthomonadales	Xanthomonadaceae	Stenotrophomonas	NA
1_Growing_1_Bulk_CHA0_vs_Growing_1_Bulk_noCHA0	ASV1257	1253.84	-0.259058	0.0908707	-2.85084	0.00436039	0.147414	NO	Bacteria	Proteobacteria	Gammaproteobacteria	Xanthomonadales	Xanthomonadaceae	Stenotrophomonas	rhizophila
1_Growing_1_Bulk_CHA0_vs_Growing_1_Bulk_noCHA0	ASV1258	20.859	-0.637178	0.354912	-1.79531	0.0726037	0.845434	NO	Bacteria	Proteobacteria	Gammaproteobacteria	Xanthomonadales	Xanthomonadaceae	Stenotrophomonas	NA
1_Growing_1_Bulk_CHA0_vs_Growing_1_Bulk_noCHA0	ASV1264	0.329351	1.67848	3.50865	0.478384	0.632377	0.845434	NO	Bacteria	Proteobacteria	Gammaproteobacteria	Xanthomonadales	Xanthomonadaceae	Stenotrophomonas	NA
1_Growing_1_Bulk_CHA0_vs_Growing_1_Bulk_noCHA0	ASV1274	78.05	-0.207855	0.183629	-1.13193	0.257664	0.845434	NO	Bacteria	Proteobacteria	Gammaproteobacteria	Xanthomonadales	Xanthomonadaceae	Stenotrophomonas	NA
1_Growing_1_Bulk_CHA0_vs_Growing_1_Bulk_noCHA0	ASV1275	106.698	-0.100819	0.157306	-0.640909	0.521582	0.845434	NO	Bacteria	Proteobacteria	Gammaproteobacteria	Xanthomonadales	Xanthomonadaceae	Stenotrophomonas	NA
1_Growing_1_Bulk_CHA0_vs_Growing_1_Bulk_noCHA0	ASV1277	25.67	-0.413043	0.307202	-1.34453	0.178777	0.845434	NO	Bacteria	Proteobacteria	Gammaproteobacteria	Xanthomonadales	Xanthomonadaceae	Stenotrophomonas	rhizophila
1_Growing_1_Bulk_CHA0_vs_Growing_1_Bulk_noCHA0	ASV1278	2.2053	-0.176443	1.93179	-0.0913369	0.927225	0.963914	NO	Bacteria	Proteobacteria	Gammaproteobacteria	Xanthomonadales	Xanthomonadaceae	Stenotrophomonas	NA
1_Growing_1_Bulk_CHA0_vs_Growing_1_Bulk_noCHA0	ASV1281	25.1543	-0.305172	0.321704	-0.948611	0.342818	0.845434	NO	Bacteria	Proteobacteria	Gammaproteobacteria	Xanthomonadales	Xanthomonadaceae	Stenotrophomonas	rhizophila
1_Growing_1_Bulk_CHA0_vs_Growing_1_Bulk_noCHA0	ASV1282	38.4625	0.166996	0.246872	0.676448	0.498756	0.845434	NO	Bacteria	Proteobacteria	Gammaproteobacteria	Xanthomonadales	Xanthomonadaceae	Xylella	NA
1_Growing_1_Bulk_CHA0_vs_Growing_1_Bulk_noCHA0	ASV1284	38.051	-0.0543731	0.246792	-0.22032	0.825622	0.917387	NO	Bacteria	Proteobacteria	Gammaproteobacteria	Xanthomonadales	Xanthomonadaceae	Xylella	NA
1_Growing_1_Bulk_CHA0_vs_Growing_1_Bulk_noCHA0	ASV1290	5.73582	-0.482593	1.28081	-0.376787	0.706332	0.845434	NO	Bacteria	Proteobacteria	Gammaproteobacteria	Xanthomonadales	Xanthomonadaceae	Pseudoxanthomonas	NA
1_Growing_1_Bulk_CHA0_vs_Growing_1_Bulk_noCHA0	ASV1291	26.0768	-0.139831	0.311708	-0.448597	0.653723	0.845434	NO	Bacteria	Proteobacteria	Gammaproteobacteria	Xanthomonadales	Xanthomonadaceae	Pseudoxanthomonas	NA
1_Growing_1_Bulk_CHA0_vs_Growing_1_Bulk_noCHA0	ASV1294	69.955	-0.203041	0.192261	-1.05607	0.290936	0.845434	NO	Bacteria	Proteobacteria	Gammaproteobacteria	Xanthomonadales	Rhodanobacteraceae	Chiayiivirga	NA
1_Growing_1_Bulk_CHA0_vs_Growing_1_Bulk_noCHA0	ASV1297	0.238028	1.47041	3.52216	0.417475	0.676331	0.845434	NO	Bacteria	Proteobacteria	Gammaproteobacteria	Xanthomonadales	Rhodanobacteraceae	Chiayiivirga	NA
1_Growing_1_Bulk_CHA0_vs_Growing_1_Bulk_noCHA0	ASV1313	283.244	-0.226844	0.112529	-2.01586	0.0438142	0.734522	NO	Bacteria	Proteobacteria	Gammaproteobacteria	Xanthomonadales	Xanthomonadaceae	Lysobacter	NA
1_Growing_1_Bulk_CHA0_vs_Growing_1_Bulk_noCHA0	ASV1324	0.119014	0.717925	3.44361	0.20848	0.834854	0.917387	NO	Bacteria	Proteobacteria	Gammaproteobacteria	Xanthomonadales	Xanthomonadaceae	Lysobacter	NA
1_Growing_1_Bulk_CHA0_vs_Growing_1_Bulk_noCHA0	ASV1326	0.329351	1.67848	3.50865	0.478384	0.632377	0.845434	NO	Bacteria	Proteobacteria	Gammaproteobacteria	Xanthomonadales	Xanthomonadaceae	Lysobacter	NA
1_Growing_1_Bulk_CHA0_vs_Growing_1_Bulk_noCHA0	ASV1328	1.29858	-3.81459	3.41367	-1.11744	0.263805	0.845434	NO	Bacteria	Firmicutes	Bacilli	Bacillales	Bacillaceae	Bacillus	NA
1_Growing_1_Bulk_CHA0_vs_Growing_1_Bulk_noCHA0	ASV1336	0.617538	-2.79051	3.44462	-0.810107	0.417879	0.845434	NO	Bacteria	Bacteroidota	Bacteroidia	Flavobacteriales	Flavobacteriaceae	Flavobacterium	NA
1_Growing_1_Bulk_CHA0_vs_Growing_1_Bulk_noCHA0	ASV1348	1120.82	0.295639	0.0993508	2.97571	0.00292311	0.140796	NO	Bacteria	Actinobacteriota	Actinobacteria	Micrococcales	Microbacteriaceae	Agromyces	terreus
1_Growing_1_Bulk_CHA0_vs_Growing_1_Bulk_noCHA0	ASV1351	447.462	0.28732	0.165486	1.73623	0.082524	0.845434	NO	Bacteria	Actinobacteriota	Actinobacteria	Micrococcales	Microbacteriaceae	Agromyces	terreus
1_Growing_1_Bulk_CHA0_vs_Growing_1_Bulk_noCHA0	ASV1365	0.357042	1.97326	3.48944	0.565496	0.571736	0.845434	NO	Bacteria	Actinobacteriota	Actinobacteria	Micrococcales	Microbacteriaceae	Agromyces	NA
1_Growing_1_Bulk_CHA0_vs_Growing_1_Bulk_noCHA0	ASV1374	514.641	0.111402	0.119959	0.928668	0.353061	0.845434	NO	Bacteria	Actinobacteriota	Actinobacteria	Micrococcales	Microbacteriaceae	Agromyces	cerinus
1_Growing_1_Bulk_CHA0_vs_Growing_1_Bulk_noCHA0	ASV1392	54.109	0.316173	0.218995	1.44375	0.14881	0.845434	NO	Bacteria	Actinobacteriota	Actinobacteria	Micrococcales	Microbacteriaceae	Microbacterium	flavescens
1_Growing_1_Bulk_CHA0_vs_Growing_1_Bulk_noCHA0	ASV1394	38.5574	0.150335	0.255661	0.588024	0.556516	0.845434	NO	Bacteria	Actinobacteriota	Actinobacteria	Micrococcales	Microbacteriaceae	Microbacterium	NA
1_Growing_1_Bulk_CHA0_vs_Growing_1_Bulk_noCHA0	ASV1395	31.3495	-0.244638	0.900099	-0.27179	0.785784	0.887076	NO	Bacteria	Actinobacteriota	Actinobacteria	Micrococcales	Microbacteriaceae	Microbacterium	NA
1_Growing_1_Bulk_CHA0_vs_Growing_1_Bulk_noCHA0	ASV1399	72.0805	-0.0889513	0.186023	-0.478173	0.632527	0.845434	NO	Bacteria	Actinobacteriota	Actinobacteria	Micrococcales	Microbacteriaceae	Microbacterium	pseudoresistens
1_Growing_1_Bulk_CHA0_vs_Growing_1_Bulk_noCHA0	ASV1400	0.247344	-1.51823	3.51933	-0.431397	0.66618	0.845434	NO	Bacteria	Actinobacteriota	Actinobacteria	Micrococcales	Microbacteriaceae	Microbacterium	NA
1_Growing_1_Bulk_CHA0_vs_Growing_1_Bulk_noCHA0	ASV1401	12.79	0.292451	0.558726	0.523425	0.600678	0.845434	NO	Bacteria	Actinobacteriota	Actinobacteria	Micrococcales	Microbacteriaceae	Microbacterium	NA
1_Growing_1_Bulk_CHA0_vs_Growing_1_Bulk_noCHA0	ASV1402	77.1043	0.0919427	0.197178	0.466294	0.641005	0.845434	NO	Bacteria	Actinobacteriota	Actinobacteria	Micrococcales	Microbacteriaceae	Microbacterium	oxydans
1_Growing_1_Bulk_CHA0_vs_Growing_1_Bulk_noCHA0	ASV1409	11.0964	-1.33544	1.1431	-1.16826	0.2427	0.845434	NO	Bacteria	Actinobacteriota	Actinobacteria	Micrococcales	Microbacteriaceae	Leifsonia	NA
1_Growing_1_Bulk_CHA0_vs_Growing_1_Bulk_noCHA0	ASV1421	4.82347	5.71747	3.39143	1.68586	0.0918234	0.845434	NO	Bacteria	Actinobacteriota	Actinobacteria	Micrococcales	Microbacteriaceae	Galbitalea	NA
1_Growing_1_Bulk_CHA0_vs_Growing_1_Bulk_noCHA0	ASV1428	32.5077	0.102099	0.266128	0.383648	0.701239	0.845434	NO	Bacteria	Actinobacteriota	Actinobacteria	Micrococcales	Microbacteriaceae	Microterricola	NA
1_Growing_1_Bulk_CHA0_vs_Growing_1_Bulk_noCHA0	ASV1431	8.61054	-0.304033	2.6429	-0.115038	0.908415	0.962774	NO	Bacteria	Actinobacteriota	Actinobacteria	Micrococcales	Microbacteriaceae	Herbiconiux	NA
1_Growing_1_Bulk_CHA0_vs_Growing_1_Bulk_noCHA0	ASV1435	254.695	0.097502	0.129943	0.750341	0.453049	0.845434	NO	Bacteria	Actinobacteriota	Actinobacteria	Micrococcales	Promicromonosporaceae	Cellulosimicrobium	cellulans
1_Growing_1_Bulk_CHA0_vs_Growing_1_Bulk_noCHA0	ASV1437	530.983	0.501341	0.149581	3.35163	0.000803359	0.0464341	NO	Bacteria	Actinobacteriota	Actinobacteria	Micrococcales	Cellulomonadaceae	Oerskovia	NA
1_Growing_1_Bulk_CHA0_vs_Growing_1_Bulk_noCHA0	ASV1440	734.237	0.211209	0.100725	2.09688	0.036004	0.693678	NO	Bacteria	Actinobacteriota	Actinobacteria	Micrococcales	Cellulomonadaceae	Oerskovia	NA
1_Growing_1_Bulk_CHA0_vs_Growing_1_Bulk_noCHA0	ASV1455	38.0559	0.117585	0.283963	0.414087	0.678811	0.845434	NO	Bacteria	Actinobacteriota	Actinobacteria	Micrococcales	Promicromonosporaceae	Isoptericola	NA
1_Growing_1_Bulk_CHA0_vs_Growing_1_Bulk_noCHA0	ASV1458	5.2662	2.2072	1.65308	1.33521	0.181809	0.845434	NO	Bacteria	Actinobacteriota	Actinobacteria	Micrococcales	Micrococcaceae	Arthrobacter	crystallopoietes
1_Growing_1_Bulk_CHA0_vs_Growing_1_Bulk_noCHA0	ASV1459	22.3734	-0.389442	0.337443	-1.1541	0.24846	0.845434	NO	Bacteria	Actinobacteriota	Actinobacteria	Micrococcales	Micrococcaceae	Arthrobacter	NA
1_Growing_1_Bulk_CHA0_vs_Growing_1_Bulk_noCHA0	ASV1462	1.14747	3.6625	3.41671	1.07194	0.283748	0.845434	NO	Bacteria	Actinobacteriota	Actinobacteria	Micrococcales	Micrococcaceae	Arthrobacter	gandavensis
1_Growing_1_Bulk_CHA0_vs_Growing_1_Bulk_noCHA0	ASV1483	111.7	0.0411447	0.159067	0.258662	0.795896	0.894996	NO	Bacteria	Actinobacteriota	Actinobacteria	Corynebacteriales	Nocardiaceae	Rhodococcus	erythropolis
1_Growing_1_Bulk_CHA0_vs_Growing_1_Bulk_noCHA0	ASV1491	11.4441	0.301343	0.594322	0.507037	0.612129	0.845434	NO	Bacteria	Actinobacteriota	Actinobacteria	Corynebacteriales	Nocardiaceae	Rhodococcus	globerulus
1_Growing_1_Bulk_CHA0_vs_Growing_1_Bulk_noCHA0	ASV1495	2.15371	-2.60059	2.84754	-0.913275	0.361098	0.845434	NO	Bacteria	Actinobacteriota	Actinobacteria	Corynebacteriales	Mycobacteriaceae	Mycobacterium	tusciae
1_Growing_1_Bulk_CHA0_vs_Growing_1_Bulk_noCHA0	ASV1513	105.27	0.102929	0.160336	0.641958	0.5209	0.845434	NO	Bacteria	Actinobacteriota	Actinobacteria	Corynebacteriales	Nocardiaceae	Rhodococcus	hoagii
1_Growing_1_Bulk_CHA0_vs_Growing_1_Bulk_noCHA0	ASV1514	0.811884	-3.14658	3.43135	-0.917008	0.359138	0.845434	NO	Bacteria	Actinobacteriota	Actinobacteria	Corynebacteriales	Nocardiaceae	Rhodococcus	NA
1_Growing_1_Bulk_CHA0_vs_Growing_1_Bulk_noCHA0	ASV1516	28.7389	0.434163	0.323224	1.34323	0.179199	0.845434	NO	Bacteria	Actinobacteriota	Actinobacteria	Propionibacteriales	Nocardioidaceae	Nocardioides	NA
1_Growing_1_Bulk_CHA0_vs_Growing_1_Bulk_noCHA0	ASV1535	0.478111	2.41769	3.46172	0.698408	0.484922	0.845434	NO	Bacteria	Actinobacteriota	Actinobacteria	Propionibacteriales	Nocardioidaceae	Nocardioides	NA
1_Growing_1_Bulk_CHA0_vs_Growing_1_Bulk_noCHA0	ASV1548	10.0243	1.30506	1.14689	1.13791	0.255158	0.845434	NO	Bacteria	Actinobacteriota	Actinobacteria	Propionibacteriales	Nocardioidaceae	Aeromicrobium	NA
1_Growing_1_Bulk_CHA0_vs_Growing_1_Bulk_noCHA0	ASV1552	10.4499	-2.14015	0.836327	-2.55899	0.0104978	0.252822	NO	Bacteria	Actinobacteriota	Actinobacteria	Propionibacteriales	Nocardioidaceae	Aeromicrobium	NA
1_Growing_1_Bulk_CHA0_vs_Growing_1_Bulk_noCHA0	ASV1595	7.00934	1.37547	1.20112	1.14516	0.252144	0.845434	NO	Bacteria	Actinobacteriota	Thermoleophilia	Solirubrobacterales	Solirubrobacteraceae	Conexibacter	NA
1_Growing_1_Bulk_CHA0_vs_Growing_1_Bulk_noCHA0	ASV1614	0.405942	-2.14128	3.47879	-0.615525	0.538208	0.845434	NO	Bacteria	Actinobacteriota	Thermoleophilia	Solirubrobacterales	Solirubrobacteraceae	Solirubrobacter	NA
1_Growing_1_Bulk_CHA0_vs_Growing_1_Bulk_noCHA0	ASV1643	0.633357	2.79	3.4441	0.810081	0.417894	0.845434	NO	Bacteria	Firmicutes	Bacilli	Paenibacillales	Paenibacillaceae	Paenibacillus	NA
1_Growing_1_Bulk_CHA0_vs_Growing_1_Bulk_noCHA0	ASV1645	0.176439	-1.26758	3.52635	-0.359461	0.71925	0.845434	NO	Bacteria	Firmicutes	Bacilli	Paenibacillales	Paenibacillaceae	Paenibacillus	NA
1_Growing_1_Bulk_CHA0_vs_Growing_1_Bulk_noCHA0	ASV1648	0.191244	1.30147	3.52809	0.368889	0.71221	0.845434	NO	Bacteria	Firmicutes	Bacilli	Paenibacillales	Paenibacillaceae	Paenibacillus	NA
1_Growing_1_Bulk_CHA0_vs_Growing_1_Bulk_noCHA0	ASV1658	0.247344	-1.51823	3.51933	-0.431397	0.66618	0.845434	NO	Bacteria	Firmicutes	Bacilli	Paenibacillales	Paenibacillaceae	Paenibacillus	NA
1_Growing_1_Bulk_CHA0_vs_Growing_1_Bulk_noCHA0	ASV1684	0.270628	-1.59932	3.51517	-0.454977	0.649126	0.845434	NO	Bacteria	Bacteroidota	Bacteroidia	Flavobacteriales	Flavobacteriaceae	Flavobacterium	NA
1_Growing_1_Bulk_CHA0_vs_Growing_1_Bulk_noCHA0	ASV1686	0.247344	-1.51823	3.51933	-0.431397	0.66618	0.845434	NO	Bacteria	Gemmatimonadota	Longimicrobia	Longimicrobiales	Longimicrobiaceae	YC-ZSS-LKJ147	NA
1_Growing_1_Bulk_CHA0_vs_Growing_1_Bulk_noCHA0	ASV1689	0.329351	1.67848	3.50865	0.478384	0.632377	0.845434	NO	Bacteria	Gemmatimonadota	Longimicrobia	Longimicrobiales	Longimicrobiaceae	YC-ZSS-LKJ147	NA
1_Growing_1_Bulk_CHA0_vs_Growing_1_Bulk_noCHA0	ASV1712	0.270628	-1.59932	3.51517	-0.454977	0.649126	0.845434	NO	Bacteria	Firmicutes	Bacilli	Paenibacillales	Paenibacillaceae	Paenibacillus	NA
1_Growing_1_Bulk_CHA0_vs_Growing_1_Bulk_noCHA0	ASV1713	45.9337	0.393766	0.23154	1.70064	0.089011	0.845434	NO	Bacteria	Firmicutes	Bacilli	Paenibacillales	Paenibacillaceae	Paenibacillus	NA
1_Growing_1_Bulk_CHA0_vs_Growing_1_Bulk_noCHA0	ASV1715	10.5597	3.31551	1.2326	2.68986	0.00714825	0.206584	NO	Bacteria	Firmicutes	Bacilli	Paenibacillales	Paenibacillaceae	Paenibacillus	NA
1_Growing_1_Bulk_CHA0_vs_Growing_1_Bulk_noCHA0	ASV1719	62.6403	0.0969165	0.199081	0.486818	0.626387	0.845434	NO	Bacteria	Firmicutes	Bacilli	Paenibacillales	Paenibacillaceae	Paenibacillus	mendelii
1_Growing_1_Bulk_CHA0_vs_Growing_1_Bulk_noCHA0	ASV1727	55.5887	0.115893	0.222247	0.521463	0.602044	0.845434	NO	Bacteria	Firmicutes	Bacilli	Paenibacillales	Paenibacillaceae	Paenibacillus	NA
1_Growing_1_Bulk_CHA0_vs_Growing_1_Bulk_noCHA0	ASV1728	172.657	-0.206354	0.224458	-0.919342	0.357917	0.845434	NO	Bacteria	Firmicutes	Bacilli	Paenibacillales	Paenibacillaceae	Paenibacillus	xylanexedens
1_Growing_1_Bulk_CHA0_vs_Growing_1_Bulk_noCHA0	ASV1729	2.82303	-4.95902	3.18097	-1.55896	0.119005	0.845434	NO	Bacteria	Firmicutes	Bacilli	Paenibacillales	Paenibacillaceae	Paenibacillus	NA
1_Growing_1_Bulk_CHA0_vs_Growing_1_Bulk_noCHA0	ASV1735	0.573733	2.67577	3.44904	0.775801	0.437866	0.845434	NO	Bacteria	Firmicutes	Bacilli	Paenibacillales	Paenibacillaceae	Paenibacillus	borealis
1_Growing_1_Bulk_CHA0_vs_Growing_1_Bulk_noCHA0	ASV1751	44.6135	-0.654216	0.390806	-1.67402	0.0941274	0.845434	NO	Bacteria	Firmicutes	Bacilli	Paenibacillales	Paenibacillaceae	Paenibacillus	agaridevorans
1_Growing_1_Bulk_CHA0_vs_Growing_1_Bulk_noCHA0	ASV1752	7.16804	-6.29605	3.38883	-1.85789	0.0631852	0.845434	NO	Bacteria	Firmicutes	Bacilli	Paenibacillales	Paenibacillaceae	Paenibacillus	NA
1_Growing_1_Bulk_CHA0_vs_Growing_1_Bulk_noCHA0	ASV1753	2.71568	-1.086	2.98295	-0.36407	0.715805	0.845434	NO	Bacteria	Firmicutes	Bacilli	Paenibacillales	Paenibacillaceae	Paenibacillus	NA
1_Growing_1_Bulk_CHA0_vs_Growing_1_Bulk_noCHA0	ASV1754	6.76097	0.94325	1.44884	0.651038	0.515022	0.845434	NO	Bacteria	Firmicutes	Bacilli	Paenibacillales	Paenibacillaceae	Paenibacillus	NA
1_Growing_1_Bulk_CHA0_vs_Growing_1_Bulk_noCHA0	ASV1759	1.07113	3.55221	3.41935	1.03886	0.298871	0.845434	NO	Bacteria	Firmicutes	Bacilli	Paenibacillales	Paenibacillaceae	Paenibacillus	NA
1_Growing_1_Bulk_CHA0_vs_Growing_1_Bulk_noCHA0	ASV1760	19.1988	0.383058	0.38882	0.985181	0.324535	0.845434	NO	Bacteria	Firmicutes	Bacilli	Paenibacillales	Paenibacillaceae	Paenibacillus	alginolyticus
1_Growing_1_Bulk_CHA0_vs_Growing_1_Bulk_noCHA0	ASV1765	4.13732	-0.179617	1.92561	-0.093278	0.925683	0.963914	NO	Bacteria	Firmicutes	Bacilli	Paenibacillales	Paenibacillaceae	Paenibacillus	pectinilyticus
1_Growing_1_Bulk_CHA0_vs_Growing_1_Bulk_noCHA0	ASV1767	2.61985	-0.0914345	3.02088	-0.0302675	0.975854	0.993151	NO	Bacteria	Firmicutes	Bacilli	Paenibacillales	Paenibacillaceae	Paenibacillus	NA
1_Growing_1_Bulk_CHA0_vs_Growing_1_Bulk_noCHA0	ASV1773	0.61836	-2.76212	3.44582	-0.801586	0.422792	0.845434	NO	Bacteria	Firmicutes	Bacilli	Paenibacillales	Paenibacillaceae	Paenibacillus	NA
1_Growing_1_Bulk_CHA0_vs_Growing_1_Bulk_noCHA0	ASV1776	13.6397	-0.558263	0.508257	-1.09839	0.272035	0.845434	NO	Bacteria	Firmicutes	Bacilli	Paenibacillales	Paenibacillaceae	Paenibacillus	periandrae
1_Growing_1_Bulk_CHA0_vs_Growing_1_Bulk_noCHA0	ASV1784	0.760029	3.05314	3.43407	0.889073	0.373964	0.845434	NO	Bacteria	Firmicutes	Bacilli	Paenibacillales	Paenibacillaceae	Paenibacillus	NA
1_Growing_1_Bulk_CHA0_vs_Growing_1_Bulk_noCHA0	ASV1827	2594.63	-0.0509152	0.0945713	-0.538379	0.590316	0.845434	NO	Bacteria	Firmicutes	Bacilli	Bacillales	Bacillaceae	Bacillus	selenatarsenatis
1_Growing_1_Bulk_CHA0_vs_Growing_1_Bulk_noCHA0	ASV1828	57.581	0.0927524	0.214279	0.432858	0.665118	0.845434	NO	Bacteria	Firmicutes	Bacilli	Bacillales	Bacillaceae	Bacillus	NA
1_Growing_1_Bulk_CHA0_vs_Growing_1_Bulk_noCHA0	ASV1831	40.8085	0.114922	0.248046	0.46331	0.643142	0.845434	NO	Bacteria	Firmicutes	Bacilli	Bacillales	Bacillaceae	Bacillus	NA
1_Growing_1_Bulk_CHA0_vs_Growing_1_Bulk_noCHA0	ASV1832	1973.41	-0.112449	0.0848344	-1.32551	0.185003	0.845434	NO	Bacteria	Firmicutes	Bacilli	Bacillales	Bacillaceae	Bacillus	jeotgali
1_Growing_1_Bulk_CHA0_vs_Growing_1_Bulk_noCHA0	ASV1833	46.5529	0.137391	0.22952	0.598601	0.549439	0.845434	NO	Bacteria	Firmicutes	Bacilli	Bacillales	Bacillaceae	Bacillus	NA
1_Growing_1_Bulk_CHA0_vs_Growing_1_Bulk_noCHA0	ASV1834	2.76302	-2.2617	2.67712	-0.844826	0.398208	0.845434	NO	Bacteria	Firmicutes	Bacilli	Bacillales	Planococcaceae	Domibacillus	NA
1_Growing_1_Bulk_CHA0_vs_Growing_1_Bulk_noCHA0	ASV1837	1.62377	-4.1493	3.40743	-1.21772	0.22333	0.845434	NO	Bacteria	Firmicutes	Bacilli	Bacillales	Planococcaceae	Domibacillus	NA
1_Growing_1_Bulk_CHA0_vs_Growing_1_Bulk_noCHA0	ASV1844	2275.14	0.0432893	0.101018	0.42853	0.668265	0.845434	NO	Bacteria	Firmicutes	Bacilli	Bacillales	Bacillaceae	Bacillus	niacini
1_Growing_1_Bulk_CHA0_vs_Growing_1_Bulk_noCHA0	ASV1845	3.88167	-5.41513	3.39341	-1.59578	0.110538	0.845434	NO	Bacteria	Firmicutes	Bacilli	Bacillales	Bacillaceae	Bacillus	NA
1_Growing_1_Bulk_CHA0_vs_Growing_1_Bulk_noCHA0	ASV1848	12.7427	-0.382694	0.622804	-0.614471	0.538904	0.845434	NO	Bacteria	Firmicutes	Bacilli	Bacillales	Planococcaceae	Paenisporosarcina	NA
1_Growing_1_Bulk_CHA0_vs_Growing_1_Bulk_noCHA0	ASV1851	3.81138	-0.169993	1.5673	-0.108463	0.913629	0.962774	NO	Bacteria	Firmicutes	Bacilli	Bacillales	Planococcaceae	Paenisporosarcina	NA
1_Growing_1_Bulk_CHA0_vs_Growing_1_Bulk_noCHA0	ASV1854	676.176	-0.0114889	0.114307	-0.100509	0.91994	0.963271	NO	Bacteria	Firmicutes	Bacilli	Bacillales	Bacillaceae	Bacillus	niacini
1_Growing_1_Bulk_CHA0_vs_Growing_1_Bulk_noCHA0	ASV1857	0.352879	-2.00429	3.48811	-0.574606	0.565558	0.845434	NO	Bacteria	Abditibacteriota	Abditibacteria	Abditibacteriales	Abditibacteriaceae	Abditibacterium	NA
1_Growing_1_Bulk_CHA0_vs_Growing_1_Bulk_noCHA0	ASV1869	3.33915	-5.19301	3.04171	-1.70727	0.0877722	0.845434	NO	Bacteria	Firmicutes	Bacilli	Bacillales	Bacillaceae	Bacillus	NA
1_Growing_1_Bulk_CHA0_vs_Growing_1_Bulk_noCHA0	ASV1870	0.506686	2.46789	3.45908	0.713453	0.475566	0.845434	NO	Bacteria	Firmicutes	Bacilli	Paenibacillales	Paenibacillaceae	Paenibacillus	NA
2_Growing_9_Bulk_CHA0_vs_Growing_9_Bulk_noCHA0	ASV1	1534.67	-0.0821243	0.24686	-0.332676	0.739379	0.85685	NO	Bacteria	Firmicutes	Bacilli	Bacillales	Bacillaceae	Bacillus	simplex
2_Growing_9_Bulk_CHA0_vs_Growing_9_Bulk_noCHA0	ASV2	14470.6	0.0361276	0.0856157	0.421974	0.673044	0.820197	NO	Bacteria	Proteobacteria	Gammaproteobacteria	Burkholderiales	Alcaligenaceae	Achromobacter	piechaudii
2_Growing_9_Bulk_CHA0_vs_Growing_9_Bulk_noCHA0	ASV8	0.335686	-1.99199	3.50002	-0.569138	0.569263	NA	NO	Bacteria	Proteobacteria	Gammaproteobacteria	Burkholderiales	Alcaligenaceae	Bordetella	NA
2_Growing_9_Bulk_CHA0_vs_Growing_9_Bulk_noCHA0	ASV14	1.23085	-3.84578	3.41615	-1.12576	0.260266	NA	NO	Bacteria	Proteobacteria	Gammaproteobacteria	Burkholderiales	Alcaligenaceae	Achromobacter	NA
2_Growing_9_Bulk_CHA0_vs_Growing_9_Bulk_noCHA0	ASV15	1.38621	3.85907	3.40953	1.13185	0.257699	NA	NO	Bacteria	Proteobacteria	Gammaproteobacteria	Burkholderiales	Alcaligenaceae	Achromobacter	NA
2_Growing_9_Bulk_CHA0_vs_Growing_9_Bulk_noCHA0	ASV24	0.171052	-0.878268	3.38357	-0.259568	0.795197	NA	NO	Bacteria	Proteobacteria	Gammaproteobacteria	Burkholderiales	Alcaligenaceae	Achromobacter	NA
2_Growing_9_Bulk_CHA0_vs_Growing_9_Bulk_noCHA0	ASV36	0.324484	-1.95606	3.50209	-0.558541	0.576475	NA	NO	Bacteria	Proteobacteria	Gammaproteobacteria	Burkholderiales	Alcaligenaceae	Achromobacter	NA
2_Growing_9_Bulk_CHA0_vs_Growing_9_Bulk_noCHA0	ASV47	0.22379	-1.54569	3.52449	-0.438557	0.660983	NA	NO	Bacteria	Proteobacteria	Gammaproteobacteria	Burkholderiales	Alcaligenaceae	Achromobacter	NA
2_Growing_9_Bulk_CHA0_vs_Growing_9_Bulk_noCHA0	ASV60	61.9499	0.0680863	0.252513	0.269635	0.787441	0.887661	NO	Bacteria	Proteobacteria	Gammaproteobacteria	Burkholderiales	Comamonadaceae	Variovorax	NA
2_Growing_9_Bulk_CHA0_vs_Growing_9_Bulk_noCHA0	ASV66	536.764	0.11275	0.219321	0.514087	0.607191	0.783013	NO	Bacteria	Proteobacteria	Gammaproteobacteria	Burkholderiales	Comamonadaceae	Variovorax	boronicumulans
2_Growing_9_Bulk_CHA0_vs_Growing_9_Bulk_noCHA0	ASV69	3.16208	0.697256	1.80322	0.386672	0.698999	NA	NO	Bacteria	Proteobacteria	Gammaproteobacteria	Burkholderiales	Comamonadaceae	Variovorax	NA
2_Growing_9_Bulk_CHA0_vs_Growing_9_Bulk_noCHA0	ASV86	11.2279	-1.04324	0.709188	-1.47104	0.141281	NA	NO	Bacteria	Proteobacteria	Gammaproteobacteria	Burkholderiales	Comamonadaceae	Variovorax	NA
2_Growing_9_Bulk_CHA0_vs_Growing_9_Bulk_noCHA0	ASV88	166.181	-0.0226495	0.198044	-0.114366	0.908948	0.947139	NO	Bacteria	Proteobacteria	Gammaproteobacteria	Burkholderiales	Comamonadaceae	Variovorax	paradoxus
2_Growing_9_Bulk_CHA0_vs_Growing_9_Bulk_noCHA0	ASV89	12.3977	-1.18304	1.99165	-0.593998	0.552514	NA	NO	Bacteria	Proteobacteria	Gammaproteobacteria	Burkholderiales	Comamonadaceae	Acidovorax	facilis
2_Growing_9_Bulk_CHA0_vs_Growing_9_Bulk_noCHA0	ASV93	2.64153	-0.490436	2.71907	-0.180369	0.856863	NA	NO	Bacteria	Proteobacteria	Gammaproteobacteria	Burkholderiales	Comamonadaceae	Caenimonas	NA
2_Growing_9_Bulk_CHA0_vs_Growing_9_Bulk_noCHA0	ASV97	36.4739	-1.22956	0.352056	-3.49251	0.000478508	0.011867	NO	Bacteria	Proteobacteria	Gammaproteobacteria	Burkholderiales	Comamonadaceae	Rhizobacter	gummiphilus
2_Growing_9_Bulk_CHA0_vs_Growing_9_Bulk_noCHA0	ASV102	327.269	-0.039399	0.202079	-0.194968	0.845418	0.929835	NO	Bacteria	Proteobacteria	Gammaproteobacteria	Burkholderiales	Methylophilaceae	Methylophilus	NA
2_Growing_9_Bulk_CHA0_vs_Growing_9_Bulk_noCHA0	ASV107	0.648967	-2.93295	3.44476	-0.851424	0.394534	NA	NO	Bacteria	Proteobacteria	Gammaproteobacteria	Burkholderiales	Methylophilaceae	Methylophilus	NA
2_Growing_9_Bulk_CHA0_vs_Growing_9_Bulk_noCHA0	ASV109	0.22379	-1.54569	3.52449	-0.438557	0.660983	NA	NO	Bacteria	Proteobacteria	Gammaproteobacteria	Burkholderiales	Methylophilaceae	Methylophilus	NA
2_Growing_9_Bulk_CHA0_vs_Growing_9_Bulk_noCHA0	ASV119	365.884	-0.672649	0.225633	-2.98116	0.00287156	0.0323704	NO	Bacteria	Proteobacteria	Gammaproteobacteria	Burkholderiales	Oxalobacteraceae	Oxalicibacterium	NA
2_Growing_9_Bulk_CHA0_vs_Growing_9_Bulk_noCHA0	ASV120	10.7548	-0.790047	0.846124	-0.933725	0.350446	NA	NO	Bacteria	Proteobacteria	Gammaproteobacteria	Burkholderiales	Oxalobacteraceae	Oxalicibacterium	NA
2_Growing_9_Bulk_CHA0_vs_Growing_9_Bulk_noCHA0	ASV130	3.77888	-5.45094	2.35084	-2.31872	0.0204103	NA	NO	Bacteria	Proteobacteria	Gammaproteobacteria	Burkholderiales	Oxalobacteraceae	Herbaspirillum	NA
2_Growing_9_Bulk_CHA0_vs_Growing_9_Bulk_noCHA0	ASV131	12.8977	-1.4933	0.730167	-2.04514	0.0408407	NA	NO	Bacteria	Proteobacteria	Gammaproteobacteria	Burkholderiales	Burkholderiaceae	Cupriavidus	NA
2_Growing_9_Bulk_CHA0_vs_Growing_9_Bulk_noCHA0	ASV142	76.512	-1.23418	1.04132	-1.18521	0.235935	0.483071	NO	Bacteria	Proteobacteria	Gammaproteobacteria	Enterobacterales	Enterobacteriaceae	Enterobacter	NA
2_Growing_9_Bulk_CHA0_vs_Growing_9_Bulk_noCHA0	ASV143	40.1344	-1.56023	3.13611	-0.497505	0.618833	0.783013	NO	Bacteria	Proteobacteria	Gammaproteobacteria	Enterobacterales	Enterobacteriaceae	Enterobacter	NA
2_Growing_9_Bulk_CHA0_vs_Growing_9_Bulk_noCHA0	ASV149	2.37501	1.00567	3.10501	0.323885	0.746025	NA	NO	Bacteria	Proteobacteria	Gammaproteobacteria	Enterobacterales	Morganellaceae	endosymbionts	NA
2_Growing_9_Bulk_CHA0_vs_Growing_9_Bulk_noCHA0	ASV153	5.30261	-5.93936	3.39109	-1.75146	0.0798666	NA	NO	Bacteria	Proteobacteria	Gammaproteobacteria	Enterobacterales	Morganellaceae	endosymbionts	NA
2_Growing_9_Bulk_CHA0_vs_Growing_9_Bulk_noCHA0	ASV155	0.280681	-1.74129	3.51512	-0.495371	0.620338	NA	NO	Bacteria	Proteobacteria	Gammaproteobacteria	Enterobacterales	Enterobacteriaceae	Enterobacter	NA
2_Growing_9_Bulk_CHA0_vs_Growing_9_Bulk_noCHA0	ASV163	10.0409	-6.86537	2.35529	-2.91487	0.00355833	NA	NO	Bacteria	Proteobacteria	Gammaproteobacteria	Enterobacterales	Erwiniaceae	Pantoea	agglomerans
2_Growing_9_Bulk_CHA0_vs_Growing_9_Bulk_noCHA0	ASV177	1.83874	-4.423	3.40539	-1.29882	0.194005	NA	NO	Bacteria	Proteobacteria	Gammaproteobacteria	Enterobacterales	Erwiniaceae	Pantoea	NA
2_Growing_9_Bulk_CHA0_vs_Growing_9_Bulk_noCHA0	ASV189	3877.9	-0.277813	0.158186	-1.75624	0.0790475	0.227951	NO	Bacteria	Planctomycetota	Planctomycetes	Planctomycetales	Rubinisphaeraceae	SH-PL14	NA
2_Growing_9_Bulk_CHA0_vs_Growing_9_Bulk_noCHA0	ASV196	4.23772	-0.553765	1.95797	-0.282826	0.77731	NA	NO	Bacteria	Planctomycetota	Planctomycetes	Planctomycetales	Rubinisphaeraceae	SH-PL14	NA
2_Growing_9_Bulk_CHA0_vs_Growing_9_Bulk_noCHA0	ASV199	2.58449	0.624346	2.48382	0.251365	0.801532	NA	NO	Bacteria	Planctomycetota	Planctomycetes	Planctomycetales	Rubinisphaeraceae	SH-PL14	NA
2_Growing_9_Bulk_CHA0_vs_Growing_9_Bulk_noCHA0	ASV201	0.310936	1.52489	3.50849	0.434628	0.663832	NA	NO	Bacteria	Planctomycetota	Planctomycetes	Planctomycetales	Rubinisphaeraceae	SH-PL14	NA
2_Growing_9_Bulk_CHA0_vs_Growing_9_Bulk_noCHA0	ASV203	90.3405	0.473446	0.205402	2.30497	0.0211681	0.0972163	NO	Bacteria	Planctomycetota	Planctomycetes	Planctomycetales	Rubinisphaeraceae	SH-PL14	NA
2_Growing_9_Bulk_CHA0_vs_Growing_9_Bulk_noCHA0	ASV204	8.90627	0.868755	0.992657	0.875181	0.381475	NA	NO	Bacteria	Planctomycetota	Planctomycetes	Planctomycetales	Rubinisphaeraceae	SH-PL14	NA
2_Growing_9_Bulk_CHA0_vs_Growing_9_Bulk_noCHA0	ASV215	0.297045	1.66668	3.50025	0.47616	0.633961	NA	NO	Bacteria	Planctomycetota	Planctomycetes	Planctomycetales	Rubinisphaeraceae	SH-PL14	NA
2_Growing_9_Bulk_CHA0_vs_Growing_9_Bulk_noCHA0	ASV217	0.367325	1.92978	3.48167	0.554269	0.579395	NA	NO	Bacteria	Planctomycetota	Planctomycetes	Planctomycetales	Rubinisphaeraceae	SH-PL14	NA
2_Growing_9_Bulk_CHA0_vs_Growing_9_Bulk_noCHA0	ASV222	1.19163	1.9739	2.8903	0.682941	0.494644	NA	NO	Bacteria	Planctomycetota	Planctomycetes	Pirellulales	Pirellulaceae	Pirellula	NA
2_Growing_9_Bulk_CHA0_vs_Growing_9_Bulk_noCHA0	ASV224	25.4024	0.653202	0.414776	1.57483	0.115296	NA	NO	Bacteria	Planctomycetota	Planctomycetes	Pirellulales	Pirellulaceae	Pir4 lineage	NA
2_Growing_9_Bulk_CHA0_vs_Growing_9_Bulk_noCHA0	ASV228	5.31864	1.2528	1.3702	0.914318	0.36055	NA	NO	Bacteria	Planctomycetota	Planctomycetes	Pirellulales	Pirellulaceae	Pirellula	NA
2_Growing_9_Bulk_CHA0_vs_Growing_9_Bulk_noCHA0	ASV232	79.949	-0.33575	0.227898	-1.47325	0.140684	0.351326	NO	Bacteria	Planctomycetota	Planctomycetes	Pirellulales	Pirellulaceae	Pirellula	NA
2_Growing_9_Bulk_CHA0_vs_Growing_9_Bulk_noCHA0	ASV237	23.276	-0.45518	0.44258	-1.02847	0.303729	NA	NO	Bacteria	Planctomycetota	Planctomycetes	Planctomycetales	Schlesneriaceae	Schlesneria	NA
2_Growing_9_Bulk_CHA0_vs_Growing_9_Bulk_noCHA0	ASV241	33.1514	0.210521	0.34375	0.612425	0.540256	0.732185	NO	Bacteria	Planctomycetota	Planctomycetes	Planctomycetales	Schlesneriaceae	Schlesneria	NA
2_Growing_9_Bulk_CHA0_vs_Growing_9_Bulk_noCHA0	ASV242	7.96927	0.602506	0.930059	0.647814	0.517105	NA	NO	Bacteria	Planctomycetota	Planctomycetes	Planctomycetales	Schlesneriaceae	Planctopirus	NA
2_Growing_9_Bulk_CHA0_vs_Growing_9_Bulk_noCHA0	ASV275	931.959	0.238139	0.229371	1.03823	0.299165	0.53763	NO	Bacteria	Planctomycetota	Planctomycetes	Isosphaerales	Isosphaeraceae	Singulisphaera	NA
2_Growing_9_Bulk_CHA0_vs_Growing_9_Bulk_noCHA0	ASV276	409.617	0.0813998	0.215669	0.37743	0.705854	0.83358	NO	Bacteria	Planctomycetota	Planctomycetes	Isosphaerales	Isosphaeraceae	Singulisphaera	NA
2_Growing_9_Bulk_CHA0_vs_Growing_9_Bulk_noCHA0	ASV277	116.433	0.147849	0.213456	0.692642	0.488534	0.696302	NO	Bacteria	Planctomycetota	Planctomycetes	Isosphaerales	Isosphaeraceae	Singulisphaera	NA
2_Growing_9_Bulk_CHA0_vs_Growing_9_Bulk_noCHA0	ASV278	123.027	0.222892	0.222003	1.004	0.315377	0.54883	NO	Bacteria	Planctomycetota	Planctomycetes	Isosphaerales	Isosphaeraceae	Singulisphaera	NA
2_Growing_9_Bulk_CHA0_vs_Growing_9_Bulk_noCHA0	ASV281	0.559476	-2.71825	3.45448	-0.786877	0.431354	NA	NO	Bacteria	Planctomycetota	Planctomycetes	Isosphaerales	Isosphaeraceae	Singulisphaera	NA
2_Growing_9_Bulk_CHA0_vs_Growing_9_Bulk_noCHA0	ASV292	6.35732	0.875836	1.4346	0.610507	0.541526	NA	NO	Bacteria	Planctomycetota	Planctomycetes	Isosphaerales	Isosphaeraceae	Paludisphaera	NA
2_Growing_9_Bulk_CHA0_vs_Growing_9_Bulk_noCHA0	ASV294	60.3233	0.0759667	0.270162	0.28119	0.778565	0.885707	NO	Bacteria	Planctomycetota	Planctomycetes	Isosphaerales	Isosphaeraceae	Singulisphaera	NA
2_Growing_9_Bulk_CHA0_vs_Growing_9_Bulk_noCHA0	ASV296	1.57937	-4.19438	3.26993	-1.28271	0.199593	NA	NO	Bacteria	Planctomycetota	Planctomycetes	Isosphaerales	Isosphaeraceae	Singulisphaera	NA
2_Growing_9_Bulk_CHA0_vs_Growing_9_Bulk_noCHA0	ASV300	2.05758	1.03706	3.19327	0.324764	0.74536	NA	NO	Bacteria	Planctomycetota	Planctomycetes	Isosphaerales	Isosphaeraceae	Singulisphaera	NA
2_Growing_9_Bulk_CHA0_vs_Growing_9_Bulk_noCHA0	ASV303	1.43228	2.29435	3.0946	0.741406	0.458447	NA	NO	Bacteria	Planctomycetota	Planctomycetes	Gemmatales	Gemmataceae	Gemmata	NA
2_Growing_9_Bulk_CHA0_vs_Growing_9_Bulk_noCHA0	ASV308	3842.16	-1.39732	0.585118	-2.3881	0.0169356	0.0972163	NO	Bacteria	Bacteroidota	Bacteroidia	Flavobacteriales	Flavobacteriaceae	Flavobacterium	NA
2_Growing_9_Bulk_CHA0_vs_Growing_9_Bulk_noCHA0	ASV315	0.701703	-3.01978	3.44121	-0.877534	0.380197	NA	NO	Bacteria	Bacteroidota	Bacteroidia	Flavobacteriales	Flavobacteriaceae	Flavobacterium	NA
2_Growing_9_Bulk_CHA0_vs_Growing_9_Bulk_noCHA0	ASV317	4.25918	-2.57989	2.38566	-1.08142	0.279513	NA	NO	Bacteria	Bacteroidota	Bacteroidia	Flavobacteriales	Flavobacteriaceae	Flavobacterium	NA
2_Growing_9_Bulk_CHA0_vs_Growing_9_Bulk_noCHA0	ASV319	2.52542	-1.07731	2.27879	-0.472757	0.636386	NA	NO	Bacteria	Bacteroidota	Bacteroidia	Flavobacteriales	Flavobacteriaceae	Flavobacterium	NA
2_Growing_9_Bulk_CHA0_vs_Growing_9_Bulk_noCHA0	ASV320	384.968	-1.01481	0.273882	-3.70527	0.000211168	0.00654621	NO	Bacteria	Bacteroidota	Bacteroidia	Flavobacteriales	Flavobacteriaceae	Flavobacterium	NA
2_Growing_9_Bulk_CHA0_vs_Growing_9_Bulk_noCHA0	ASV323	384.99	-0.73984	0.280478	-2.63779	0.00834492	0.0574872	NO	Bacteria	Bacteroidota	Bacteroidia	Flavobacteriales	Flavobacteriaceae	Flavobacterium	NA
2_Growing_9_Bulk_CHA0_vs_Growing_9_Bulk_noCHA0	ASV324	11.7462	-7.09048	3.38685	-2.09353	0.0363017	NA	NO	Bacteria	Bacteroidota	Bacteroidia	Flavobacteriales	Flavobacteriaceae	Flavobacterium	NA
2_Growing_9_Bulk_CHA0_vs_Growing_9_Bulk_noCHA0	ASV335	28.3841	-0.208822	0.361582	-0.577522	0.563587	NA	NO	Bacteria	Bacteroidota	Bacteroidia	Flavobacteriales	Flavobacteriaceae	Flavobacterium	NA
2_Growing_9_Bulk_CHA0_vs_Growing_9_Bulk_noCHA0	ASV336	136.395	-0.404203	0.239543	-1.68739	0.0915279	0.25221	NO	Bacteria	Bacteroidota	Bacteroidia	Flavobacteriales	Flavobacteriaceae	Flavobacterium	saccharophilum
2_Growing_9_Bulk_CHA0_vs_Growing_9_Bulk_noCHA0	ASV337	34.018	0.274627	0.42022	0.653533	0.513413	0.723231	NO	Bacteria	Bacteroidota	Bacteroidia	Flavobacteriales	Flavobacteriaceae	Flavobacterium	NA
2_Growing_9_Bulk_CHA0_vs_Growing_9_Bulk_noCHA0	ASV338	0.216322	-1.51776	3.52577	-0.430475	0.66685	NA	NO	Bacteria	Bacteroidota	Bacteroidia	Flavobacteriales	Flavobacteriaceae	Flavobacterium	NA
2_Growing_9_Bulk_CHA0_vs_Growing_9_Bulk_noCHA0	ASV339	2.87429	4.90263	2.562	1.9136	0.0556717	NA	NO	Bacteria	Bacteroidota	Bacteroidia	Flavobacteriales	Flavobacteriaceae	Flavobacterium	NA
2_Growing_9_Bulk_CHA0_vs_Growing_9_Bulk_noCHA0	ASV348	18.1518	0.0118899	0.611106	0.0194563	0.984477	NA	NO	Bacteria	Bacteroidota	Bacteroidia	Flavobacteriales	Flavobacteriaceae	Flavobacterium	saccharophilum
2_Growing_9_Bulk_CHA0_vs_Growing_9_Bulk_noCHA0	ASV350	44.0005	-0.446384	0.588385	-0.75866	0.448056	0.659852	NO	Bacteria	Bacteroidota	Bacteroidia	Flavobacteriales	Flavobacteriaceae	Flavobacterium	NA
2_Growing_9_Bulk_CHA0_vs_Growing_9_Bulk_noCHA0	ASV352	3.89765	-0.218587	2.00759	-0.10888	0.913297	NA	NO	Bacteria	Bacteroidota	Bacteroidia	Flavobacteriales	Flavobacteriaceae	Flavobacterium	NA
2_Growing_9_Bulk_CHA0_vs_Growing_9_Bulk_noCHA0	ASV353	1.23089	-3.83435	3.41641	-1.12233	0.261722	NA	NO	Bacteria	Bacteroidota	Bacteroidia	Flavobacteriales	Flavobacteriaceae	Flavobacterium	NA
2_Growing_9_Bulk_CHA0_vs_Growing_9_Bulk_noCHA0	ASV367	0.598583	2.65649	3.4432	0.771518	0.4404	NA	NO	Bacteria	Bacteroidota	Bacteroidia	Flavobacteriales	Flavobacteriaceae	Flavobacterium	NA
2_Growing_9_Bulk_CHA0_vs_Growing_9_Bulk_noCHA0	ASV380	0.199528	1.22371	3.50166	0.349466	0.726739	NA	NO	Bacteria	Bacteroidota	Bacteroidia	Flavobacteriales	Flavobacteriaceae	Flavobacterium	NA
2_Growing_9_Bulk_CHA0_vs_Growing_9_Bulk_noCHA0	ASV381	1.28719	3.75274	3.41152	1.10002	0.271323	NA	NO	Bacteria	Bacteroidota	Bacteroidia	Flavobacteriales	Flavobacteriaceae	Flavobacterium	NA
2_Growing_9_Bulk_CHA0_vs_Growing_9_Bulk_noCHA0	ASV386	0.342104	-1.82775	3.50967	-0.520776	0.602523	NA	NO	Bacteria	Bacteroidota	Bacteroidia	Flavobacteriales	Flavobacteriaceae	Flavobacterium	NA
2_Growing_9_Bulk_CHA0_vs_Growing_9_Bulk_noCHA0	ASV397	1282.03	-0.215075	0.215682	-0.997183	0.318676	0.54883	NO	Bacteria	Bacteroidota	Bacteroidia	Chitinophagales	Chitinophagaceae	Chitinophaga	NA
2_Growing_9_Bulk_CHA0_vs_Growing_9_Bulk_noCHA0	ASV402	168.709	0.578779	0.216228	2.6767	0.00743507	0.057307	NO	Bacteria	Bacteroidota	Bacteroidia	Chitinophagales	Chitinophagaceae	Ferruginibacter	NA
2_Growing_9_Bulk_CHA0_vs_Growing_9_Bulk_noCHA0	ASV405	71.9133	0.498994	0.215204	2.3187	0.0204111	0.0972163	NO	Bacteria	Bacteroidota	Bacteroidia	Chitinophagales	Chitinophagaceae	Pseudoflavitalea	NA
2_Growing_9_Bulk_CHA0_vs_Growing_9_Bulk_noCHA0	ASV406	5.79777	0.626845	1.52649	0.410645	0.681333	NA	NO	Bacteria	Bacteroidota	Bacteroidia	Chitinophagales	Chitinophagaceae	Pseudoflavitalea	NA
2_Growing_9_Bulk_CHA0_vs_Growing_9_Bulk_noCHA0	ASV409	62.0332	0.286316	0.25461	1.12453	0.260788	0.498863	NO	Bacteria	Bacteroidota	Bacteroidia	Chitinophagales	Chitinophagaceae	Terrimonas	NA
2_Growing_9_Bulk_CHA0_vs_Growing_9_Bulk_noCHA0	ASV413	3.75693	0.849667	1.99432	0.426044	0.670076	NA	NO	Bacteria	Bacteroidota	Bacteroidia	Chitinophagales	Chitinophagaceae	Chitinophaga	NA
2_Growing_9_Bulk_CHA0_vs_Growing_9_Bulk_noCHA0	ASV414	0.684208	-2.9589	3.44367	-0.859227	0.390215	NA	NO	Bacteria	Bacteroidota	Bacteroidia	Chitinophagales	Chitinophagaceae	Chitinophaga	NA
2_Growing_9_Bulk_CHA0_vs_Growing_9_Bulk_noCHA0	ASV422	0.432645	-2.35662	3.47439	-0.678283	0.497593	NA	NO	Bacteria	Bacteroidota	Bacteroidia	Chitinophagales	Chitinophagaceae	Chitinophaga	NA
2_Growing_9_Bulk_CHA0_vs_Growing_9_Bulk_noCHA0	ASV425	0.216322	-1.51776	3.52577	-0.430475	0.66685	NA	NO	Bacteria	Bacteroidota	Bacteroidia	Chitinophagales	Chitinophagaceae	Terrimonas	NA
2_Growing_9_Bulk_CHA0_vs_Growing_9_Bulk_noCHA0	ASV432	0.280681	-1.74129	3.51512	-0.495371	0.620338	NA	NO	Bacteria	Bacteroidota	Bacteroidia	Chitinophagales	Chitinophagaceae	Chitinophaga	NA
2_Growing_9_Bulk_CHA0_vs_Growing_9_Bulk_noCHA0	ASV435	0.244883	1.40303	3.51617	0.39902	0.689878	NA	NO	Bacteria	Bacteroidota	Bacteroidia	Chitinophagales	Chitinophagaceae	Pseudoflavitalea	NA
2_Growing_9_Bulk_CHA0_vs_Growing_9_Bulk_noCHA0	ASV437	0.310936	1.52489	3.50849	0.434628	0.663832	NA	NO	Bacteria	Bacteroidota	Bacteroidia	Chitinophagales	Chitinophagaceae	Pseudoflavitalea	NA
2_Growing_9_Bulk_CHA0_vs_Growing_9_Bulk_noCHA0	ASV444	44.5737	-0.216948	0.522035	-0.415581	0.677717	0.820197	NO	Bacteria	Bacteroidota	Bacteroidia	Chitinophagales	Chitinophagaceae	Taibaiella	NA
2_Growing_9_Bulk_CHA0_vs_Growing_9_Bulk_noCHA0	ASV449	136.266	0.616185	0.225157	2.7367	0.00620597	0.0549671	NO	Bacteria	Bacteroidota	Bacteroidia	Cytophagales	Spirosomaceae	Spirosoma	NA
2_Growing_9_Bulk_CHA0_vs_Growing_9_Bulk_noCHA0	ASV451	0.979533	3.34811	3.42057	0.978815	0.327671	NA	NO	Bacteria	Bacteroidota	Bacteroidia	Cytophagales	Spirosomaceae	Spirosoma	NA
2_Growing_9_Bulk_CHA0_vs_Growing_9_Bulk_noCHA0	ASV454	0.594089	2.6464	3.44361	0.768495	0.442193	NA	NO	Bacteria	Bacteroidota	Bacteroidia	Cytophagales	Spirosomaceae	Spirosoma	NA
2_Growing_9_Bulk_CHA0_vs_Growing_9_Bulk_noCHA0	ASV474	1592.48	-0.904426	0.210815	-4.29015	1.78554e-05	0.000738021	NO	Bacteria	Bacteroidota	Bacteroidia	Sphingobacteriales	Sphingobacteriaceae	Pedobacter	NA
2_Growing_9_Bulk_CHA0_vs_Growing_9_Bulk_noCHA0	ASV477	233.643	-0.357537	0.244184	-1.46421	0.143136	0.351326	NO	Bacteria	Bacteroidota	Bacteroidia	Sphingobacteriales	Sphingobacteriaceae	Pedobacter	NA
2_Growing_9_Bulk_CHA0_vs_Growing_9_Bulk_noCHA0	ASV487	0.798111	3.06758	3.42849	0.894733	0.37093	NA	NO	Bacteria	Bacteroidota	Bacteroidia	Sphingobacteriales	Sphingobacteriaceae	Pedobacter	NA
2_Growing_9_Bulk_CHA0_vs_Growing_9_Bulk_noCHA0	ASV491	90.1491	0.398408	0.209375	1.90285	0.0570603	0.185408	NO	Bacteria	Verrucomicrobiota	Verrucomicrobiae	Verrucomicrobiales	Verrucomicrobiaceae	Roseimicrobium	NA
2_Growing_9_Bulk_CHA0_vs_Growing_9_Bulk_noCHA0	ASV492	1361.89	0.463695	0.17968	2.58067	0.00986092	0.0643555	NO	Bacteria	Verrucomicrobiota	Verrucomicrobiae	Verrucomicrobiales	Verrucomicrobiaceae	Roseimicrobium	NA
2_Growing_9_Bulk_CHA0_vs_Growing_9_Bulk_noCHA0	ASV510	0.310936	1.52489	3.50849	0.434628	0.663832	NA	NO	Bacteria	Proteobacteria	Gammaproteobacteria	Burkholderiales	Comamonadaceae	Variovorax	NA
2_Growing_9_Bulk_CHA0_vs_Growing_9_Bulk_noCHA0	ASV513	134.74	-0.577047	0.213781	-2.69924	0.00694976	0.057307	NO	Bacteria	Verrucomicrobiota	Verrucomicrobiae	Verrucomicrobiales	Rubritaleaceae	Luteolibacter	NA
2_Growing_9_Bulk_CHA0_vs_Growing_9_Bulk_noCHA0	ASV515	3.99693	0.78803	1.76773	0.445787	0.655751	NA	NO	Bacteria	Verrucomicrobiota	Verrucomicrobiae	Verrucomicrobiales	Rubritaleaceae	Luteolibacter	NA
2_Growing_9_Bulk_CHA0_vs_Growing_9_Bulk_noCHA0	ASV517	77.0724	-0.588096	0.221241	-2.65817	0.0078566	0.057307	NO	Bacteria	Verrucomicrobiota	Verrucomicrobiae	Verrucomicrobiales	Rubritaleaceae	Luteolibacter	NA
2_Growing_9_Bulk_CHA0_vs_Growing_9_Bulk_noCHA0	ASV518	0.280681	-1.74129	3.51512	-0.495371	0.620338	NA	NO	Bacteria	Verrucomicrobiota	Verrucomicrobiae	Verrucomicrobiales	Rubritaleaceae	Luteolibacter	NA
2_Growing_9_Bulk_CHA0_vs_Growing_9_Bulk_noCHA0	ASV522	0.310936	1.52489	3.50849	0.434628	0.663832	NA	NO	Bacteria	Verrucomicrobiota	Verrucomicrobiae	Verrucomicrobiales	Rubritaleaceae	Luteolibacter	NA
2_Growing_9_Bulk_CHA0_vs_Growing_9_Bulk_noCHA0	ASV524	0.310936	1.52489	3.50849	0.434628	0.663832	NA	NO	Bacteria	Verrucomicrobiota	Verrucomicrobiae	Verrucomicrobiales	Rubritaleaceae	Luteolibacter	NA
2_Growing_9_Bulk_CHA0_vs_Growing_9_Bulk_noCHA0	ASV528	25.8241	0.691633	0.389334	1.77645	0.0756587	NA	NO	Bacteria	Verrucomicrobiota	Verrucomicrobiae	Chthoniobacterales	Chthoniobacteraceae	Chthoniobacter	NA
2_Growing_9_Bulk_CHA0_vs_Growing_9_Bulk_noCHA0	ASV529	72.3535	0.535934	0.227549	2.35525	0.0185101	0.0972163	NO	Bacteria	Verrucomicrobiota	Verrucomicrobiae	Chthoniobacterales	Chthoniobacteraceae	Chthoniobacter	NA
2_Growing_9_Bulk_CHA0_vs_Growing_9_Bulk_noCHA0	ASV531	10.4432	-0.163894	0.724624	-0.226178	0.821063	NA	NO	Bacteria	Verrucomicrobiota	Verrucomicrobiae	Chthoniobacterales	Chthoniobacteraceae	Chthoniobacter	NA
2_Growing_9_Bulk_CHA0_vs_Growing_9_Bulk_noCHA0	ASV539	9.0145	1.50069	3.24976	0.461785	0.644236	NA	NO	Bacteria	Verrucomicrobiota	Verrucomicrobiae	Chthoniobacterales	Chthoniobacteraceae	Chthoniobacter	NA
2_Growing_9_Bulk_CHA0_vs_Growing_9_Bulk_noCHA0	ASV540	13.5259	0.0878539	1.34643	0.0652497	0.947975	NA	NO	Bacteria	Verrucomicrobiota	Verrucomicrobiae	Chthoniobacterales	Chthoniobacteraceae	Chthoniobacter	NA
2_Growing_9_Bulk_CHA0_vs_Growing_9_Bulk_noCHA0	ASV541	16.0702	-0.954963	1.97978	-0.482359	0.629551	NA	NO	Bacteria	Verrucomicrobiota	Verrucomicrobiae	Chthoniobacterales	Chthoniobacteraceae	Chthoniobacter	NA
2_Growing_9_Bulk_CHA0_vs_Growing_9_Bulk_noCHA0	ASV545	0.701703	-3.01978	3.44121	-0.877534	0.380197	NA	NO	Bacteria	Verrucomicrobiota	Verrucomicrobiae	Chthoniobacterales	Chthoniobacteraceae	Chthoniobacter	NA
2_Growing_9_Bulk_CHA0_vs_Growing_9_Bulk_noCHA0	ASV552	0.698347	2.87665	3.43481	0.837499	0.402312	NA	NO	Bacteria	Verrucomicrobiota	Verrucomicrobiae	Chthoniobacterales	Terrimicrobiaceae	Terrimicrobium	NA
2_Growing_9_Bulk_CHA0_vs_Growing_9_Bulk_noCHA0	ASV554	3.52102	-5.35343	2.3993	-2.23125	0.0256646	NA	NO	Bacteria	Verrucomicrobiota	Verrucomicrobiae	Chthoniobacterales	Terrimicrobiaceae	Terrimicrobium	NA
2_Growing_9_Bulk_CHA0_vs_Growing_9_Bulk_noCHA0	ASV556	36.3863	0.679725	0.324491	2.09474	0.0361942	0.140253	NO	Bacteria	Verrucomicrobiota	Verrucomicrobiae	Chthoniobacterales	Terrimicrobiaceae	Terrimicrobium	NA
2_Growing_9_Bulk_CHA0_vs_Growing_9_Bulk_noCHA0	ASV557	39.9034	0.698554	0.313998	2.22471	0.0261005	0.107882	NO	Bacteria	Verrucomicrobiota	Verrucomicrobiae	Chthoniobacterales	Terrimicrobiaceae	Terrimicrobium	NA
2_Growing_9_Bulk_CHA0_vs_Growing_9_Bulk_noCHA0	ASV559	0.280681	-1.74129	3.51512	-0.495371	0.620338	NA	NO	Bacteria	Verrucomicrobiota	Verrucomicrobiae	Chthoniobacterales	Terrimicrobiaceae	Terrimicrobium	NA
2_Growing_9_Bulk_CHA0_vs_Growing_9_Bulk_noCHA0	ASV563	0.19803	1.21754	3.49683	0.348183	0.727703	NA	NO	Bacteria	Verrucomicrobiota	Verrucomicrobiae	Chthoniobacterales	Terrimicrobiaceae	Terrimicrobium	NA
2_Growing_9_Bulk_CHA0_vs_Growing_9_Bulk_noCHA0	ASV566	0.19803	1.21754	3.49683	0.348183	0.727703	NA	NO	Bacteria	Bacteroidota	Bacteroidia	Chitinophagales	Chitinophagaceae	Chitinophaga	NA
2_Growing_9_Bulk_CHA0_vs_Growing_9_Bulk_noCHA0	ASV578	7.94506	0.302465	1.06166	0.284898	0.775722	NA	NO	Bacteria	Acidobacteriota	Acidobacteriae	Acidobacteriales	Acidobacteriaceae (Subgroup 1)	Edaphobacter	NA
2_Growing_9_Bulk_CHA0_vs_Growing_9_Bulk_noCHA0	ASV580	0.701703	-3.01978	3.44121	-0.877534	0.380197	NA	NO	Bacteria	Acidobacteriota	Acidobacteriae	Acidobacteriales	Acidobacteriaceae (Subgroup 1)	Edaphobacter	NA
2_Growing_9_Bulk_CHA0_vs_Growing_9_Bulk_noCHA0	ASV592	57.2809	0.290312	0.477542	0.60793	0.543234	0.732185	NO	Bacteria	Proteobacteria	Alphaproteobacteria	Sphingomonadales	Sphingomonadaceae	Sphingopyxis	macrogoltabida
2_Growing_9_Bulk_CHA0_vs_Growing_9_Bulk_noCHA0	ASV593	68.8395	0.0789035	0.227105	0.347433	0.728266	0.851934	NO	Bacteria	Proteobacteria	Alphaproteobacteria	Sphingomonadales	Sphingomonadaceae	Sphingopyxis	alaskensis
2_Growing_9_Bulk_CHA0_vs_Growing_9_Bulk_noCHA0	ASV596	3.10839	-5.17634	2.79224	-1.85383	0.0637632	NA	NO	Bacteria	Proteobacteria	Alphaproteobacteria	Sphingomonadales	Sphingomonadaceae	Sphingopyxis	NA
2_Growing_9_Bulk_CHA0_vs_Growing_9_Bulk_noCHA0	ASV597	321.42	-0.174247	0.181574	-0.959647	0.337233	0.55941	NO	Bacteria	Proteobacteria	Alphaproteobacteria	Sphingomonadales	Sphingomonadaceae	Novosphingobium	NA
2_Growing_9_Bulk_CHA0_vs_Growing_9_Bulk_noCHA0	ASV605	15.5114	-0.0507514	0.685156	-0.0740728	0.940952	NA	NO	Bacteria	Proteobacteria	Alphaproteobacteria	Sphingomonadales	Sphingomonadaceae	Novosphingobium	NA
2_Growing_9_Bulk_CHA0_vs_Growing_9_Bulk_noCHA0	ASV610	0.671371	-2.97836	3.44287	-0.86508	0.386995	NA	NO	Bacteria	Proteobacteria	Alphaproteobacteria	Sphingomonadales	Sphingomonadaceae	Novosphingobium	NA
2_Growing_9_Bulk_CHA0_vs_Growing_9_Bulk_noCHA0	ASV614	98.5818	-0.272223	0.2062	-1.32019	0.186771	0.421084	NO	Bacteria	Proteobacteria	Alphaproteobacteria	Sphingomonadales	Sphingomonadaceae	Altererythrobacter	NA
2_Growing_9_Bulk_CHA0_vs_Growing_9_Bulk_noCHA0	ASV615	36.6595	-0.260752	0.318414	-0.818909	0.412838	0.653873	NO	Bacteria	Proteobacteria	Alphaproteobacteria	Sphingomonadales	Sphingomonadaceae	Altererythrobacter	NA
2_Growing_9_Bulk_CHA0_vs_Growing_9_Bulk_noCHA0	ASV618	160.43	0.224417	0.189578	1.18377	0.236505	0.483071	NO	Bacteria	Proteobacteria	Alphaproteobacteria	Sphingomonadales	Sphingomonadaceae	Altererythrobacter	NA
2_Growing_9_Bulk_CHA0_vs_Growing_9_Bulk_noCHA0	ASV619	9.4772	0.786345	2.64407	0.297399	0.766162	NA	NO	Bacteria	Proteobacteria	Alphaproteobacteria	Sphingomonadales	Sphingomonadaceae	Altererythrobacter	NA
2_Growing_9_Bulk_CHA0_vs_Growing_9_Bulk_noCHA0	ASV624	0.310936	1.52489	3.50849	0.434628	0.663832	NA	NO	Bacteria	Proteobacteria	Alphaproteobacteria	Sphingomonadales	Sphingomonadaceae	Altererythrobacter	NA
2_Growing_9_Bulk_CHA0_vs_Growing_9_Bulk_noCHA0	ASV626	23.4894	0.454382	0.424247	1.07103	0.284155	NA	NO	Bacteria	Proteobacteria	Alphaproteobacteria	Sphingomonadales	Sphingomonadaceae	Altererythrobacter	NA
2_Growing_9_Bulk_CHA0_vs_Growing_9_Bulk_noCHA0	ASV628	0.857091	3.15518	3.42585	0.920992	0.357055	NA	NO	Bacteria	Proteobacteria	Alphaproteobacteria	Sphingomonadales	Sphingomonadaceae	Altererythrobacter	NA
2_Growing_9_Bulk_CHA0_vs_Growing_9_Bulk_noCHA0	ASV629	32.4367	0.196003	0.330847	0.592427	0.553565	0.738086	NO	Bacteria	Proteobacteria	Alphaproteobacteria	Sphingomonadales	Sphingomonadaceae	Sphingobium	NA
2_Growing_9_Bulk_CHA0_vs_Growing_9_Bulk_noCHA0	ASV630	0.993145	3.38083	3.41974	0.988622	0.322848	NA	NO	Bacteria	Proteobacteria	Alphaproteobacteria	Sphingomonadales	Sphingomonadaceae	Sphingobium	NA
2_Growing_9_Bulk_CHA0_vs_Growing_9_Bulk_noCHA0	ASV632	0.997638	3.38705	3.41959	0.990485	0.321937	NA	NO	Bacteria	Proteobacteria	Alphaproteobacteria	Sphingomonadales	Sphingomonadaceae	Sphingobium	NA
2_Growing_9_Bulk_CHA0_vs_Growing_9_Bulk_noCHA0	ASV634	1.3166	-3.94364	3.35416	-1.17575	0.239696	NA	NO	Bacteria	Proteobacteria	Alphaproteobacteria	Sphingomonadales	Sphingomonadaceae	Sphingobium	NA
2_Growing_9_Bulk_CHA0_vs_Growing_9_Bulk_noCHA0	ASV636	1209.02	0.0080904	0.201046	0.0402416	0.967901	0.983768	NO	Bacteria	Proteobacteria	Alphaproteobacteria	Sphingomonadales	Sphingomonadaceae	Sphingomonas	koreensis
2_Growing_9_Bulk_CHA0_vs_Growing_9_Bulk_noCHA0	ASV638	20.5904	-0.440372	0.444514	-0.990682	0.321841	NA	NO	Bacteria	Proteobacteria	Alphaproteobacteria	Sphingomonadales	Sphingomonadaceae	Sphingomonas	faeni
2_Growing_9_Bulk_CHA0_vs_Growing_9_Bulk_noCHA0	ASV640	18.4505	0.144772	0.474796	0.304915	0.760431	NA	NO	Bacteria	Proteobacteria	Alphaproteobacteria	Sphingomonadales	Sphingomonadaceae	Sphingomonas	NA
2_Growing_9_Bulk_CHA0_vs_Growing_9_Bulk_noCHA0	ASV642	16.7468	0.8242	0.649616	1.26875	0.20453	NA	NO	Bacteria	Proteobacteria	Alphaproteobacteria	Sphingomonadales	Sphingomonadaceae	Sphingomonas	NA
2_Growing_9_Bulk_CHA0_vs_Growing_9_Bulk_noCHA0	ASV643	15.9832	0.171065	0.707292	0.241859	0.80889	NA	NO	Bacteria	Proteobacteria	Alphaproteobacteria	Sphingomonadales	Sphingomonadaceae	Sphingomonas	NA
2_Growing_9_Bulk_CHA0_vs_Growing_9_Bulk_noCHA0	ASV644	9.45448	-0.141077	0.930426	-0.151626	0.879482	NA	NO	Bacteria	Proteobacteria	Alphaproteobacteria	Sphingomonadales	Sphingomonadaceae	Sphingomonas	NA
2_Growing_9_Bulk_CHA0_vs_Growing_9_Bulk_noCHA0	ASV645	2.88968	0.280184	2.9668	0.0944399	0.92476	NA	NO	Bacteria	Proteobacteria	Alphaproteobacteria	Sphingomonadales	Sphingomonadaceae	Sphingomonas	NA
2_Growing_9_Bulk_CHA0_vs_Growing_9_Bulk_noCHA0	ASV646	3.97003	-0.577921	2.72119	-0.212378	0.831812	NA	NO	Bacteria	Proteobacteria	Alphaproteobacteria	Sphingomonadales	Sphingomonadaceae	Sphingomonas	NA
2_Growing_9_Bulk_CHA0_vs_Growing_9_Bulk_noCHA0	ASV647	5.13408	-1.28804	3.26318	-0.39472	0.69305	NA	NO	Bacteria	Proteobacteria	Alphaproteobacteria	Sphingomonadales	Sphingomonadaceae	Sphingomonas	NA
2_Growing_9_Bulk_CHA0_vs_Growing_9_Bulk_noCHA0	ASV649	13.6679	0.337002	0.612129	0.550541	0.581948	NA	NO	Bacteria	Proteobacteria	Alphaproteobacteria	Sphingomonadales	Sphingomonadaceae	Sphingomonas	NA
2_Growing_9_Bulk_CHA0_vs_Growing_9_Bulk_noCHA0	ASV650	1.98043	0.606456	3.217	0.188516	0.850472	NA	NO	Bacteria	Proteobacteria	Alphaproteobacteria	Sphingomonadales	Sphingomonadaceae	Sphingomonas	NA
2_Growing_9_Bulk_CHA0_vs_Growing_9_Bulk_noCHA0	ASV656	0.421022	-2.27902	3.47934	-0.655017	0.512457	NA	NO	Bacteria	Proteobacteria	Alphaproteobacteria	Sphingomonadales	Sphingomonadaceae	Sphingomonas	NA
2_Growing_9_Bulk_CHA0_vs_Growing_9_Bulk_noCHA0	ASV659	30.6374	1.08107	0.768891	1.40601	0.159721	0.380874	NO	Bacteria	Proteobacteria	Alphaproteobacteria	Sphingomonadales	Sphingomonadaceae	Ellin6055	NA
2_Growing_9_Bulk_CHA0_vs_Growing_9_Bulk_noCHA0	ASV660	7.67457	-6.47619	3.38869	-1.91112	0.0559895	NA	NO	Bacteria	Proteobacteria	Alphaproteobacteria	Sphingomonadales	Sphingomonadaceae	Ellin6055	NA
2_Growing_9_Bulk_CHA0_vs_Growing_9_Bulk_noCHA0	ASV661	13.7021	-0.249837	0.720467	-0.346771	0.728763	NA	NO	Bacteria	Proteobacteria	Alphaproteobacteria	Sphingomonadales	Sphingomonadaceae	Sphingomonas	NA
2_Growing_9_Bulk_CHA0_vs_Growing_9_Bulk_noCHA0	ASV662	345.51	0.0375401	0.206834	0.181498	0.855976	0.931062	NO	Bacteria	Proteobacteria	Alphaproteobacteria	Sphingomonadales	Sphingomonadaceae	Sphingomonas	NA
2_Growing_9_Bulk_CHA0_vs_Growing_9_Bulk_noCHA0	ASV663	134.125	0.0319875	0.200393	0.159624	0.873177	0.933396	NO	Bacteria	Proteobacteria	Alphaproteobacteria	Sphingomonadales	Sphingomonadaceae	Sphingomonas	NA
2_Growing_9_Bulk_CHA0_vs_Growing_9_Bulk_noCHA0	ASV668	3.12236	-5.18111	2.78215	-1.86227	0.0625649	NA	NO	Bacteria	Proteobacteria	Alphaproteobacteria	Sphingomonadales	Sphingomonadaceae	Sphingomonas	NA
2_Growing_9_Bulk_CHA0_vs_Growing_9_Bulk_noCHA0	ASV670	13.48	-0.721256	3.23854	-0.22271	0.823761	NA	NO	Bacteria	Proteobacteria	Alphaproteobacteria	Sphingomonadales	Sphingomonadaceae	Sphingomonas	NA
2_Growing_9_Bulk_CHA0_vs_Growing_9_Bulk_noCHA0	ASV673	48.6361	-0.410248	0.277168	-1.48014	0.138835	0.351326	NO	Bacteria	Proteobacteria	Alphaproteobacteria	Sphingomonadales	Sphingomonadaceae	Sphingomonas	NA
2_Growing_9_Bulk_CHA0_vs_Growing_9_Bulk_noCHA0	ASV674	67.5526	0.0977268	0.213071	0.458659	0.646479	0.802539	NO	Bacteria	Proteobacteria	Alphaproteobacteria	Sphingomonadales	Sphingomonadaceae	Sphingomonas	panacis
2_Growing_9_Bulk_CHA0_vs_Growing_9_Bulk_noCHA0	ASV675	1.88157	-4.43727	3.40517	-1.3031	0.192542	NA	NO	Bacteria	Proteobacteria	Alphaproteobacteria	Sphingomonadales	Sphingomonadaceae	Sphingomonas	NA
2_Growing_9_Bulk_CHA0_vs_Growing_9_Bulk_noCHA0	ASV677	0.297045	1.66668	3.50025	0.47616	0.633961	NA	NO	Bacteria	Proteobacteria	Alphaproteobacteria	Sphingomonadales	Sphingomonadaceae	Sphingomonas	NA
2_Growing_9_Bulk_CHA0_vs_Growing_9_Bulk_noCHA0	ASV680	0.466403	2.23785	3.46304	0.64621	0.518143	NA	NO	Bacteria	Proteobacteria	Alphaproteobacteria	Sphingomonadales	Sphingomonadaceae	Sphingomonas	NA
2_Growing_9_Bulk_CHA0_vs_Growing_9_Bulk_noCHA0	ASV687	0.73465	2.93242	3.43288	0.854214	0.392986	NA	NO	Bacteria	Proteobacteria	Alphaproteobacteria	Sphingomonadales	Sphingomonadaceae	Sphingomonas	NA
2_Growing_9_Bulk_CHA0_vs_Growing_9_Bulk_noCHA0	ASV691	0.22379	-1.54569	3.52449	-0.438557	0.660983	NA	NO	Bacteria	Proteobacteria	Alphaproteobacteria	Sphingomonadales	Sphingomonadaceae	Sphingomonas	NA
2_Growing_9_Bulk_CHA0_vs_Growing_9_Bulk_noCHA0	ASV699	7.17062	-0.588179	1.29583	-0.453901	0.6499	NA	NO	Bacteria	Proteobacteria	Alphaproteobacteria	Sphingomonadales	Sphingomonadaceae	Sphingoaurantiacus	NA
2_Growing_9_Bulk_CHA0_vs_Growing_9_Bulk_noCHA0	ASV700	0.984841	3.36252	3.4202	0.983135	0.325541	NA	NO	Bacteria	Proteobacteria	Alphaproteobacteria	Sphingomonadales	Sphingomonadaceae	Sphingoaurantiacus	NA
2_Growing_9_Bulk_CHA0_vs_Growing_9_Bulk_noCHA0	ASV701	2874.89	0.401904	0.180615	2.2252	0.026068	0.107882	NO	Bacteria	Proteobacteria	Alphaproteobacteria	Caulobacterales	Caulobacteraceae	Brevundimonas	NA
2_Growing_9_Bulk_CHA0_vs_Growing_9_Bulk_noCHA0	ASV712	0.466403	2.23785	3.46304	0.64621	0.518143	NA	NO	Bacteria	Proteobacteria	Alphaproteobacteria	Caulobacterales	Caulobacteraceae	Brevundimonas	NA
2_Growing_9_Bulk_CHA0_vs_Growing_9_Bulk_noCHA0	ASV726	0.216322	-1.51776	3.52577	-0.430475	0.66685	NA	NO	Bacteria	Proteobacteria	Alphaproteobacteria	Caulobacterales	Caulobacteraceae	Brevundimonas	NA
2_Growing_9_Bulk_CHA0_vs_Growing_9_Bulk_noCHA0	ASV730	18.7399	0.471322	0.514437	0.916189	0.359568	NA	NO	Bacteria	Proteobacteria	Alphaproteobacteria	Caulobacterales	Caulobacteraceae	Brevundimonas	NA
2_Growing_9_Bulk_CHA0_vs_Growing_9_Bulk_noCHA0	ASV732	148.052	0.104661	0.2061	0.507817	0.611582	0.783013	NO	Bacteria	Proteobacteria	Alphaproteobacteria	Caulobacterales	Caulobacteraceae	Caulobacter	NA
2_Growing_9_Bulk_CHA0_vs_Growing_9_Bulk_noCHA0	ASV735	50.3094	-0.0272406	0.261841	-0.104035	0.917142	0.947713	NO	Bacteria	Proteobacteria	Alphaproteobacteria	Caulobacterales	Caulobacteraceae	Caulobacter	NA
2_Growing_9_Bulk_CHA0_vs_Growing_9_Bulk_noCHA0	ASV736	23.9024	0.335216	0.419156	0.799741	0.423861	NA	NO	Bacteria	Proteobacteria	Alphaproteobacteria	Caulobacterales	Caulobacteraceae	Caulobacter	NA
2_Growing_9_Bulk_CHA0_vs_Growing_9_Bulk_noCHA0	ASV737	2.27332	0.411587	2.82086	0.145908	0.883994	NA	NO	Bacteria	Proteobacteria	Alphaproteobacteria	Caulobacterales	Caulobacteraceae	Caulobacter	vibrioides
2_Growing_9_Bulk_CHA0_vs_Growing_9_Bulk_noCHA0	ASV748	0.757129	-3.15272	3.43617	-0.917512	0.358875	NA	NO	Bacteria	Proteobacteria	Alphaproteobacteria	Caulobacterales	Caulobacteraceae	Phenylobacterium	NA
2_Growing_9_Bulk_CHA0_vs_Growing_9_Bulk_noCHA0	ASV749	21.5278	0.544911	0.456067	1.1948	0.232163	NA	NO	Bacteria	Proteobacteria	Alphaproteobacteria	Caulobacterales	Caulobacteraceae	Phenylobacterium	NA
2_Growing_9_Bulk_CHA0_vs_Growing_9_Bulk_noCHA0	ASV751	0.798111	3.06758	3.42849	0.894733	0.37093	NA	NO	Bacteria	Proteobacteria	Alphaproteobacteria	Caulobacterales	Caulobacteraceae	Phenylobacterium	NA
2_Growing_9_Bulk_CHA0_vs_Growing_9_Bulk_noCHA0	ASV752	0.399055	2.0789	3.47217	0.59873	0.549353	NA	NO	Bacteria	Proteobacteria	Alphaproteobacteria	Caulobacterales	Caulobacteraceae	Phenylobacterium	NA
2_Growing_9_Bulk_CHA0_vs_Growing_9_Bulk_noCHA0	ASV753	0.495075	2.38653	3.45534	0.690679	0.489767	NA	NO	Bacteria	Proteobacteria	Alphaproteobacteria	Caulobacterales	Caulobacteraceae	Phenylobacterium	NA
2_Growing_9_Bulk_CHA0_vs_Growing_9_Bulk_noCHA0	ASV800	126.049	-0.31036	0.396628	-0.782498	0.433922	0.659852	NO	Bacteria	Proteobacteria	Alphaproteobacteria	Rhizobiales	Rhizobiaceae	Ensifer	NA
2_Growing_9_Bulk_CHA0_vs_Growing_9_Bulk_noCHA0	ASV801	1067.29	0.0897434	0.236333	0.379734	0.704143	0.83358	NO	Bacteria	Proteobacteria	Alphaproteobacteria	Rhizobiales	Rhizobiaceae	Ensifer	adhaerens
2_Growing_9_Bulk_CHA0_vs_Growing_9_Bulk_noCHA0	ASV802	112.257	0.0941941	0.205824	0.457643	0.647209	0.802539	NO	Bacteria	Proteobacteria	Alphaproteobacteria	Rhizobiales	Rhizobiaceae	Shinella	NA
2_Growing_9_Bulk_CHA0_vs_Growing_9_Bulk_noCHA0	ASV803	75.112	-0.238441	0.233629	-1.0206	0.307445	0.544617	NO	Bacteria	Proteobacteria	Alphaproteobacteria	Rhizobiales	Rhizobiaceae	Rhizobium group	NA
2_Growing_9_Bulk_CHA0_vs_Growing_9_Bulk_noCHA0	ASV804	10.1683	-0.207916	0.871126	-0.238675	0.811357	NA	NO	Bacteria	Proteobacteria	Alphaproteobacteria	Rhizobiales	Rhizobiaceae	Rhizobium group	NA
2_Growing_9_Bulk_CHA0_vs_Growing_9_Bulk_noCHA0	ASV805	1.82443	-4.40191	3.40571	-1.29251	0.196181	NA	NO	Bacteria	Proteobacteria	Alphaproteobacteria	Rhizobiales	Rhizobiaceae	Rhizobium group	NA
2_Growing_9_Bulk_CHA0_vs_Growing_9_Bulk_noCHA0	ASV806	1.99104	-0.899789	3.20974	-0.280331	0.779223	NA	NO	Bacteria	Proteobacteria	Alphaproteobacteria	Rhizobiales	Rhizobiaceae	Rhizobium group	NA
2_Growing_9_Bulk_CHA0_vs_Growing_9_Bulk_noCHA0	ASV808	1.19736	-3.77886	3.4177	-1.10567	0.268868	NA	NO	Bacteria	Proteobacteria	Alphaproteobacteria	Rhizobiales	Rhizobiaceae	Rhizobium group	NA
2_Growing_9_Bulk_CHA0_vs_Growing_9_Bulk_noCHA0	ASV814	4.4845	-0.375823	1.69501	-0.221723	0.824529	NA	NO	Bacteria	Proteobacteria	Alphaproteobacteria	Rhizobiales	Rhizobiaceae	Rhizobium group	NA
2_Growing_9_Bulk_CHA0_vs_Growing_9_Bulk_noCHA0	ASV819	128.046	-0.28807	0.208904	-1.37896	0.167906	0.392837	NO	Bacteria	Proteobacteria	Alphaproteobacteria	Rhizobiales	Rhizobiaceae	Mesorhizobium	NA
2_Growing_9_Bulk_CHA0_vs_Growing_9_Bulk_noCHA0	ASV820	21.8173	0.438343	0.427768	1.02472	0.305494	NA	NO	Bacteria	Proteobacteria	Alphaproteobacteria	Rhizobiales	Rhizobiaceae	Mesorhizobium	NA
2_Growing_9_Bulk_CHA0_vs_Growing_9_Bulk_noCHA0	ASV821	125.311	-1.57211	0.680024	-2.31184	0.0207866	0.0972163	NO	Bacteria	Proteobacteria	Alphaproteobacteria	Rhizobiales	Rhizobiaceae	Aminobacter	aminovorans
2_Growing_9_Bulk_CHA0_vs_Growing_9_Bulk_noCHA0	ASV822	3.13307	-5.18895	3.11373	-1.66648	0.0956187	NA	NO	Bacteria	Proteobacteria	Alphaproteobacteria	Rhizobiales	Rhizobiaceae	Mesorhizobium	NA
2_Growing_9_Bulk_CHA0_vs_Growing_9_Bulk_noCHA0	ASV825	20.4022	-0.153627	1.44053	-0.106646	0.91507	NA	NO	Bacteria	Proteobacteria	Alphaproteobacteria	Rhizobiales	Rhizobiaceae	Mesorhizobium	NA
2_Growing_9_Bulk_CHA0_vs_Growing_9_Bulk_noCHA0	ASV827	53.2219	0.0771639	0.255816	0.301639	0.762928	0.875954	NO	Bacteria	Proteobacteria	Alphaproteobacteria	Rhizobiales	Rhizobiaceae	Mesorhizobium	NA
2_Growing_9_Bulk_CHA0_vs_Growing_9_Bulk_noCHA0	ASV828	26.976	0.00642409	0.360019	0.0178437	0.985764	NA	NO	Bacteria	Proteobacteria	Alphaproteobacteria	Rhizobiales	Rhizobiaceae	Mesorhizobium	huakuii
2_Growing_9_Bulk_CHA0_vs_Growing_9_Bulk_noCHA0	ASV833	3877.88	-0.0366389	0.155727	-0.235276	0.813994	0.909327	NO	Bacteria	Proteobacteria	Alphaproteobacteria	Rhizobiales	Devosiaceae	Devosia	NA
2_Growing_9_Bulk_CHA0_vs_Growing_9_Bulk_noCHA0	ASV837	55.4404	-0.272337	0.247438	-1.10063	0.271059	0.509262	NO	Bacteria	Proteobacteria	Alphaproteobacteria	Rhizobiales	Devosiaceae	Devosia	NA
2_Growing_9_Bulk_CHA0_vs_Growing_9_Bulk_noCHA0	ASV838	31.9947	-0.228216	0.328561	-0.694593	0.48731	0.696302	NO	Bacteria	Proteobacteria	Alphaproteobacteria	Rhizobiales	Devosiaceae	Devosia	NA
2_Growing_9_Bulk_CHA0_vs_Growing_9_Bulk_noCHA0	ASV850	0.280681	-1.74129	3.51512	-0.495371	0.620338	NA	NO	Bacteria	Proteobacteria	Alphaproteobacteria	Rhizobiales	Devosiaceae	Devosia	NA
2_Growing_9_Bulk_CHA0_vs_Growing_9_Bulk_noCHA0	ASV855	0.19803	1.21754	3.49683	0.348183	0.727703	NA	NO	Bacteria	Proteobacteria	Alphaproteobacteria	Rhizobiales	Devosiaceae	Devosia	NA
2_Growing_9_Bulk_CHA0_vs_Growing_9_Bulk_noCHA0	ASV869	0.280681	-1.74129	3.51512	-0.495371	0.620338	NA	NO	Bacteria	Proteobacteria	Alphaproteobacteria	Rhizobiales	Devosiaceae	Devosia	NA
2_Growing_9_Bulk_CHA0_vs_Growing_9_Bulk_noCHA0	ASV871	0.342104	-1.82775	3.50967	-0.520776	0.602523	NA	NO	Bacteria	Proteobacteria	Alphaproteobacteria	Rhizobiales	Devosiaceae	Devosia	NA
2_Growing_9_Bulk_CHA0_vs_Growing_9_Bulk_noCHA0	ASV874	0.280681	-1.74129	3.51512	-0.495371	0.620338	NA	NO	Bacteria	Proteobacteria	Alphaproteobacteria	Rhizobiales	Devosiaceae	Devosia	NA
2_Growing_9_Bulk_CHA0_vs_Growing_9_Bulk_noCHA0	ASV887	18.6684	-0.55122	0.91427	-0.602908	0.54657	NA	NO	Bacteria	Proteobacteria	Alphaproteobacteria	Rhizobiales	Devosiaceae	Devosia	NA
2_Growing_9_Bulk_CHA0_vs_Growing_9_Bulk_noCHA0	ASV888	9.89737	-0.744562	0.763914	-0.974667	0.329725	NA	NO	Bacteria	Proteobacteria	Alphaproteobacteria	Rhizobiales	Devosiaceae	Devosia	NA
2_Growing_9_Bulk_CHA0_vs_Growing_9_Bulk_noCHA0	ASV891	1.24251	-3.85297	3.38979	-1.13664	0.255688	NA	NO	Bacteria	Proteobacteria	Alphaproteobacteria	Rhizobiales	Devosiaceae	Devosia	NA
2_Growing_9_Bulk_CHA0_vs_Growing_9_Bulk_noCHA0	ASV892	62.8705	-0.435337	0.266769	-1.63189	0.102703	0.276852	NO	Bacteria	Proteobacteria	Alphaproteobacteria	Rhizobiales	Devosiaceae	Devosia	NA
2_Growing_9_Bulk_CHA0_vs_Growing_9_Bulk_noCHA0	ASV893	59.3107	-0.33355	0.269809	-1.23624	0.216368	0.462581	NO	Bacteria	Proteobacteria	Alphaproteobacteria	Rhizobiales	Devosiaceae	Devosia	NA
2_Growing_9_Bulk_CHA0_vs_Growing_9_Bulk_noCHA0	ASV895	551.118	0.182845	0.192002	0.952309	0.34094	0.55941	NO	Bacteria	Proteobacteria	Alphaproteobacteria	Rhizobiales	Rhizobiales Incertae Sedis	Nordella	NA
2_Growing_9_Bulk_CHA0_vs_Growing_9_Bulk_noCHA0	ASV906	2.24847	-1.1459	2.82593	-0.405496	0.685113	NA	NO	Bacteria	Proteobacteria	Alphaproteobacteria	Rhizobiales	Xanthobacteraceae	Rhodoplanes	NA
2_Growing_9_Bulk_CHA0_vs_Growing_9_Bulk_noCHA0	ASV908	194.307	-0.0295248	0.172295	-0.171361	0.86394	0.931552	NO	Bacteria	Proteobacteria	Alphaproteobacteria	Rhizobiales	Xanthobacteraceae	Rhodopseudomonas	NA
2_Growing_9_Bulk_CHA0_vs_Growing_9_Bulk_noCHA0	ASV911	73.8829	0.00439858	0.218056	0.0201718	0.983906	0.983906	NO	Bacteria	Proteobacteria	Alphaproteobacteria	Rhizobiales	Xanthobacteraceae	Tardiphaga	NA
2_Growing_9_Bulk_CHA0_vs_Growing_9_Bulk_noCHA0	ASV916	1.78227	4.21991	3.40377	1.23978	0.215058	NA	NO	Bacteria	Proteobacteria	Alphaproteobacteria	Rhizobiales	Xanthobacteraceae	Tardiphaga	NA
2_Growing_9_Bulk_CHA0_vs_Growing_9_Bulk_noCHA0	ASV917	3.12727	-0.309558	2.90104	-0.106706	0.915022	NA	NO	Bacteria	Proteobacteria	Alphaproteobacteria	Rhizobiales	Xanthobacteraceae	Rhodopseudomonas	NA
2_Growing_9_Bulk_CHA0_vs_Growing_9_Bulk_noCHA0	ASV919	35.7112	-0.575908	0.316228	-1.82118	0.0685793	0.202472	NO	Bacteria	Proteobacteria	Alphaproteobacteria	Rhizobiales	Xanthobacteraceae	Bradyrhizobium	NA
2_Growing_9_Bulk_CHA0_vs_Growing_9_Bulk_noCHA0	ASV921	4.35666	5.50709	2.81785	1.95436	0.0506587	NA	NO	Bacteria	Proteobacteria	Alphaproteobacteria	Rhizobiales	Xanthobacteraceae	Afipia	NA
2_Growing_9_Bulk_CHA0_vs_Growing_9_Bulk_noCHA0	ASV924	202.426	0.273526	0.17648	1.54989	0.121167	0.319674	NO	Bacteria	Proteobacteria	Alphaproteobacteria	Rhizobiales	Beijerinckiaceae	Bosea	NA
2_Growing_9_Bulk_CHA0_vs_Growing_9_Bulk_noCHA0	ASV925	4.91558	-5.833	3.39168	-1.7198	0.0854696	NA	NO	Bacteria	Proteobacteria	Alphaproteobacteria	Rhizobiales	Beijerinckiaceae	Bosea	NA
2_Growing_9_Bulk_CHA0_vs_Growing_9_Bulk_noCHA0	ASV931	73.7932	-1.17334	0.410821	-2.85609	0.00428888	0.0443184	NO	Bacteria	Proteobacteria	Alphaproteobacteria	Rhizobiales	Beijerinckiaceae	Bosea	NA
2_Growing_9_Bulk_CHA0_vs_Growing_9_Bulk_noCHA0	ASV940	0.39606	2.06915	3.47277	0.595821	0.551295	NA	NO	Bacteria	Proteobacteria	Alphaproteobacteria	Rhizobiales	Beijerinckiaceae	Methylobacterium-Methylorubrum	NA
2_Growing_9_Bulk_CHA0_vs_Growing_9_Bulk_noCHA0	ASV942	20.9367	-0.770263	0.45447	-1.69486	0.090102	NA	NO	Bacteria	Proteobacteria	Alphaproteobacteria	Rhizobiales	Beijerinckiaceae	Microvirga	NA
2_Growing_9_Bulk_CHA0_vs_Growing_9_Bulk_noCHA0	ASV955	0.280681	-1.74129	3.51512	-0.495371	0.620338	NA	NO	Bacteria	Proteobacteria	Alphaproteobacteria	Caulobacterales	Caulobacteraceae	Phenylobacterium	NA
2_Growing_9_Bulk_CHA0_vs_Growing_9_Bulk_noCHA0	ASV961	57.2663	-0.244789	0.260499	-0.939692	0.347376	0.55941	NO	Bacteria	Proteobacteria	Alphaproteobacteria	Rhizobiales	Xanthobacteraceae	Ancylobacter	NA
2_Growing_9_Bulk_CHA0_vs_Growing_9_Bulk_noCHA0	ASV964	1.82848	1.60184	2.9442	0.544065	0.586397	NA	NO	Bacteria	Proteobacteria	Alphaproteobacteria	Rhizobiales	Xanthobacteraceae	Variibacter	NA
2_Growing_9_Bulk_CHA0_vs_Growing_9_Bulk_noCHA0	ASV978	0.671371	-2.97836	3.44287	-0.86508	0.386995	NA	NO	Bacteria	Proteobacteria	Alphaproteobacteria	Rhizobiales	Xanthobacteraceae	Pseudolabrys	NA
2_Growing_9_Bulk_CHA0_vs_Growing_9_Bulk_noCHA0	ASV985	33.3306	-0.00885876	0.357123	-0.0248059	0.98021	0.983906	NO	Bacteria	Proteobacteria	Alphaproteobacteria	Rhizobiales	Xanthobacteraceae	Pseudorhodoplanes	NA
2_Growing_9_Bulk_CHA0_vs_Growing_9_Bulk_noCHA0	ASV988	0.447581	-2.40051	3.47171	-0.691448	0.489284	NA	NO	Bacteria	Proteobacteria	Alphaproteobacteria	Rhizobiales	Xanthobacteraceae	Pseudorhodoplanes	NA
2_Growing_9_Bulk_CHA0_vs_Growing_9_Bulk_noCHA0	ASV1002	80.5291	0.242432	0.232175	1.04418	0.296403	0.53763	NO	Bacteria	Proteobacteria	Alphaproteobacteria	Rhizobiales	Rhizobiales Incertae Sedis	Bauldia	NA
2_Growing_9_Bulk_CHA0_vs_Growing_9_Bulk_noCHA0	ASV1005	40.9856	-0.389823	0.308384	-1.26408	0.206201	0.448577	NO	Bacteria	Proteobacteria	Alphaproteobacteria	Rhizobiales	Labraceae	Labrys	NA
2_Growing_9_Bulk_CHA0_vs_Growing_9_Bulk_noCHA0	ASV1011	4.82754	-0.298519	1.64509	-0.181461	0.856006	NA	NO	Bacteria	Proteobacteria	Alphaproteobacteria	Rhizobiales	Hyphomicrobiaceae	Hyphomicrobium	NA
2_Growing_9_Bulk_CHA0_vs_Growing_9_Bulk_noCHA0	ASV1013	4.71076	-0.474492	1.6822	-0.282067	0.777892	NA	NO	Bacteria	Proteobacteria	Alphaproteobacteria	Rhizobiales	Hyphomicrobiaceae	Pedomicrobium	NA
2_Growing_9_Bulk_CHA0_vs_Growing_9_Bulk_noCHA0	ASV1021	0.342104	-1.82775	3.50967	-0.520776	0.602523	NA	NO	Bacteria	Proteobacteria	Gammaproteobacteria	Burkholderiales	Alcaligenaceae	Achromobacter	NA
2_Growing_9_Bulk_CHA0_vs_Growing_9_Bulk_noCHA0	ASV1022	3.61006	0.0360851	1.8282	0.019738	0.984252	NA	NO	Bacteria	Proteobacteria	Alphaproteobacteria	Tistrellales	Geminicoccaceae	Geminicoccus	NA
2_Growing_9_Bulk_CHA0_vs_Growing_9_Bulk_noCHA0	ASV1024	392.279	-0.229821	0.215071	-1.06858	0.285258	0.52794	NO	Bacteria	Proteobacteria	Alphaproteobacteria	Reyranellales	Reyranellaceae	Reyranella	NA
2_Growing_9_Bulk_CHA0_vs_Growing_9_Bulk_noCHA0	ASV1025	694.697	0.0318864	0.238944	0.133447	0.89384	0.947139	NO	Bacteria	Proteobacteria	Alphaproteobacteria	Reyranellales	Reyranellaceae	Reyranella	NA
2_Growing_9_Bulk_CHA0_vs_Growing_9_Bulk_noCHA0	ASV1031	0.693104	2.86646	3.43517	0.834444	0.404031	NA	NO	Bacteria	Proteobacteria	Alphaproteobacteria	Reyranellales	Reyranellaceae	Reyranella	NA
2_Growing_9_Bulk_CHA0_vs_Growing_9_Bulk_noCHA0	ASV1032	0.199528	1.22371	3.50166	0.349466	0.726739	NA	NO	Bacteria	Proteobacteria	Alphaproteobacteria	Reyranellales	Reyranellaceae	Reyranella	NA
2_Growing_9_Bulk_CHA0_vs_Growing_9_Bulk_noCHA0	ASV1033	0.297045	1.66668	3.50025	0.47616	0.633961	NA	NO	Bacteria	Proteobacteria	Alphaproteobacteria	Reyranellales	Reyranellaceae	Reyranella	NA
2_Growing_9_Bulk_CHA0_vs_Growing_9_Bulk_noCHA0	ASV1034	0.421022	-2.27902	3.47934	-0.655017	0.512457	NA	NO	Bacteria	Proteobacteria	Alphaproteobacteria	Reyranellales	Reyranellaceae	Reyranella	NA
2_Growing_9_Bulk_CHA0_vs_Growing_9_Bulk_noCHA0	ASV1035	0.280681	-1.74129	3.51512	-0.495371	0.620338	NA	NO	Bacteria	Proteobacteria	Alphaproteobacteria	Reyranellales	Reyranellaceae	Reyranella	NA
2_Growing_9_Bulk_CHA0_vs_Growing_9_Bulk_noCHA0	ASV1040	11.9895	0.348072	0.822209	0.423337	0.672049	NA	NO	Bacteria	Proteobacteria	Alphaproteobacteria	Reyranellales	Reyranellaceae	Reyranella	NA
2_Growing_9_Bulk_CHA0_vs_Growing_9_Bulk_noCHA0	ASV1043	2.33291	4.59891	3.02042	1.52261	0.127856	NA	NO	Bacteria	Proteobacteria	Alphaproteobacteria	Reyranellales	Reyranellaceae	Reyranella	NA
2_Growing_9_Bulk_CHA0_vs_Growing_9_Bulk_noCHA0	ASV1044	14.5354	0.397468	1.98318	0.200419	0.841153	NA	NO	Bacteria	Proteobacteria	Alphaproteobacteria	Reyranellales	Reyranellaceae	Reyranella	NA
2_Growing_9_Bulk_CHA0_vs_Growing_9_Bulk_noCHA0	ASV1045	9.81574	0.263311	1.9449	0.135385	0.892307	NA	NO	Bacteria	Proteobacteria	Alphaproteobacteria	Reyranellales	Reyranellaceae	Reyranella	NA
2_Growing_9_Bulk_CHA0_vs_Growing_9_Bulk_noCHA0	ASV1046	5.85131	0.543704	3.25483	0.167045	0.867334	NA	NO	Bacteria	Proteobacteria	Alphaproteobacteria	Reyranellales	Reyranellaceae	Reyranella	NA
2_Growing_9_Bulk_CHA0_vs_Growing_9_Bulk_noCHA0	ASV1048	35.8236	-0.1985	0.323295	-0.61399	0.539222	0.732185	NO	Bacteria	Proteobacteria	Alphaproteobacteria	Reyranellales	Reyranellaceae	Reyranella	NA
2_Growing_9_Bulk_CHA0_vs_Growing_9_Bulk_noCHA0	ASV1050	1.10197	3.51825	3.41646	1.02979	0.303107	NA	NO	Bacteria	Proteobacteria	Alphaproteobacteria	Reyranellales	Reyranellaceae	Reyranella	NA
2_Growing_9_Bulk_CHA0_vs_Growing_9_Bulk_noCHA0	ASV1052	0.342104	-1.82775	3.50967	-0.520776	0.602523	NA	NO	Bacteria	Proteobacteria	Alphaproteobacteria	Reyranellales	Reyranellaceae	Reyranella	NA
2_Growing_9_Bulk_CHA0_vs_Growing_9_Bulk_noCHA0	ASV1058	0.342104	-1.82775	3.50967	-0.520776	0.602523	NA	NO	Bacteria	Proteobacteria	Alphaproteobacteria	Reyranellales	Reyranellaceae	Reyranella	NA
2_Growing_9_Bulk_CHA0_vs_Growing_9_Bulk_noCHA0	ASV1061	0.432645	-2.35662	3.47439	-0.678283	0.497593	NA	NO	Bacteria	Proteobacteria	Alphaproteobacteria	Reyranellales	Reyranellaceae	Reyranella	NA
2_Growing_9_Bulk_CHA0_vs_Growing_9_Bulk_noCHA0	ASV1064	0.432645	-2.35662	3.47439	-0.678283	0.497593	NA	NO	Bacteria	Proteobacteria	Alphaproteobacteria	Reyranellales	Reyranellaceae	Reyranella	NA
2_Growing_9_Bulk_CHA0_vs_Growing_9_Bulk_noCHA0	ASV1067	327.748	-0.155645	0.20554	-0.757251	0.4489	0.659852	NO	Bacteria	Proteobacteria	Alphaproteobacteria	Acetobacterales	Acetobacteraceae	Roseococcus	NA
2_Growing_9_Bulk_CHA0_vs_Growing_9_Bulk_noCHA0	ASV1072	0.199528	1.22371	3.50166	0.349466	0.726739	NA	NO	Bacteria	Proteobacteria	Alphaproteobacteria	Acetobacterales	Acetobacteraceae	Roseococcus	NA
2_Growing_9_Bulk_CHA0_vs_Growing_9_Bulk_noCHA0	ASV1074	0.891134	3.22582	3.42384	0.942165	0.346108	NA	NO	Bacteria	Proteobacteria	Alphaproteobacteria	Acetobacterales	Acetobacteraceae	Roseococcus	NA
2_Growing_9_Bulk_CHA0_vs_Growing_9_Bulk_noCHA0	ASV1075	14.3091	0.00243709	0.552191	0.0044135	0.996479	NA	NO	Bacteria	Proteobacteria	Alphaproteobacteria	Acetobacterales	Acetobacteraceae	Roseomonas	NA
2_Growing_9_Bulk_CHA0_vs_Growing_9_Bulk_noCHA0	ASV1078	0.299292	1.67456	3.49981	0.478472	0.632314	NA	NO	Bacteria	Proteobacteria	Alphaproteobacteria	Dongiales	Dongiaceae	Dongia	NA
2_Growing_9_Bulk_CHA0_vs_Growing_9_Bulk_noCHA0	ASV1080	0.684208	-2.9589	3.44367	-0.859227	0.390215	NA	NO	Bacteria	Proteobacteria	Alphaproteobacteria	Dongiales	Dongiaceae	Dongia	NA
2_Growing_9_Bulk_CHA0_vs_Growing_9_Bulk_noCHA0	ASV1086	6.07663	-0.012708	1.67779	-0.00757424	0.993957	NA	NO	Bacteria	Proteobacteria	Alphaproteobacteria	Rickettsiales	Anaplasmataceae	Wolbachia	NA
2_Growing_9_Bulk_CHA0_vs_Growing_9_Bulk_noCHA0	ASV1087	2.16134	-1.3271	3.1833	-0.416895	0.676755	NA	NO	Bacteria	Proteobacteria	Alphaproteobacteria	Rickettsiales	Rickettsiaceae	Rickettsia	NA
2_Growing_9_Bulk_CHA0_vs_Growing_9_Bulk_noCHA0	ASV1095	0.621871	2.66273	3.44294	0.773387	0.439293	NA	NO	Bacteria	Myxococcota	Polyangia	Polyangiales	Polyangiaceae	Pajaroellobacter	NA
2_Growing_9_Bulk_CHA0_vs_Growing_9_Bulk_noCHA0	ASV1099	349.576	-0.0358929	0.186455	-0.192501	0.847349	0.929835	NO	Bacteria	Bdellovibrionota	Bdellovibrionia	Bdellovibrionales	Bdellovibrionaceae	OM27 clade	NA
2_Growing_9_Bulk_CHA0_vs_Growing_9_Bulk_noCHA0	ASV1101	0.85526	-3.28663	3.43153	-0.957775	0.338176	NA	NO	Bacteria	Bdellovibrionota	Bdellovibrionia	Bdellovibrionales	Bdellovibrionaceae	OM27 clade	NA
2_Growing_9_Bulk_CHA0_vs_Growing_9_Bulk_noCHA0	ASV1102	0.559476	-2.71825	3.45448	-0.786877	0.431354	NA	NO	Bacteria	Bdellovibrionota	Bdellovibrionia	Bdellovibrionales	Bdellovibrionaceae	OM27 clade	NA
2_Growing_9_Bulk_CHA0_vs_Growing_9_Bulk_noCHA0	ASV1106	0.297045	1.66668	3.50025	0.47616	0.633961	NA	NO	Bacteria	Bacteroidota	Bacteroidia	Chitinophagales	Chitinophagaceae	Chitinophaga	NA
2_Growing_9_Bulk_CHA0_vs_Growing_9_Bulk_noCHA0	ASV1114	42.7292	0.565793	0.285444	1.98215	0.047462	0.168151	NO	Bacteria	Verrucomicrobiota	Verrucomicrobiae	Opitutales	Opitutaceae	Lacunisphaera	NA
2_Growing_9_Bulk_CHA0_vs_Growing_9_Bulk_noCHA0	ASV1116	0.310936	1.52489	3.50849	0.434628	0.663832	NA	NO	Bacteria	Verrucomicrobiota	Verrucomicrobiae	Opitutales	Opitutaceae	Diplosphaera	NA
2_Growing_9_Bulk_CHA0_vs_Growing_9_Bulk_noCHA0	ASV1124	16.1646	-0.316425	0.523615	-0.604308	0.545639	NA	NO	Bacteria	Proteobacteria	Gammaproteobacteria	Steroidobacterales	Steroidobacteraceae	Steroidobacter	NA
2_Growing_9_Bulk_CHA0_vs_Growing_9_Bulk_noCHA0	ASV1126	0.335686	-1.99199	3.50002	-0.569138	0.569263	NA	NO	Bacteria	Proteobacteria	Gammaproteobacteria	Steroidobacterales	Steroidobacteraceae	Steroidobacter	NA
2_Growing_9_Bulk_CHA0_vs_Growing_9_Bulk_noCHA0	ASV1142	9487.64	-0.744142	0.128198	-5.80464	6.45026e-09	3.99916e-07	NO	Bacteria	Proteobacteria	Gammaproteobacteria	Pseudomonadales	Pseudomonadaceae	Pseudomonas	NA
2_Growing_9_Bulk_CHA0_vs_Growing_9_Bulk_noCHA0	ASV1146	3.63788	-0.124153	2.2898	-0.05422	0.95676	NA	NO	Bacteria	Proteobacteria	Gammaproteobacteria	Pseudomonadales	Pseudomonadaceae	Pseudomonas	putida
2_Growing_9_Bulk_CHA0_vs_Growing_9_Bulk_noCHA0	ASV1148	1698.48	-14.2668	1.79048	-7.96817	1.61047e-15	1.99698e-13	Growing_9_Bulk_CHA0	Bacteria	Proteobacteria	Gammaproteobacteria	Pseudomonadales	Pseudomonadaceae	Pseudomonas	protegens
2_Growing_9_Bulk_CHA0_vs_Growing_9_Bulk_noCHA0	ASV1154	2.85074	-5.04279	2.87473	-1.75418	0.0794005	NA	NO	Bacteria	Proteobacteria	Gammaproteobacteria	Pseudomonadales	Pseudomonadaceae	Pseudomonas	NA
2_Growing_9_Bulk_CHA0_vs_Growing_9_Bulk_noCHA0	ASV1161	0.22379	-1.54569	3.52449	-0.438557	0.660983	NA	NO	Bacteria	Proteobacteria	Gammaproteobacteria	Pseudomonadales	Pseudomonadaceae	Pseudomonas	NA
2_Growing_9_Bulk_CHA0_vs_Growing_9_Bulk_noCHA0	ASV1164	33.2873	0.167311	0.335606	0.498535	0.618107	0.783013	NO	Bacteria	Proteobacteria	Gammaproteobacteria	Pseudomonadales	Pseudomonadaceae	Pseudomonas	NA
2_Growing_9_Bulk_CHA0_vs_Growing_9_Bulk_noCHA0	ASV1165	0.842044	-3.28378	3.43162	-0.956917	0.338609	NA	NO	Bacteria	Proteobacteria	Gammaproteobacteria	Pseudomonadales	Pseudomonadaceae	Pseudomonas	umsongensis
2_Growing_9_Bulk_CHA0_vs_Growing_9_Bulk_noCHA0	ASV1167	27.0883	-0.553959	0.420044	-1.31881	0.187232	NA	NO	Bacteria	Proteobacteria	Gammaproteobacteria	Pseudomonadales	Pseudomonadaceae	Pseudomonas	fulva
2_Growing_9_Bulk_CHA0_vs_Growing_9_Bulk_noCHA0	ASV1168	28.9655	-2.5743	3.23687	-0.795306	0.426436	NA	NO	Bacteria	Proteobacteria	Gammaproteobacteria	Pseudomonadales	Pseudomonadaceae	Pseudomonas	granadensis
2_Growing_9_Bulk_CHA0_vs_Growing_9_Bulk_noCHA0	ASV1169	61.064	0.184088	0.244821	0.75193	0.452093	0.659852	NO	Bacteria	Proteobacteria	Gammaproteobacteria	Pseudomonadales	Pseudomonadaceae	Pseudomonas	NA
2_Growing_9_Bulk_CHA0_vs_Growing_9_Bulk_noCHA0	ASV1172	3.50424	-5.34023	2.70402	-1.97492	0.048277	NA	NO	Bacteria	Proteobacteria	Gammaproteobacteria	Pseudomonadales	Pseudomonadaceae	Pseudomonas	vancouverensis
2_Growing_9_Bulk_CHA0_vs_Growing_9_Bulk_noCHA0	ASV1173	17.6823	7.52145	1.16402	6.46161	1.03595e-10	NA	NO	Bacteria	Proteobacteria	Gammaproteobacteria	Pseudomonadales	Pseudomonadaceae	Pseudomonas	koreensis
2_Growing_9_Bulk_CHA0_vs_Growing_9_Bulk_noCHA0	ASV1189	1.67843	-4.29084	3.40749	-1.25924	0.207944	NA	NO	Bacteria	Proteobacteria	Gammaproteobacteria	Pseudomonadales	Pseudomonadaceae	Pseudomonas	NA
2_Growing_9_Bulk_CHA0_vs_Growing_9_Bulk_noCHA0	ASV1194	0.108161	-0.878268	3.08648	-0.284553	0.775987	NA	NO	Bacteria	Proteobacteria	Gammaproteobacteria	Pseudomonadales	Pseudomonadaceae	Pseudomonas	NA
2_Growing_9_Bulk_CHA0_vs_Growing_9_Bulk_noCHA0	ASV1212	0.19803	1.21754	3.49683	0.348183	0.727703	NA	NO	Bacteria	Proteobacteria	Gammaproteobacteria	Pseudomonadales	Pseudomonadaceae	Pseudomonas	NA
2_Growing_9_Bulk_CHA0_vs_Growing_9_Bulk_noCHA0	ASV1213	1.08827	3.48329	3.41727	1.01932	0.308051	NA	NO	Bacteria	Proteobacteria	Gammaproteobacteria	Pseudomonadales	Pseudomonadaceae	Pseudomonas	NA
2_Growing_9_Bulk_CHA0_vs_Growing_9_Bulk_noCHA0	ASV1222	0.342104	-1.82775	3.50967	-0.520776	0.602523	NA	NO	Bacteria	Proteobacteria	Gammaproteobacteria	Pseudomonadales	Pseudomonadaceae	Pseudomonas	NA
2_Growing_9_Bulk_CHA0_vs_Growing_9_Bulk_noCHA0	ASV1224	0.280681	-1.74129	3.51512	-0.495371	0.620338	NA	NO	Bacteria	Proteobacteria	Gammaproteobacteria	Pseudomonadales	Pseudomonadaceae	Pseudomonas	NA
2_Growing_9_Bulk_CHA0_vs_Growing_9_Bulk_noCHA0	ASV1227	0.335686	-1.99199	3.50002	-0.569138	0.569263	NA	NO	Bacteria	Proteobacteria	Gammaproteobacteria	Pseudomonadales	Pseudomonadaceae	Pseudomonas	NA
2_Growing_9_Bulk_CHA0_vs_Growing_9_Bulk_noCHA0	ASV1229	2.05262	-4.56374	3.40335	-1.34095	0.179935	NA	NO	Bacteria	Proteobacteria	Gammaproteobacteria	Pseudomonadales	Pseudomonadaceae	Pseudomonas	NA
2_Growing_9_Bulk_CHA0_vs_Growing_9_Bulk_noCHA0	ASV1232	4.85186	-0.498332	1.36267	-0.365702	0.714588	NA	NO	Bacteria	Proteobacteria	Gammaproteobacteria	Xanthomonadales	Xanthomonadaceae	Lysobacter	NA
2_Growing_9_Bulk_CHA0_vs_Growing_9_Bulk_noCHA0	ASV1234	0.0990149	0.564411	3.02989	0.186281	0.852225	NA	NO	Bacteria	Proteobacteria	Gammaproteobacteria	Xanthomonadales	Xanthomonadaceae	Lysobacter	NA
2_Growing_9_Bulk_CHA0_vs_Growing_9_Bulk_noCHA0	ASV1235	214.08	0.795951	0.471182	1.68927	0.0911685	0.25221	NO	Bacteria	Proteobacteria	Gammaproteobacteria	Xanthomonadales	Xanthomonadaceae	Lysobacter	gummosus
2_Growing_9_Bulk_CHA0_vs_Growing_9_Bulk_noCHA0	ASV1236	20.7673	0.177991	0.459175	0.387633	0.698287	NA	NO	Bacteria	Proteobacteria	Gammaproteobacteria	Xanthomonadales	Xanthomonadaceae	Lysobacter	capsici
2_Growing_9_Bulk_CHA0_vs_Growing_9_Bulk_noCHA0	ASV1237	1936.21	0.294467	0.262249	1.12285	0.261501	0.498863	NO	Bacteria	Proteobacteria	Gammaproteobacteria	Xanthomonadales	Xanthomonadaceae	Stenotrophomonas	nitritireducens
2_Growing_9_Bulk_CHA0_vs_Growing_9_Bulk_noCHA0	ASV1240	1.19717	3.64841	3.41362	1.06878	0.285169	NA	NO	Bacteria	Proteobacteria	Gammaproteobacteria	Xanthomonadales	Xanthomonadaceae	Stenotrophomonas	NA
2_Growing_9_Bulk_CHA0_vs_Growing_9_Bulk_noCHA0	ASV1242	0.399055	2.0789	3.47217	0.59873	0.549353	NA	NO	Bacteria	Proteobacteria	Gammaproteobacteria	Xanthomonadales	Xanthomonadaceae	Stenotrophomonas	NA
2_Growing_9_Bulk_CHA0_vs_Growing_9_Bulk_noCHA0	ASV1249	0.621871	2.66273	3.44294	0.773387	0.439293	NA	NO	Bacteria	Proteobacteria	Gammaproteobacteria	Xanthomonadales	Xanthomonadaceae	Stenotrophomonas	NA
2_Growing_9_Bulk_CHA0_vs_Growing_9_Bulk_noCHA0	ASV1252	0.39606	2.06915	3.47277	0.595821	0.551295	NA	NO	Bacteria	Proteobacteria	Gammaproteobacteria	Xanthomonadales	Xanthomonadaceae	Stenotrophomonas	NA
2_Growing_9_Bulk_CHA0_vs_Growing_9_Bulk_noCHA0	ASV1256	0.421022	-2.27902	3.47934	-0.655017	0.512457	NA	NO	Bacteria	Proteobacteria	Gammaproteobacteria	Xanthomonadales	Xanthomonadaceae	Stenotrophomonas	NA
2_Growing_9_Bulk_CHA0_vs_Growing_9_Bulk_noCHA0	ASV1257	1106.3	-1.17408	0.525951	-2.2323	0.0255948	0.107882	NO	Bacteria	Proteobacteria	Gammaproteobacteria	Xanthomonadales	Xanthomonadaceae	Stenotrophomonas	rhizophila
2_Growing_9_Bulk_CHA0_vs_Growing_9_Bulk_noCHA0	ASV1265	0.310936	1.52489	3.50849	0.434628	0.663832	NA	NO	Bacteria	Proteobacteria	Gammaproteobacteria	Xanthomonadales	Xanthomonadaceae	Stenotrophomonas	NA
2_Growing_9_Bulk_CHA0_vs_Growing_9_Bulk_noCHA0	ASV1274	22.8945	0.3676	2.11922	0.17346	0.86229	NA	NO	Bacteria	Proteobacteria	Gammaproteobacteria	Xanthomonadales	Xanthomonadaceae	Stenotrophomonas	NA
2_Growing_9_Bulk_CHA0_vs_Growing_9_Bulk_noCHA0	ASV1275	80.587	-0.284728	0.222853	-1.27765	0.201373	0.445898	NO	Bacteria	Proteobacteria	Gammaproteobacteria	Xanthomonadales	Xanthomonadaceae	Stenotrophomonas	NA
2_Growing_9_Bulk_CHA0_vs_Growing_9_Bulk_noCHA0	ASV1277	0.693104	2.86646	3.43517	0.834444	0.404031	NA	NO	Bacteria	Proteobacteria	Gammaproteobacteria	Xanthomonadales	Xanthomonadaceae	Stenotrophomonas	rhizophila
2_Growing_9_Bulk_CHA0_vs_Growing_9_Bulk_noCHA0	ASV1278	3.42042	-1.92862	2.1075	-0.915124	0.360126	NA	NO	Bacteria	Proteobacteria	Gammaproteobacteria	Xanthomonadales	Xanthomonadaceae	Stenotrophomonas	NA
2_Growing_9_Bulk_CHA0_vs_Growing_9_Bulk_noCHA0	ASV1279	0.22379	-1.54569	3.52449	-0.438557	0.660983	NA	NO	Bacteria	Proteobacteria	Gammaproteobacteria	Xanthomonadales	Xanthomonadaceae	Stenotrophomonas	NA
2_Growing_9_Bulk_CHA0_vs_Growing_9_Bulk_noCHA0	ASV1281	129.679	-3.56151	1.29014	-2.76056	0.00577016	0.0549671	NO	Bacteria	Proteobacteria	Gammaproteobacteria	Xanthomonadales	Xanthomonadaceae	Stenotrophomonas	rhizophila
2_Growing_9_Bulk_CHA0_vs_Growing_9_Bulk_noCHA0	ASV1282	29.807	-0.69173	0.348611	-1.98424	0.0472287	0.168151	NO	Bacteria	Proteobacteria	Gammaproteobacteria	Xanthomonadales	Xanthomonadaceae	Xylella	NA
2_Growing_9_Bulk_CHA0_vs_Growing_9_Bulk_noCHA0	ASV1284	30.8597	-0.723574	0.38443	-1.8822	0.0598089	0.185408	NO	Bacteria	Proteobacteria	Gammaproteobacteria	Xanthomonadales	Xanthomonadaceae	Xylella	NA
2_Growing_9_Bulk_CHA0_vs_Growing_9_Bulk_noCHA0	ASV1290	15.6265	0.572749	0.615993	0.929798	0.352475	NA	NO	Bacteria	Proteobacteria	Gammaproteobacteria	Xanthomonadales	Xanthomonadaceae	Pseudoxanthomonas	NA
2_Growing_9_Bulk_CHA0_vs_Growing_9_Bulk_noCHA0	ASV1291	73.3625	0.880012	0.256539	3.43033	0.000602854	0.012459	NO	Bacteria	Proteobacteria	Gammaproteobacteria	Xanthomonadales	Xanthomonadaceae	Pseudoxanthomonas	NA
2_Growing_9_Bulk_CHA0_vs_Growing_9_Bulk_noCHA0	ASV1294	691.996	1.07788	0.324107	3.3257	0.000881962	0.0156233	NO	Bacteria	Proteobacteria	Gammaproteobacteria	Xanthomonadales	Rhodanobacteraceae	Chiayiivirga	NA
2_Growing_9_Bulk_CHA0_vs_Growing_9_Bulk_noCHA0	ASV1304	0.932807	3.25791	3.42295	0.951784	0.341206	NA	NO	Bacteria	Proteobacteria	Gammaproteobacteria	Xanthomonadales	Rhodanobacteraceae	Chiayiivirga	NA
2_Growing_9_Bulk_CHA0_vs_Growing_9_Bulk_noCHA0	ASV1305	0.310936	1.52489	3.50849	0.434628	0.663832	NA	NO	Bacteria	Proteobacteria	Gammaproteobacteria	Xanthomonadales	Rhodanobacteraceae	Chiayiivirga	NA
2_Growing_9_Bulk_CHA0_vs_Growing_9_Bulk_noCHA0	ASV1311	0.22379	-1.54569	3.52449	-0.438557	0.660983	NA	NO	Bacteria	Proteobacteria	Gammaproteobacteria	Xanthomonadales	Xanthomonadaceae	Lysobacter	NA
2_Growing_9_Bulk_CHA0_vs_Growing_9_Bulk_noCHA0	ASV1313	482.912	0.20391	0.251007	0.812369	0.41658	0.653873	NO	Bacteria	Proteobacteria	Gammaproteobacteria	Xanthomonadales	Xanthomonadaceae	Lysobacter	NA
2_Growing_9_Bulk_CHA0_vs_Growing_9_Bulk_noCHA0	ASV1315	0.594089	2.6464	3.44361	0.768495	0.442193	NA	NO	Bacteria	Proteobacteria	Gammaproteobacteria	Xanthomonadales	Xanthomonadaceae	Lysobacter	NA
2_Growing_9_Bulk_CHA0_vs_Growing_9_Bulk_noCHA0	ASV1323	0.598583	2.65649	3.4432	0.771518	0.4404	NA	NO	Bacteria	Proteobacteria	Gammaproteobacteria	Xanthomonadales	Xanthomonadaceae	Lysobacter	NA
2_Growing_9_Bulk_CHA0_vs_Growing_9_Bulk_noCHA0	ASV1334	0.297045	1.66668	3.50025	0.47616	0.633961	NA	NO	Bacteria	Firmicutes	Bacilli	Bacillales	Bacillaceae	Bacillus	NA
2_Growing_9_Bulk_CHA0_vs_Growing_9_Bulk_noCHA0	ASV1342	0.19803	1.21754	3.49683	0.348183	0.727703	NA	NO	Bacteria	Firmicutes	Bacilli	Bacillales	Bacillaceae	Bacillus	NA
2_Growing_9_Bulk_CHA0_vs_Growing_9_Bulk_noCHA0	ASV1347	0.244883	1.40303	3.51617	0.39902	0.689878	NA	NO	Bacteria	Proteobacteria	Gammaproteobacteria	Burkholderiales	Methylophilaceae	Methylophilus	NA
2_Growing_9_Bulk_CHA0_vs_Growing_9_Bulk_noCHA0	ASV1348	2121.69	0.506315	0.205253	2.46679	0.013633	0.0845248	NO	Bacteria	Actinobacteriota	Actinobacteria	Micrococcales	Microbacteriaceae	Agromyces	terreus
2_Growing_9_Bulk_CHA0_vs_Growing_9_Bulk_noCHA0	ASV1351	774.498	0.471024	0.248884	1.89255	0.0584181	0.185408	NO	Bacteria	Actinobacteriota	Actinobacteria	Micrococcales	Microbacteriaceae	Agromyces	terreus
2_Growing_9_Bulk_CHA0_vs_Growing_9_Bulk_noCHA0	ASV1355	0.199528	1.22371	3.50166	0.349466	0.726739	NA	NO	Bacteria	Actinobacteriota	Actinobacteria	Micrococcales	Microbacteriaceae	Agromyces	NA
2_Growing_9_Bulk_CHA0_vs_Growing_9_Bulk_noCHA0	ASV1374	622.957	0.564776	0.237969	2.37332	0.0176289	0.0972163	NO	Bacteria	Actinobacteriota	Actinobacteria	Micrococcales	Microbacteriaceae	Agromyces	cerinus
2_Growing_9_Bulk_CHA0_vs_Growing_9_Bulk_noCHA0	ASV1380	0.495075	2.38653	3.45534	0.690679	0.489767	NA	NO	Bacteria	Actinobacteriota	Actinobacteria	Micrococcales	Microbacteriaceae	Agromyces	NA
2_Growing_9_Bulk_CHA0_vs_Growing_9_Bulk_noCHA0	ASV1392	36.6483	-0.0354184	0.305234	-0.116037	0.907623	0.947139	NO	Bacteria	Actinobacteriota	Actinobacteria	Micrococcales	Microbacteriaceae	Microbacterium	flavescens
2_Growing_9_Bulk_CHA0_vs_Growing_9_Bulk_noCHA0	ASV1393	0.310936	1.52489	3.50849	0.434628	0.663832	NA	NO	Bacteria	Actinobacteriota	Actinobacteria	Micrococcales	Microbacteriaceae	Microbacterium	NA
2_Growing_9_Bulk_CHA0_vs_Growing_9_Bulk_noCHA0	ASV1394	16.7436	-0.174017	1.4886	-0.116899	0.90694	NA	NO	Bacteria	Actinobacteriota	Actinobacteria	Micrococcales	Microbacteriaceae	Microbacterium	NA
2_Growing_9_Bulk_CHA0_vs_Growing_9_Bulk_noCHA0	ASV1395	18.4599	0.141894	1.40303	0.101134	0.919444	NA	NO	Bacteria	Actinobacteriota	Actinobacteria	Micrococcales	Microbacteriaceae	Microbacterium	NA
2_Growing_9_Bulk_CHA0_vs_Growing_9_Bulk_noCHA0	ASV1399	56.0912	-0.304829	0.264124	-1.15411	0.248455	0.496911	NO	Bacteria	Actinobacteriota	Actinobacteria	Micrococcales	Microbacteriaceae	Microbacterium	pseudoresistens
2_Growing_9_Bulk_CHA0_vs_Growing_9_Bulk_noCHA0	ASV1401	2.89132	0.0763627	2.96019	0.0257965	0.97942	NA	NO	Bacteria	Actinobacteriota	Actinobacteria	Micrococcales	Microbacteriaceae	Microbacterium	NA
2_Growing_9_Bulk_CHA0_vs_Growing_9_Bulk_noCHA0	ASV1402	89.2178	0.199292	0.210674	0.94597	0.344164	0.55941	NO	Bacteria	Actinobacteriota	Actinobacteria	Micrococcales	Microbacteriaceae	Microbacterium	oxydans
2_Growing_9_Bulk_CHA0_vs_Growing_9_Bulk_noCHA0	ASV1409	2.67783	0.554823	3.01556	0.183987	0.854024	NA	NO	Bacteria	Actinobacteriota	Actinobacteria	Micrococcales	Microbacteriaceae	Leifsonia	NA
2_Growing_9_Bulk_CHA0_vs_Growing_9_Bulk_noCHA0	ASV1410	30.2359	0.32901	0.340896	0.965133	0.334478	0.55941	NO	Bacteria	Actinobacteriota	Actinobacteria	Micrococcales	Microbacteriaceae	Galbitalea	NA
2_Growing_9_Bulk_CHA0_vs_Growing_9_Bulk_noCHA0	ASV1411	1.34686	3.80807	3.41047	1.11658	0.264173	NA	NO	Bacteria	Actinobacteriota	Actinobacteria	Micrococcales	Microbacteriaceae	Galbitalea	NA
2_Growing_9_Bulk_CHA0_vs_Growing_9_Bulk_noCHA0	ASV1428	40.2561	0.014852	0.325631	0.04561	0.963621	0.983768	NO	Bacteria	Actinobacteriota	Actinobacteria	Micrococcales	Microbacteriaceae	Microterricola	NA
2_Growing_9_Bulk_CHA0_vs_Growing_9_Bulk_noCHA0	ASV1431	41.1667	0.141107	0.279767	0.504373	0.613999	0.783013	NO	Bacteria	Actinobacteriota	Actinobacteria	Micrococcales	Microbacteriaceae	Herbiconiux	NA
2_Growing_9_Bulk_CHA0_vs_Growing_9_Bulk_noCHA0	ASV1433	1.39669	3.86958	3.40934	1.13499	0.256378	NA	NO	Bacteria	Actinobacteriota	Actinobacteria	Micrococcales	Microbacteriaceae	Lysinimonas	NA
2_Growing_9_Bulk_CHA0_vs_Growing_9_Bulk_noCHA0	ASV1435	538.728	-0.152578	0.236648	-0.644744	0.519093	0.723231	NO	Bacteria	Actinobacteriota	Actinobacteria	Micrococcales	Promicromonosporaceae	Cellulosimicrobium	cellulans
2_Growing_9_Bulk_CHA0_vs_Growing_9_Bulk_noCHA0	ASV1437	940.259	0.245024	0.326022	0.751556	0.452318	0.659852	NO	Bacteria	Actinobacteriota	Actinobacteria	Micrococcales	Cellulomonadaceae	Oerskovia	NA
2_Growing_9_Bulk_CHA0_vs_Growing_9_Bulk_noCHA0	ASV1440	1013.42	-1.88886	0.990514	-1.90695	0.0565273	0.185408	NO	Bacteria	Actinobacteriota	Actinobacteria	Micrococcales	Cellulomonadaceae	Oerskovia	NA
2_Growing_9_Bulk_CHA0_vs_Growing_9_Bulk_noCHA0	ASV1455	213.627	0.210631	0.185075	1.13808	0.255087	0.498863	NO	Bacteria	Actinobacteriota	Actinobacteria	Micrococcales	Promicromonosporaceae	Isoptericola	NA
2_Growing_9_Bulk_CHA0_vs_Growing_9_Bulk_noCHA0	ASV1458	11.9328	0.882305	0.675786	1.3056	0.191689	NA	NO	Bacteria	Actinobacteriota	Actinobacteria	Micrococcales	Micrococcaceae	Arthrobacter	crystallopoietes
2_Growing_9_Bulk_CHA0_vs_Growing_9_Bulk_noCHA0	ASV1459	2.0898	4.44977	3.08652	1.44168	0.149393	NA	NO	Bacteria	Actinobacteriota	Actinobacteria	Micrococcales	Micrococcaceae	Arthrobacter	NA
2_Growing_9_Bulk_CHA0_vs_Growing_9_Bulk_noCHA0	ASV1462	0.798111	3.06758	3.42849	0.894733	0.37093	NA	NO	Bacteria	Actinobacteriota	Actinobacteria	Micrococcales	Micrococcaceae	Arthrobacter	gandavensis
2_Growing_9_Bulk_CHA0_vs_Growing_9_Bulk_noCHA0	ASV1480	17.7487	-0.505715	0.516927	-0.97831	0.327921	NA	NO	Bacteria	Actinobacteriota	Actinobacteria	Propionibacteriales	Propionibacteriaceae	Haloactinopolyspora	NA
2_Growing_9_Bulk_CHA0_vs_Growing_9_Bulk_noCHA0	ASV1483	231.524	0.634385	0.209367	3.03001	0.00244545	0.0303236	NO	Bacteria	Actinobacteriota	Actinobacteria	Corynebacteriales	Nocardiaceae	Rhodococcus	erythropolis
2_Growing_9_Bulk_CHA0_vs_Growing_9_Bulk_noCHA0	ASV1491	22.5551	0.392066	0.403455	0.971771	0.331164	NA	NO	Bacteria	Actinobacteriota	Actinobacteria	Corynebacteriales	Nocardiaceae	Rhodococcus	globerulus
2_Growing_9_Bulk_CHA0_vs_Growing_9_Bulk_noCHA0	ASV1494	0.324484	-1.95606	3.50209	-0.558541	0.576475	NA	NO	Bacteria	Actinobacteriota	Actinobacteria	Corynebacteriales	Nocardiaceae	Rhodococcus	tukisamuensis
2_Growing_9_Bulk_CHA0_vs_Growing_9_Bulk_noCHA0	ASV1495	64.1229	0.393945	0.269965	1.45925	0.144497	0.351326	NO	Bacteria	Actinobacteriota	Actinobacteria	Corynebacteriales	Mycobacteriaceae	Mycobacterium	tusciae
2_Growing_9_Bulk_CHA0_vs_Growing_9_Bulk_noCHA0	ASV1513	139.444	0.376687	0.189415	1.98868	0.0467363	0.168151	NO	Bacteria	Actinobacteriota	Actinobacteria	Corynebacteriales	Nocardiaceae	Rhodococcus	hoagii
2_Growing_9_Bulk_CHA0_vs_Growing_9_Bulk_noCHA0	ASV1516	152.245	-0.361873	0.194512	-1.86041	0.0628272	0.190014	NO	Bacteria	Actinobacteriota	Actinobacteria	Propionibacteriales	Nocardioidaceae	Nocardioides	NA
2_Growing_9_Bulk_CHA0_vs_Growing_9_Bulk_noCHA0	ASV1520	7.95417	0.729138	1.22807	0.593724	0.552696	NA	NO	Bacteria	Actinobacteriota	Actinobacteria	Propionibacteriales	Nocardioidaceae	Nocardioides	NA
2_Growing_9_Bulk_CHA0_vs_Growing_9_Bulk_noCHA0	ASV1526	1.48377	-1.03015	3.0562	-0.337068	0.736065	NA	NO	Bacteria	Actinobacteriota	Actinobacteria	Propionibacteriales	Nocardioidaceae	Nocardioides	NA
2_Growing_9_Bulk_CHA0_vs_Growing_9_Bulk_noCHA0	ASV1528	0.447581	-2.40051	3.47171	-0.691448	0.489284	NA	NO	Bacteria	Actinobacteriota	Actinobacteria	Propionibacteriales	Nocardioidaceae	Nocardioides	NA
2_Growing_9_Bulk_CHA0_vs_Growing_9_Bulk_noCHA0	ASV1532	7.9929	-1.46511	1.17223	-1.24986	0.211352	NA	NO	Bacteria	Actinobacteriota	Actinobacteria	Propionibacteriales	Nocardioidaceae	Nocardioides	NA
2_Growing_9_Bulk_CHA0_vs_Growing_9_Bulk_noCHA0	ASV1535	12.3385	-0.723153	0.753667	-0.959512	0.337301	NA	NO	Bacteria	Actinobacteriota	Actinobacteria	Propionibacteriales	Nocardioidaceae	Nocardioides	NA
2_Growing_9_Bulk_CHA0_vs_Growing_9_Bulk_noCHA0	ASV1536	1.73301	-2.23963	2.96985	-0.754122	0.450776	NA	NO	Bacteria	Actinobacteriota	Actinobacteria	Propionibacteriales	Nocardioidaceae	Nocardioides	NA
2_Growing_9_Bulk_CHA0_vs_Growing_9_Bulk_noCHA0	ASV1539	0.19803	1.21754	3.49683	0.348183	0.727703	NA	NO	Bacteria	Actinobacteriota	Actinobacteria	Propionibacteriales	Nocardioidaceae	Nocardioides	NA
2_Growing_9_Bulk_CHA0_vs_Growing_9_Bulk_noCHA0	ASV1540	0.598583	2.65649	3.4432	0.771518	0.4404	NA	NO	Bacteria	Actinobacteriota	Actinobacteria	Propionibacteriales	Nocardioidaceae	Nocardioides	NA
2_Growing_9_Bulk_CHA0_vs_Growing_9_Bulk_noCHA0	ASV1545	0.648967	-2.93295	3.44476	-0.851424	0.394534	NA	NO	Bacteria	Actinobacteriota	Actinobacteria	Propionibacteriales	Nocardioidaceae	Marmoricola	NA
2_Growing_9_Bulk_CHA0_vs_Growing_9_Bulk_noCHA0	ASV1548	98.0203	0.311329	0.23125	1.34629	0.17821	0.409222	NO	Bacteria	Actinobacteriota	Actinobacteria	Propionibacteriales	Nocardioidaceae	Aeromicrobium	NA
2_Growing_9_Bulk_CHA0_vs_Growing_9_Bulk_noCHA0	ASV1549	0.335686	-1.99199	3.50002	-0.569138	0.569263	NA	NO	Bacteria	Actinobacteriota	Actinobacteria	Propionibacteriales	Nocardioidaceae	Aeromicrobium	NA
2_Growing_9_Bulk_CHA0_vs_Growing_9_Bulk_noCHA0	ASV1552	22.5452	-0.774446	0.413288	-1.87387	0.0609488	NA	NO	Bacteria	Actinobacteriota	Actinobacteria	Propionibacteriales	Nocardioidaceae	Aeromicrobium	NA
2_Growing_9_Bulk_CHA0_vs_Growing_9_Bulk_noCHA0	ASV1557	11.7863	0.0303524	0.665503	0.0456082	0.963623	NA	NO	Bacteria	Actinobacteriota	Actinobacteria	Propionibacteriales	Nocardioidaceae	Mumia	NA
2_Growing_9_Bulk_CHA0_vs_Growing_9_Bulk_noCHA0	ASV1566	4.83767	-1.2725	1.6413	-0.775297	0.438164	NA	NO	Bacteria	Actinobacteriota	Actinobacteria	Frankiales	Geodermatophilaceae	Modestobacter	NA
2_Growing_9_Bulk_CHA0_vs_Growing_9_Bulk_noCHA0	ASV1568	10.8139	0.10587	0.699493	0.151352	0.879698	NA	NO	Bacteria	Actinobacteriota	Actinobacteria	Frankiales	Frankiaceae	Jatrophihabitans	NA
2_Growing_9_Bulk_CHA0_vs_Growing_9_Bulk_noCHA0	ASV1569	0.598583	2.65649	3.4432	0.771518	0.4404	NA	NO	Bacteria	Actinobacteriota	Actinobacteria	Pseudonocardiales	Pseudonocardiaceae	Pseudonocardia	NA
2_Growing_9_Bulk_CHA0_vs_Growing_9_Bulk_noCHA0	ASV1575	1.53595	0.479225	3.05697	0.156765	0.87543	NA	NO	Bacteria	Actinobacteriota	Acidimicrobiia	Microtrichales	Iamiaceae	Iamia	NA
2_Growing_9_Bulk_CHA0_vs_Growing_9_Bulk_noCHA0	ASV1576	0.598583	2.65649	3.4432	0.771518	0.4404	NA	NO	Bacteria	Actinobacteriota	Acidimicrobiia	Microtrichales	Iamiaceae	Iamia	NA
2_Growing_9_Bulk_CHA0_vs_Growing_9_Bulk_noCHA0	ASV1584	0.616367	-2.84537	3.44855	-0.825091	0.40932	NA	NO	Bacteria	Actinobacteriota	Acidimicrobiia	Microtrichales	Microtrichaceae	IMCC26207	NA
2_Growing_9_Bulk_CHA0_vs_Growing_9_Bulk_noCHA0	ASV1585	0.216322	-1.51776	3.52577	-0.430475	0.66685	NA	NO	Bacteria	Actinobacteriota	Acidimicrobiia	Microtrichales	Microtrichaceae	IMCC26207	NA
2_Growing_9_Bulk_CHA0_vs_Growing_9_Bulk_noCHA0	ASV1595	39.342	-0.22093	0.284848	-0.775607	0.437981	0.659852	NO	Bacteria	Actinobacteriota	Thermoleophilia	Solirubrobacterales	Solirubrobacteraceae	Conexibacter	NA
2_Growing_9_Bulk_CHA0_vs_Growing_9_Bulk_noCHA0	ASV1598	0.561363	-2.69641	3.45555	-0.780315	0.435206	NA	NO	Bacteria	Actinobacteriota	Thermoleophilia	Solirubrobacterales	Solirubrobacteraceae	Conexibacter	NA
2_Growing_9_Bulk_CHA0_vs_Growing_9_Bulk_noCHA0	ASV1600	9.58651	-1.0699	1.79663	-0.595505	0.551506	NA	NO	Bacteria	Actinobacteriota	Thermoleophilia	Solirubrobacterales	Solirubrobacteraceae	Conexibacter	NA
2_Growing_9_Bulk_CHA0_vs_Growing_9_Bulk_noCHA0	ASV1615	50.9012	-0.885642	0.280188	-3.16088	0.00157291	0.0243801	NO	Bacteria	Actinobacteriota	Thermoleophilia	Solirubrobacterales	Solirubrobacteraceae	Solirubrobacter	NA
2_Growing_9_Bulk_CHA0_vs_Growing_9_Bulk_noCHA0	ASV1652	0.22379	-1.54569	3.52449	-0.438557	0.660983	NA	NO	Bacteria	Firmicutes	Bacilli	Paenibacillales	Paenibacillaceae	Paenibacillus	NA
2_Growing_9_Bulk_CHA0_vs_Growing_9_Bulk_noCHA0	ASV1653	0.22379	-1.54569	3.52449	-0.438557	0.660983	NA	NO	Bacteria	Firmicutes	Bacilli	Paenibacillales	Paenibacillaceae	Paenibacillus	NA
2_Growing_9_Bulk_CHA0_vs_Growing_9_Bulk_noCHA0	ASV1656	0.310936	1.52489	3.50849	0.434628	0.663832	NA	NO	Bacteria	Firmicutes	Bacilli	Paenibacillales	Paenibacillaceae	Paenibacillus	NA
2_Growing_9_Bulk_CHA0_vs_Growing_9_Bulk_noCHA0	ASV1686	1.83378	1.18207	2.95528	0.399988	0.689166	NA	NO	Bacteria	Gemmatimonadota	Longimicrobia	Longimicrobiales	Longimicrobiaceae	YC-ZSS-LKJ147	NA
2_Growing_9_Bulk_CHA0_vs_Growing_9_Bulk_noCHA0	ASV1689	4.20492	0.499325	1.56887	0.318271	0.75028	NA	NO	Bacteria	Gemmatimonadota	Longimicrobia	Longimicrobiales	Longimicrobiaceae	YC-ZSS-LKJ147	NA
2_Growing_9_Bulk_CHA0_vs_Growing_9_Bulk_noCHA0	ASV1690	1.18977	-3.79884	3.41723	-1.11167	0.266279	NA	NO	Bacteria	Gemmatimonadota	Longimicrobia	Longimicrobiales	Longimicrobiaceae	YC-ZSS-LKJ147	NA
2_Growing_9_Bulk_CHA0_vs_Growing_9_Bulk_noCHA0	ASV1713	74.6536	-0.0968597	0.235841	-0.4107	0.681293	0.820197	NO	Bacteria	Firmicutes	Bacilli	Paenibacillales	Paenibacillaceae	Paenibacillus	NA
2_Growing_9_Bulk_CHA0_vs_Growing_9_Bulk_noCHA0	ASV1715	19.6939	0.278318	0.445212	0.625137	0.531881	NA	NO	Bacteria	Firmicutes	Bacilli	Paenibacillales	Paenibacillaceae	Paenibacillus	NA
2_Growing_9_Bulk_CHA0_vs_Growing_9_Bulk_noCHA0	ASV1719	10.0457	0.478143	1.92033	0.24899	0.803368	NA	NO	Bacteria	Firmicutes	Bacilli	Paenibacillales	Paenibacillaceae	Paenibacillus	mendelii
2_Growing_9_Bulk_CHA0_vs_Growing_9_Bulk_noCHA0	ASV1727	9.17293	1.06145	0.96097	1.10456	0.269349	NA	NO	Bacteria	Firmicutes	Bacilli	Paenibacillales	Paenibacillaceae	Paenibacillus	NA
2_Growing_9_Bulk_CHA0_vs_Growing_9_Bulk_noCHA0	ASV1728	11.3414	-0.771375	0.706396	-1.09199	0.274839	NA	NO	Bacteria	Firmicutes	Bacilli	Paenibacillales	Paenibacillaceae	Paenibacillus	xylanexedens
2_Growing_9_Bulk_CHA0_vs_Growing_9_Bulk_noCHA0	ASV1735	0.612208	2.66886	3.44269	0.775223	0.438208	NA	NO	Bacteria	Firmicutes	Bacilli	Paenibacillales	Paenibacillaceae	Paenibacillus	borealis
2_Growing_9_Bulk_CHA0_vs_Growing_9_Bulk_noCHA0	ASV1740	4.82529	0.236238	2.05452	0.114985	0.908457	NA	NO	Bacteria	Firmicutes	Bacilli	Paenibacillales	Paenibacillaceae	Cohnella	NA
2_Growing_9_Bulk_CHA0_vs_Growing_9_Bulk_noCHA0	ASV1747	1.18818	3.63795	3.41384	1.06565	0.286583	NA	NO	Bacteria	Firmicutes	Bacilli	Paenibacillales	Paenibacillaceae	Cohnella	NA
2_Growing_9_Bulk_CHA0_vs_Growing_9_Bulk_noCHA0	ASV1751	19.5889	-0.545463	2.13816	-0.255109	0.798639	NA	NO	Bacteria	Firmicutes	Bacilli	Paenibacillales	Paenibacillaceae	Paenibacillus	agaridevorans
2_Growing_9_Bulk_CHA0_vs_Growing_9_Bulk_noCHA0	ASV1752	13.3315	-0.11049	2.84103	-0.0388909	0.968977	NA	NO	Bacteria	Firmicutes	Bacilli	Paenibacillales	Paenibacillaceae	Paenibacillus	NA
2_Growing_9_Bulk_CHA0_vs_Growing_9_Bulk_noCHA0	ASV1754	14.9556	1.24271	2.77067	0.448522	0.653777	NA	NO	Bacteria	Firmicutes	Bacilli	Paenibacillales	Paenibacillaceae	Paenibacillus	NA
2_Growing_9_Bulk_CHA0_vs_Growing_9_Bulk_noCHA0	ASV1758	3.20251	-0.924747	2.8871	-0.320303	0.748739	NA	NO	Bacteria	Firmicutes	Bacilli	Paenibacillales	Paenibacillaceae	Paenibacillus	NA
2_Growing_9_Bulk_CHA0_vs_Growing_9_Bulk_noCHA0	ASV1760	10.3215	-0.956518	1.04295	-0.917131	0.359074	NA	NO	Bacteria	Firmicutes	Bacilli	Paenibacillales	Paenibacillaceae	Paenibacillus	alginolyticus
2_Growing_9_Bulk_CHA0_vs_Growing_9_Bulk_noCHA0	ASV1762	3.52192	-0.469937	2.82869	-0.166133	0.868053	NA	NO	Bacteria	Firmicutes	Bacilli	Paenibacillales	Paenibacillaceae	Paenibacillus	alginolyticus
2_Growing_9_Bulk_CHA0_vs_Growing_9_Bulk_noCHA0	ASV1767	0.895161	-3.38959	3.42824	-0.988727	0.322797	NA	NO	Bacteria	Firmicutes	Bacilli	Paenibacillales	Paenibacillaceae	Paenibacillus	NA
2_Growing_9_Bulk_CHA0_vs_Growing_9_Bulk_noCHA0	ASV1771	6.96048	0.00927324	3.24914	0.00285406	0.997723	NA	NO	Bacteria	Firmicutes	Bacilli	Paenibacillales	Paenibacillaceae	Paenibacillus	NA
2_Growing_9_Bulk_CHA0_vs_Growing_9_Bulk_noCHA0	ASV1773	24.553	-0.551856	0.428435	-1.28807	0.19772	NA	NO	Bacteria	Firmicutes	Bacilli	Paenibacillales	Paenibacillaceae	Paenibacillus	NA
2_Growing_9_Bulk_CHA0_vs_Growing_9_Bulk_noCHA0	ASV1776	0.540806	-2.67346	3.45669	-0.773417	0.439276	NA	NO	Bacteria	Firmicutes	Bacilli	Paenibacillales	Paenibacillaceae	Paenibacillus	periandrae
2_Growing_9_Bulk_CHA0_vs_Growing_9_Bulk_noCHA0	ASV1827	802.278	0.810803	0.260932	3.10734	0.0018878	0.0260097	NO	Bacteria	Firmicutes	Bacilli	Bacillales	Bacillaceae	Bacillus	selenatarsenatis
2_Growing_9_Bulk_CHA0_vs_Growing_9_Bulk_noCHA0	ASV1828	59.6586	0.611364	0.278478	2.19538	0.0281364	0.112546	NO	Bacteria	Firmicutes	Bacilli	Bacillales	Bacillaceae	Bacillus	NA
2_Growing_9_Bulk_CHA0_vs_Growing_9_Bulk_noCHA0	ASV1832	594.351	0.596779	0.254949	2.34078	0.0192436	0.0972163	NO	Bacteria	Firmicutes	Bacilli	Bacillales	Bacillaceae	Bacillus	jeotgali
2_Growing_9_Bulk_CHA0_vs_Growing_9_Bulk_noCHA0	ASV1834	8.3672	1.9166	1.19793	1.59992	0.109616	NA	NO	Bacteria	Firmicutes	Bacilli	Bacillales	Planococcaceae	Domibacillus	NA
2_Growing_9_Bulk_CHA0_vs_Growing_9_Bulk_noCHA0	ASV1844	450.351	-0.439552	0.233394	-1.8833	0.0596592	0.185408	NO	Bacteria	Firmicutes	Bacilli	Bacillales	Bacillaceae	Bacillus	niacini
2_Growing_9_Bulk_CHA0_vs_Growing_9_Bulk_noCHA0	ASV1851	1.74985	-1.7168	2.98108	-0.575898	0.564684	NA	NO	Bacteria	Firmicutes	Bacilli	Bacillales	Planococcaceae	Paenisporosarcina	NA
2_Growing_9_Bulk_CHA0_vs_Growing_9_Bulk_noCHA0	ASV1852	0.561363	-2.69641	3.45555	-0.780315	0.435206	NA	NO	Bacteria	Firmicutes	Bacilli	Bacillales	Planococcaceae	Paenisporosarcina	NA
2_Growing_9_Bulk_CHA0_vs_Growing_9_Bulk_noCHA0	ASV1854	161.124	-0.262382	0.222187	-1.18091	0.23764	0.483071	NO	Bacteria	Firmicutes	Bacilli	Bacillales	Bacillaceae	Bacillus	niacini
2_Growing_9_Bulk_CHA0_vs_Growing_9_Bulk_noCHA0	ASV1857	13.7239	0.0185884	0.577784	0.0321719	0.974335	NA	NO	Bacteria	Abditibacteriota	Abditibacteria	Abditibacteriales	Abditibacteriaceae	Abditibacterium	NA
2_Growing_9_Bulk_CHA0_vs_Growing_9_Bulk_noCHA0	ASV1858	21.3656	0.0130789	0.422345	0.0309672	0.975296	NA	NO	Bacteria	Abditibacteriota	Abditibacteria	Abditibacteriales	Abditibacteriaceae	Abditibacterium	NA
2_Growing_9_Bulk_CHA0_vs_Growing_9_Bulk_noCHA0	ASV1859	0.216322	-1.51776	3.52577	-0.430475	0.66685	NA	NO	Bacteria	Firmicutes	Bacilli	Bacillales	Bacillaceae	Bacillus	NA
2_Growing_9_Bulk_CHA0_vs_Growing_9_Bulk_noCHA0	ASV1882	0.367325	1.92978	3.48167	0.554269	0.579395	NA	NO	Bacteria	Firmicutes	Bacilli	Bacillales	Bacillaceae	Bacillus	NA
2_Growing_9_Bulk_CHA0_vs_Growing_9_Bulk_noCHA0	ASV1884	0.244883	1.40303	3.51617	0.39902	0.689878	NA	NO	Bacteria	Firmicutes	Bacilli	Bacillales	Bacillaceae	Bacillus	NA
3_Growing_9_Rhiz_CHA0_vs_Growing_9_Rhiz_noCHA0	ASV1	2648.85	-0.079226	0.17873	-0.443271	0.65757	0.977244	NO	Bacteria	Firmicutes	Bacilli	Bacillales	Bacillaceae	Bacillus	simplex
3_Growing_9_Rhiz_CHA0_vs_Growing_9_Rhiz_noCHA0	ASV2	13576.2	-0.422478	0.193111	-2.18775	0.0286879	0.202817	NO	Bacteria	Proteobacteria	Gammaproteobacteria	Burkholderiales	Alcaligenaceae	Achromobacter	piechaudii
3_Growing_9_Rhiz_CHA0_vs_Growing_9_Rhiz_noCHA0	ASV3	44.6834	0.484892	3.23017	0.150114	0.880675	0.987592	NO	Bacteria	Proteobacteria	Gammaproteobacteria	Burkholderiales	Alcaligenaceae	Achromobacter	NA
3_Growing_9_Rhiz_CHA0_vs_Growing_9_Rhiz_noCHA0	ASV4	45.6532	0.327494	3.23	0.101392	0.91924	0.987592	NO	Bacteria	Proteobacteria	Gammaproteobacteria	Burkholderiales	Alcaligenaceae	Achromobacter	NA
3_Growing_9_Rhiz_CHA0_vs_Growing_9_Rhiz_noCHA0	ASV7	59.6757	0.561442	3.22914	0.173867	0.86197	0.987592	NO	Bacteria	Proteobacteria	Gammaproteobacteria	Burkholderiales	Alcaligenaceae	Achromobacter	NA
3_Growing_9_Rhiz_CHA0_vs_Growing_9_Rhiz_noCHA0	ASV13	1.36129	-4.00981	3.41807	-1.17312	0.240747	NA	NO	Bacteria	Proteobacteria	Gammaproteobacteria	Burkholderiales	Alcaligenaceae	Achromobacter	NA
3_Growing_9_Rhiz_CHA0_vs_Growing_9_Rhiz_noCHA0	ASV21	0.73325	-3.12403	3.44684	-0.906346	0.364753	NA	NO	Bacteria	Proteobacteria	Gammaproteobacteria	Burkholderiales	Alcaligenaceae	Achromobacter	NA
3_Growing_9_Rhiz_CHA0_vs_Growing_9_Rhiz_noCHA0	ASV51	0.454157	1.82162	3.48205	0.523145	0.600873	NA	NO	Bacteria	Proteobacteria	Gammaproteobacteria	Burkholderiales	Alcaligenaceae	Achromobacter	NA
3_Growing_9_Rhiz_CHA0_vs_Growing_9_Rhiz_noCHA0	ASV58	1.10977	3.49837	3.41821	1.02345	0.306095	NA	NO	Bacteria	Proteobacteria	Gammaproteobacteria	Burkholderiales	Burkholderiaceae	Lautropia	NA
3_Growing_9_Rhiz_CHA0_vs_Growing_9_Rhiz_noCHA0	ASV59	0.979206	3.32165	3.42266	0.970486	0.331804	NA	NO	Bacteria	Proteobacteria	Gammaproteobacteria	Burkholderiales	Burkholderiaceae	Lautropia	NA
3_Growing_9_Rhiz_CHA0_vs_Growing_9_Rhiz_noCHA0	ASV60	113.789	-0.010765	0.265922	-0.0404818	0.967709	0.987592	NO	Bacteria	Proteobacteria	Gammaproteobacteria	Burkholderiales	Comamonadaceae	Variovorax	NA
3_Growing_9_Rhiz_CHA0_vs_Growing_9_Rhiz_noCHA0	ASV66	1376.36	0.162092	0.183355	0.884034	0.376678	0.80767	NO	Bacteria	Proteobacteria	Gammaproteobacteria	Burkholderiales	Comamonadaceae	Variovorax	boronicumulans
3_Growing_9_Rhiz_CHA0_vs_Growing_9_Rhiz_noCHA0	ASV67	5.93445	0.535403	2.87736	0.186075	0.852386	0.987592	NO	Bacteria	Proteobacteria	Gammaproteobacteria	Burkholderiales	Comamonadaceae	Variovorax	NA
3_Growing_9_Rhiz_CHA0_vs_Growing_9_Rhiz_noCHA0	ASV69	5.78541	-0.0723468	1.55585	-0.0464997	0.962912	0.987592	NO	Bacteria	Proteobacteria	Gammaproteobacteria	Burkholderiales	Comamonadaceae	Variovorax	NA
3_Growing_9_Rhiz_CHA0_vs_Growing_9_Rhiz_noCHA0	ASV85	0.453765	-2.19516	3.49541	-0.628011	0.529996	NA	NO	Bacteria	Proteobacteria	Gammaproteobacteria	Burkholderiales	Comamonadaceae	Variovorax	NA
3_Growing_9_Rhiz_CHA0_vs_Growing_9_Rhiz_noCHA0	ASV86	18.9672	0.719156	0.764858	0.940248	0.34709	0.785874	NO	Bacteria	Proteobacteria	Gammaproteobacteria	Burkholderiales	Comamonadaceae	Variovorax	NA
3_Growing_9_Rhiz_CHA0_vs_Growing_9_Rhiz_noCHA0	ASV88	576.158	-0.309252	0.197631	-1.56479	0.117632	0.392969	NO	Bacteria	Proteobacteria	Gammaproteobacteria	Burkholderiales	Comamonadaceae	Variovorax	paradoxus
3_Growing_9_Rhiz_CHA0_vs_Growing_9_Rhiz_noCHA0	ASV89	77.3773	1.15457	0.340747	3.38834	0.000703177	0.00737123	NO	Bacteria	Proteobacteria	Gammaproteobacteria	Burkholderiales	Comamonadaceae	Acidovorax	facilis
3_Growing_9_Rhiz_CHA0_vs_Growing_9_Rhiz_noCHA0	ASV93	4.19003	-0.881178	2.92936	-0.300809	0.76356	0.987592	NO	Bacteria	Proteobacteria	Gammaproteobacteria	Burkholderiales	Comamonadaceae	Caenimonas	NA
3_Growing_9_Rhiz_CHA0_vs_Growing_9_Rhiz_noCHA0	ASV94	0.978385	-0.0902881	3.40007	-0.0265547	0.978815	NA	NO	Bacteria	Proteobacteria	Gammaproteobacteria	Burkholderiales	Comamonadaceae	Caenimonas	NA
3_Growing_9_Rhiz_CHA0_vs_Growing_9_Rhiz_noCHA0	ASV95	0.910833	3.21976	3.42548	0.939943	0.347247	NA	NO	Bacteria	Proteobacteria	Gammaproteobacteria	Burkholderiales	Comamonadaceae	Caenimonas	NA
3_Growing_9_Rhiz_CHA0_vs_Growing_9_Rhiz_noCHA0	ASV96	67.6475	-9.68519	1.07871	-8.97848	2.74526e-19	1.66912e-17	Growing_9_Rhiz_CHA0	Bacteria	Proteobacteria	Gammaproteobacteria	Burkholderiales	Comamonadaceae	Roseateles	NA
3_Growing_9_Rhiz_CHA0_vs_Growing_9_Rhiz_noCHA0	ASV97	552.74	5.64071	1.40819	4.00565	6.1847e-05	0.000723134	Growing_9_Rhiz_noCHA0	Bacteria	Proteobacteria	Gammaproteobacteria	Burkholderiales	Comamonadaceae	Rhizobacter	gummiphilus
3_Growing_9_Rhiz_CHA0_vs_Growing_9_Rhiz_noCHA0	ASV99	2.10566	4.3916	3.15543	1.39176	0.163996	NA	NO	Bacteria	Proteobacteria	Gammaproteobacteria	Burkholderiales	Comamonadaceae	Rhizobacter	NA
3_Growing_9_Rhiz_CHA0_vs_Growing_9_Rhiz_noCHA0	ASV101	18.4275	7.51525	1.31737	5.70472	1.16534e-08	2.21415e-07	Growing_9_Rhiz_noCHA0	Bacteria	Proteobacteria	Gammaproteobacteria	Burkholderiales	Comamonadaceae	Aquabacterium	NA
3_Growing_9_Rhiz_CHA0_vs_Growing_9_Rhiz_noCHA0	ASV102	597.829	0.0770836	0.208366	0.369944	0.711424	0.987592	NO	Bacteria	Proteobacteria	Gammaproteobacteria	Burkholderiales	Methylophilaceae	Methylophilus	NA
3_Growing_9_Rhiz_CHA0_vs_Growing_9_Rhiz_noCHA0	ASV110	0.783365	3.00763	3.432	0.876351	0.380839	NA	NO	Bacteria	Proteobacteria	Gammaproteobacteria	Burkholderiales	Neisseriaceae	Neisseria	perflava
3_Growing_9_Rhiz_CHA0_vs_Growing_9_Rhiz_noCHA0	ASV119	449.926	-0.0301614	0.254363	-0.118576	0.905611	0.987592	NO	Bacteria	Proteobacteria	Gammaproteobacteria	Burkholderiales	Oxalobacteraceae	Oxalicibacterium	NA
3_Growing_9_Rhiz_CHA0_vs_Growing_9_Rhiz_noCHA0	ASV120	8.72554	0.608459	1.54579	0.393624	0.693859	0.987592	NO	Bacteria	Proteobacteria	Gammaproteobacteria	Burkholderiales	Oxalobacteraceae	Oxalicibacterium	NA
3_Growing_9_Rhiz_CHA0_vs_Growing_9_Rhiz_noCHA0	ASV130	63.7736	-3.3283	0.411629	-8.08568	6.1817e-16	3.13206e-14	Growing_9_Rhiz_CHA0	Bacteria	Proteobacteria	Gammaproteobacteria	Burkholderiales	Oxalobacteraceae	Herbaspirillum	NA
3_Growing_9_Rhiz_CHA0_vs_Growing_9_Rhiz_noCHA0	ASV131	13.1018	0.344411	0.956799	0.359961	0.718876	0.987592	NO	Bacteria	Proteobacteria	Gammaproteobacteria	Burkholderiales	Burkholderiaceae	Cupriavidus	NA
3_Growing_9_Rhiz_CHA0_vs_Growing_9_Rhiz_noCHA0	ASV142	1077	1.94365	0.625761	3.10605	0.00189602	0.0185932	NO	Bacteria	Proteobacteria	Gammaproteobacteria	Enterobacterales	Enterobacteriaceae	Enterobacter	NA
3_Growing_9_Rhiz_CHA0_vs_Growing_9_Rhiz_noCHA0	ASV143	714.966	1.88301	0.647267	2.90917	0.00362385	0.0344265	NO	Bacteria	Proteobacteria	Gammaproteobacteria	Enterobacterales	Enterobacteriaceae	Enterobacter	NA
3_Growing_9_Rhiz_CHA0_vs_Growing_9_Rhiz_noCHA0	ASV144	17.4299	21.3691	3.38567	6.31162	2.76137e-10	6.45735e-09	Growing_9_Rhiz_noCHA0	Bacteria	Proteobacteria	Gammaproteobacteria	Enterobacterales	Pasteurellaceae	Haemophilus	parainfluenzae
3_Growing_9_Rhiz_CHA0_vs_Growing_9_Rhiz_noCHA0	ASV145	0.783365	3.00763	3.432	0.876351	0.380839	NA	NO	Bacteria	Proteobacteria	Gammaproteobacteria	Enterobacterales	Pasteurellaceae	Haemophilus	parainfluenzae
3_Growing_9_Rhiz_CHA0_vs_Growing_9_Rhiz_noCHA0	ASV146	4.96131	5.63535	3.29771	1.70887	0.0874749	0.371393	NO	Bacteria	Proteobacteria	Gammaproteobacteria	Enterobacterales	Pasteurellaceae	Haemophilus	haemolyticus
3_Growing_9_Rhiz_CHA0_vs_Growing_9_Rhiz_noCHA0	ASV147	2.15425	4.44069	3.40165	1.30545	0.191739	NA	NO	Bacteria	Proteobacteria	Gammaproteobacteria	Enterobacterales	Pasteurellaceae	Haemophilus	NA
3_Growing_9_Rhiz_CHA0_vs_Growing_9_Rhiz_noCHA0	ASV148	0.652804	2.7522	3.44116	0.799789	0.423833	NA	NO	Bacteria	Proteobacteria	Gammaproteobacteria	Enterobacterales	Pasteurellaceae	Haemophilus	pittmaniae
3_Growing_9_Rhiz_CHA0_vs_Growing_9_Rhiz_noCHA0	ASV154	0.276362	-1.91784	3.37332	-0.56853	0.569675	NA	NO	Bacteria	Proteobacteria	Gammaproteobacteria	Enterobacterales	Enterobacteriaceae	Enterobacter	NA
3_Growing_9_Rhiz_CHA0_vs_Growing_9_Rhiz_noCHA0	ASV157	4.03369	5.33797	3.39323	1.57313	0.11569	0.390774	NO	Bacteria	Proteobacteria	Gammaproteobacteria	Enterobacterales	Enterobacteriaceae	Enterobacter	NA
3_Growing_9_Rhiz_CHA0_vs_Growing_9_Rhiz_noCHA0	ASV158	5.72523	5.84183	3.12198	1.8712	0.0613179	0.305584	NO	Bacteria	Proteobacteria	Gammaproteobacteria	Enterobacterales	Enterobacteriaceae	Enterobacter	NA
3_Growing_9_Rhiz_CHA0_vs_Growing_9_Rhiz_noCHA0	ASV189	4397.76	-0.464337	0.168619	-2.75376	0.00589146	0.0511715	NO	Bacteria	Planctomycetota	Planctomycetes	Planctomycetales	Rubinisphaeraceae	SH-PL14	NA
3_Growing_9_Rhiz_CHA0_vs_Growing_9_Rhiz_noCHA0	ASV190	16.8565	0.622596	3.23736	0.192316	0.847495	0.987592	NO	Bacteria	Planctomycetota	Planctomycetes	Planctomycetales	Rubinisphaeraceae	SH-PL14	NA
3_Growing_9_Rhiz_CHA0_vs_Growing_9_Rhiz_noCHA0	ASV191	11.3726	-0.0814869	3.24179	-0.0251364	0.979946	0.987592	NO	Bacteria	Planctomycetota	Planctomycetes	Planctomycetales	Rubinisphaeraceae	SH-PL14	NA
3_Growing_9_Rhiz_CHA0_vs_Growing_9_Rhiz_noCHA0	ASV196	8.90406	-0.246641	1.58538	-0.155573	0.87637	0.987592	NO	Bacteria	Planctomycetota	Planctomycetes	Planctomycetales	Rubinisphaeraceae	SH-PL14	NA
3_Growing_9_Rhiz_CHA0_vs_Growing_9_Rhiz_noCHA0	ASV198	0.260238	1.61923	3.30339	0.490173	0.624012	NA	NO	Bacteria	Planctomycetota	Planctomycetes	Planctomycetales	Rubinisphaeraceae	SH-PL14	NA
3_Growing_9_Rhiz_CHA0_vs_Growing_9_Rhiz_noCHA0	ASV199	1.52609	-1.39735	3.36166	-0.415674	0.677649	NA	NO	Bacteria	Planctomycetota	Planctomycetes	Planctomycetales	Rubinisphaeraceae	SH-PL14	NA
3_Growing_9_Rhiz_CHA0_vs_Growing_9_Rhiz_noCHA0	ASV203	169.834	-0.0947099	0.216796	-0.436862	0.662211	0.977244	NO	Bacteria	Planctomycetota	Planctomycetes	Planctomycetales	Rubinisphaeraceae	SH-PL14	NA
3_Growing_9_Rhiz_CHA0_vs_Growing_9_Rhiz_noCHA0	ASV204	20.4527	-0.120009	0.694185	-0.172877	0.862748	0.987592	NO	Bacteria	Planctomycetota	Planctomycetes	Planctomycetales	Rubinisphaeraceae	SH-PL14	NA
3_Growing_9_Rhiz_CHA0_vs_Growing_9_Rhiz_noCHA0	ASV208	0.331015	1.75016	3.4852	0.502168	0.615549	NA	NO	Bacteria	Planctomycetota	Planctomycetes	Planctomycetales	Rubinisphaeraceae	SH-PL14	NA
3_Growing_9_Rhiz_CHA0_vs_Growing_9_Rhiz_noCHA0	ASV210	0.276362	-1.91784	3.37332	-0.56853	0.569675	NA	NO	Bacteria	Planctomycetota	Planctomycetes	Planctomycetales	Rubinisphaeraceae	SH-PL14	NA
3_Growing_9_Rhiz_CHA0_vs_Growing_9_Rhiz_noCHA0	ASV211	0.276362	-1.91784	3.37332	-0.56853	0.569675	NA	NO	Bacteria	Planctomycetota	Planctomycetes	Planctomycetales	Rubinisphaeraceae	SH-PL14	NA
3_Growing_9_Rhiz_CHA0_vs_Growing_9_Rhiz_noCHA0	ASV222	2.99848	4.91382	3.31447	1.48254	0.138197	NA	NO	Bacteria	Planctomycetota	Planctomycetes	Pirellulales	Pirellulaceae	Pirellula	NA
3_Growing_9_Rhiz_CHA0_vs_Growing_9_Rhiz_noCHA0	ASV224	47.8014	-0.455466	0.419337	-1.08616	0.277409	0.70277	NO	Bacteria	Planctomycetota	Planctomycetes	Pirellulales	Pirellulaceae	Pir4 lineage	NA
3_Growing_9_Rhiz_CHA0_vs_Growing_9_Rhiz_noCHA0	ASV228	9.64745	-0.0677153	1.16314	-0.0582175	0.953575	0.987592	NO	Bacteria	Planctomycetota	Planctomycetes	Pirellulales	Pirellulaceae	Pirellula	NA
3_Growing_9_Rhiz_CHA0_vs_Growing_9_Rhiz_noCHA0	ASV231	1.7374	0.0634775	3.3301	0.0190617	0.984792	NA	NO	Bacteria	Planctomycetota	Planctomycetes	Pirellulales	Pirellulaceae	Pirellula	NA
3_Growing_9_Rhiz_CHA0_vs_Growing_9_Rhiz_noCHA0	ASV232	187.798	-0.12669	0.230831	-0.548846	0.583111	0.95444	NO	Bacteria	Planctomycetota	Planctomycetes	Pirellulales	Pirellulaceae	Pirellula	NA
3_Growing_9_Rhiz_CHA0_vs_Growing_9_Rhiz_noCHA0	ASV234	0.522243	2.44113	3.45461	0.706628	0.479798	NA	NO	Bacteria	Planctomycetota	Planctomycetes	Pirellulales	Pirellulaceae	Pirellula	NA
3_Growing_9_Rhiz_CHA0_vs_Growing_9_Rhiz_noCHA0	ASV237	60.285	-0.18532	0.353814	-0.523779	0.600432	0.965775	NO	Bacteria	Planctomycetota	Planctomycetes	Planctomycetales	Schlesneriaceae	Schlesneria	NA
3_Growing_9_Rhiz_CHA0_vs_Growing_9_Rhiz_noCHA0	ASV239	0.963725	-3.59283	3.42951	-1.04762	0.294813	NA	NO	Bacteria	Planctomycetota	Planctomycetes	Planctomycetales	Schlesneriaceae	Schlesneria	NA
3_Growing_9_Rhiz_CHA0_vs_Growing_9_Rhiz_noCHA0	ASV241	50.6366	-0.0497388	0.431255	-0.115335	0.90818	0.987592	NO	Bacteria	Planctomycetota	Planctomycetes	Planctomycetales	Schlesneriaceae	Schlesneria	NA
3_Growing_9_Rhiz_CHA0_vs_Growing_9_Rhiz_noCHA0	ASV242	17.6417	-0.44616	0.939099	-0.475094	0.63472	0.977244	NO	Bacteria	Planctomycetota	Planctomycetes	Planctomycetales	Schlesneriaceae	Planctopirus	NA
3_Growing_9_Rhiz_CHA0_vs_Growing_9_Rhiz_noCHA0	ASV244	1.98609	4.29649	3.40355	1.26235	0.206822	NA	NO	Bacteria	Planctomycetota	Planctomycetes	Planctomycetales	Schlesneriaceae	Planctopirus	NA
3_Growing_9_Rhiz_CHA0_vs_Growing_9_Rhiz_noCHA0	ASV275	1396.33	-0.0752664	0.185242	-0.406315	0.684511	0.987592	NO	Bacteria	Planctomycetota	Planctomycetes	Isosphaerales	Isosphaeraceae	Singulisphaera	NA
3_Growing_9_Rhiz_CHA0_vs_Growing_9_Rhiz_noCHA0	ASV276	490.716	-0.254005	0.180602	-1.40644	0.159595	0.485167	NO	Bacteria	Planctomycetota	Planctomycetes	Isosphaerales	Isosphaeraceae	Singulisphaera	NA
3_Growing_9_Rhiz_CHA0_vs_Growing_9_Rhiz_noCHA0	ASV277	212.153	0.270302	0.219821	1.22964	0.218831	0.610318	NO	Bacteria	Planctomycetota	Planctomycetes	Isosphaerales	Isosphaeraceae	Singulisphaera	NA
3_Growing_9_Rhiz_CHA0_vs_Growing_9_Rhiz_noCHA0	ASV278	231.58	0.155908	0.217797	0.715842	0.474089	0.90077	NO	Bacteria	Planctomycetota	Planctomycetes	Isosphaerales	Isosphaeraceae	Singulisphaera	NA
3_Growing_9_Rhiz_CHA0_vs_Growing_9_Rhiz_noCHA0	ASV283	0.680647	-2.97994	3.45335	-0.862912	0.388186	NA	NO	Bacteria	Planctomycetota	Planctomycetes	Isosphaerales	Isosphaeraceae	Singulisphaera	NA
3_Growing_9_Rhiz_CHA0_vs_Growing_9_Rhiz_noCHA0	ASV287	0.454157	1.82162	3.48205	0.523145	0.600873	NA	NO	Bacteria	Planctomycetota	Planctomycetes	Isosphaerales	Isosphaeraceae	Singulisphaera	NA
3_Growing_9_Rhiz_CHA0_vs_Growing_9_Rhiz_noCHA0	ASV292	14.8926	0.272662	0.937323	0.290894	0.771132	0.987592	NO	Bacteria	Planctomycetota	Planctomycetes	Isosphaerales	Isosphaeraceae	Paludisphaera	NA
3_Growing_9_Rhiz_CHA0_vs_Growing_9_Rhiz_noCHA0	ASV294	83.8903	-0.340526	0.296578	-1.14818	0.250893	0.663229	NO	Bacteria	Planctomycetota	Planctomycetes	Isosphaerales	Isosphaeraceae	Singulisphaera	NA
3_Growing_9_Rhiz_CHA0_vs_Growing_9_Rhiz_noCHA0	ASV296	3.93803	-0.683246	2.65184	-0.25765	0.796677	NA	NO	Bacteria	Planctomycetota	Planctomycetes	Isosphaerales	Isosphaeraceae	Singulisphaera	NA
3_Growing_9_Rhiz_CHA0_vs_Growing_9_Rhiz_noCHA0	ASV298	9.75388	-1.10893	1.70675	-0.649731	0.515866	0.927267	NO	Bacteria	Planctomycetota	Planctomycetes	Isosphaerales	Isosphaeraceae	Singulisphaera	NA
3_Growing_9_Rhiz_CHA0_vs_Growing_9_Rhiz_noCHA0	ASV300	3.13764	-1.52442	3.0769	-0.495442	0.620288	NA	NO	Bacteria	Planctomycetota	Planctomycetes	Isosphaerales	Isosphaeraceae	Singulisphaera	NA
3_Growing_9_Rhiz_CHA0_vs_Growing_9_Rhiz_noCHA0	ASV303	3.24773	-1.03833	2.44731	-0.424275	0.671365	NA	NO	Bacteria	Planctomycetota	Planctomycetes	Gemmatales	Gemmataceae	Gemmata	NA
3_Growing_9_Rhiz_CHA0_vs_Growing_9_Rhiz_noCHA0	ASV304	0.180698	-1.64934	3.01151	-0.547676	0.583914	NA	NO	Bacteria	Planctomycetota	Planctomycetes	Gemmatales	Gemmataceae	Gemmata	NA
3_Growing_9_Rhiz_CHA0_vs_Growing_9_Rhiz_noCHA0	ASV307	0.453765	-2.19516	3.49541	-0.628011	0.529996	NA	NO	Bacteria	Proteobacteria	Alphaproteobacteria	Caulobacterales	Caulobacteraceae	Brevundimonas	NA
3_Growing_9_Rhiz_CHA0_vs_Growing_9_Rhiz_noCHA0	ASV308	8131.44	0.157646	0.403589	0.390612	0.696084	0.987592	NO	Bacteria	Bacteroidota	Bacteroidia	Flavobacteriales	Flavobacteriaceae	Flavobacterium	NA
3_Growing_9_Rhiz_CHA0_vs_Growing_9_Rhiz_noCHA0	ASV309	28.5058	1.85704	3.23572	0.573919	0.566022	0.944954	NO	Bacteria	Bacteroidota	Bacteroidia	Flavobacteriales	Flavobacteriaceae	Flavobacterium	NA
3_Growing_9_Rhiz_CHA0_vs_Growing_9_Rhiz_noCHA0	ASV311	0.414543	-2.3579	3.48743	-0.676115	0.498967	NA	NO	Bacteria	Bacteroidota	Bacteroidia	Flavobacteriales	Flavobacteriaceae	Flavobacterium	NA
3_Growing_9_Rhiz_CHA0_vs_Growing_9_Rhiz_noCHA0	ASV314	1.51999	-4.20471	3.41373	-1.23171	0.218059	NA	NO	Bacteria	Bacteroidota	Bacteroidia	Flavobacteriales	Flavobacteriaceae	Flavobacterium	NA
3_Growing_9_Rhiz_CHA0_vs_Growing_9_Rhiz_noCHA0	ASV317	94.6242	-2.04326	2.56978	-0.795112	0.426549	0.853309	NO	Bacteria	Bacteroidota	Bacteroidia	Flavobacteriales	Flavobacteriaceae	Flavobacterium	NA
3_Growing_9_Rhiz_CHA0_vs_Growing_9_Rhiz_noCHA0	ASV319	7.86416	0.986659	2.23674	0.441114	0.65913	0.977244	NO	Bacteria	Bacteroidota	Bacteroidia	Flavobacteriales	Flavobacteriaceae	Flavobacterium	NA
3_Growing_9_Rhiz_CHA0_vs_Growing_9_Rhiz_noCHA0	ASV320	369.805	0.134549	0.209535	0.642131	0.520788	0.927267	NO	Bacteria	Bacteroidota	Bacteroidia	Flavobacteriales	Flavobacteriaceae	Flavobacterium	NA
3_Growing_9_Rhiz_CHA0_vs_Growing_9_Rhiz_noCHA0	ASV323	796.29	-0.149252	0.259635	-0.574853	0.56539	0.944954	NO	Bacteria	Bacteroidota	Bacteroidia	Flavobacteriales	Flavobacteriaceae	Flavobacterium	NA
3_Growing_9_Rhiz_CHA0_vs_Growing_9_Rhiz_noCHA0	ASV324	114.65	-0.867179	1.08668	-0.798004	0.424868	0.853309	NO	Bacteria	Bacteroidota	Bacteroidia	Flavobacteriales	Flavobacteriaceae	Flavobacterium	NA
3_Growing_9_Rhiz_CHA0_vs_Growing_9_Rhiz_noCHA0	ASV331	0.681235	2.68303	3.44392	0.779062	0.435943	NA	NO	Bacteria	Bacteroidota	Bacteroidia	Flavobacteriales	Flavobacteriaceae	Flavobacterium	NA
3_Growing_9_Rhiz_CHA0_vs_Growing_9_Rhiz_noCHA0	ASV332	0.276362	-1.91784	3.37332	-0.56853	0.569675	NA	NO	Bacteria	Bacteroidota	Bacteroidia	Flavobacteriales	Flavobacteriaceae	Flavobacterium	NA
3_Growing_9_Rhiz_CHA0_vs_Growing_9_Rhiz_noCHA0	ASV333	0.276362	-1.91784	3.37332	-0.56853	0.569675	NA	NO	Bacteria	Bacteroidota	Bacteroidia	Flavobacteriales	Flavobacteriaceae	Flavobacterium	NA
3_Growing_9_Rhiz_CHA0_vs_Growing_9_Rhiz_noCHA0	ASV335	48.4104	-0.368473	0.395283	-0.932177	0.351245	0.785874	NO	Bacteria	Bacteroidota	Bacteroidia	Flavobacteriales	Flavobacteriaceae	Flavobacterium	NA
3_Growing_9_Rhiz_CHA0_vs_Growing_9_Rhiz_noCHA0	ASV336	744.319	-0.229924	0.197037	-1.16691	0.243247	0.660238	NO	Bacteria	Bacteroidota	Bacteroidia	Flavobacteriales	Flavobacteriaceae	Flavobacterium	saccharophilum
3_Growing_9_Rhiz_CHA0_vs_Growing_9_Rhiz_noCHA0	ASV337	52.0725	-0.781207	0.450154	-1.73542	0.0826658	0.359006	NO	Bacteria	Bacteroidota	Bacteroidia	Flavobacteriales	Flavobacteriaceae	Flavobacterium	NA
3_Growing_9_Rhiz_CHA0_vs_Growing_9_Rhiz_noCHA0	ASV338	1.36129	-4.00981	3.41807	-1.17312	0.240747	NA	NO	Bacteria	Bacteroidota	Bacteroidia	Flavobacteriales	Flavobacteriaceae	Flavobacterium	NA
3_Growing_9_Rhiz_CHA0_vs_Growing_9_Rhiz_noCHA0	ASV339	15.6877	-0.855195	1.94019	-0.440779	0.659373	0.977244	NO	Bacteria	Bacteroidota	Bacteroidia	Flavobacteriales	Flavobacteriaceae	Flavobacterium	NA
3_Growing_9_Rhiz_CHA0_vs_Growing_9_Rhiz_noCHA0	ASV341	4.17794	5.38832	3.39289	1.58812	0.112259	0.390774	NO	Bacteria	Bacteroidota	Bacteroidia	Flavobacteriales	Flavobacteriaceae	Flavobacterium	NA
3_Growing_9_Rhiz_CHA0_vs_Growing_9_Rhiz_noCHA0	ASV342	3.63325	5.16271	3.39449	1.52091	0.128283	NA	NO	Bacteria	Bacteroidota	Bacteroidia	Flavobacteriales	Flavobacteriaceae	Flavobacterium	NA
3_Growing_9_Rhiz_CHA0_vs_Growing_9_Rhiz_noCHA0	ASV348	19.8105	-0.468712	0.716414	-0.654248	0.512952	0.927267	NO	Bacteria	Bacteroidota	Bacteroidia	Flavobacteriales	Flavobacteriaceae	Flavobacterium	saccharophilum
3_Growing_9_Rhiz_CHA0_vs_Growing_9_Rhiz_noCHA0	ASV349	0.845773	3.11548	3.42857	0.908682	0.363518	NA	NO	Bacteria	Bacteroidota	Bacteroidia	Flavobacteriales	Flavobacteriaceae	Flavobacterium	NA
3_Growing_9_Rhiz_CHA0_vs_Growing_9_Rhiz_noCHA0	ASV350	750.798	-1.21964	0.241379	-5.0528	4.35383e-07	6.61783e-06	NO	Bacteria	Bacteroidota	Bacteroidia	Flavobacteriales	Flavobacteriaceae	Flavobacterium	NA
3_Growing_9_Rhiz_CHA0_vs_Growing_9_Rhiz_noCHA0	ASV352	0.876069	0.675207	3.05869	0.220751	0.825287	NA	NO	Bacteria	Bacteroidota	Bacteroidia	Flavobacteriales	Flavobacteriaceae	Flavobacterium	NA
3_Growing_9_Rhiz_CHA0_vs_Growing_9_Rhiz_noCHA0	ASV353	5.3323	0.120557	2.13543	0.0564555	0.954979	0.987592	NO	Bacteria	Bacteroidota	Bacteroidia	Flavobacteriales	Flavobacteriaceae	Flavobacterium	NA
3_Growing_9_Rhiz_CHA0_vs_Growing_9_Rhiz_noCHA0	ASV357	0.361397	-2.27852	3.49122	-0.652643	0.513987	NA	NO	Bacteria	Gemmatimonadota	Gemmatimonadetes	Gemmatimonadales	Gemmatimonadaceae	Gemmatimonas	NA
3_Growing_9_Rhiz_CHA0_vs_Growing_9_Rhiz_noCHA0	ASV379	0.993045	3.28629	3.42362	0.959888	0.337112	NA	NO	Bacteria	Bacteroidota	Bacteroidia	Flavobacteriales	Flavobacteriaceae	Flavobacterium	NA
3_Growing_9_Rhiz_CHA0_vs_Growing_9_Rhiz_noCHA0	ASV393	0.366625	-2.16198	3.49714	-0.618214	0.536435	NA	NO	Bacteria	Proteobacteria	Gammaproteobacteria	Burkholderiales	Alcaligenaceae	Achromobacter	NA
3_Growing_9_Rhiz_CHA0_vs_Growing_9_Rhiz_noCHA0	ASV396	1.30561	3.72844	3.41315	1.09237	0.274668	NA	NO	Bacteria	Bacteroidota	Bacteroidia	Flavobacteriales	Weeksellaceae	Bergeyella	NA
3_Growing_9_Rhiz_CHA0_vs_Growing_9_Rhiz_noCHA0	ASV397	1993.56	0.250451	0.195268	1.2826	0.199631	0.576395	NO	Bacteria	Bacteroidota	Bacteroidia	Chitinophagales	Chitinophagaceae	Chitinophaga	NA
3_Growing_9_Rhiz_CHA0_vs_Growing_9_Rhiz_noCHA0	ASV398	4.09875	5.36091	3.39307	1.57996	0.114116	0.390774	NO	Bacteria	Bacteroidota	Bacteroidia	Chitinophagales	Chitinophagaceae	Chitinophaga	NA
3_Growing_9_Rhiz_CHA0_vs_Growing_9_Rhiz_noCHA0	ASV402	352.152	0.420239	0.213319	1.97001	0.0488378	0.302994	NO	Bacteria	Bacteroidota	Bacteroidia	Chitinophagales	Chitinophagaceae	Ferruginibacter	NA
3_Growing_9_Rhiz_CHA0_vs_Growing_9_Rhiz_noCHA0	ASV405	95.2202	0.126921	0.277124	0.457992	0.646958	0.977244	NO	Bacteria	Bacteroidota	Bacteroidia	Chitinophagales	Chitinophagaceae	Pseudoflavitalea	NA
3_Growing_9_Rhiz_CHA0_vs_Growing_9_Rhiz_noCHA0	ASV406	26.6181	0.537047	0.61814	0.868812	0.38495	0.812673	NO	Bacteria	Bacteroidota	Bacteroidia	Chitinophagales	Chitinophagaceae	Pseudoflavitalea	NA
3_Growing_9_Rhiz_CHA0_vs_Growing_9_Rhiz_noCHA0	ASV409	112.041	-0.0120895	0.244543	-0.0494369	0.960571	0.987592	NO	Bacteria	Bacteroidota	Bacteroidia	Chitinophagales	Chitinophagaceae	Terrimonas	NA
3_Growing_9_Rhiz_CHA0_vs_Growing_9_Rhiz_noCHA0	ASV413	5.54054	2.52125	2.58396	0.975734	0.329196	0.767091	NO	Bacteria	Bacteroidota	Bacteroidia	Chitinophagales	Chitinophagaceae	Chitinophaga	NA
3_Growing_9_Rhiz_CHA0_vs_Growing_9_Rhiz_noCHA0	ASV419	0.681235	2.68303	3.44392	0.779062	0.435943	NA	NO	Bacteria	Bacteroidota	Bacteroidia	Chitinophagales	Chitinophagaceae	Chitinophaga	NA
3_Growing_9_Rhiz_CHA0_vs_Growing_9_Rhiz_noCHA0	ASV440	0.276362	-1.91784	3.37332	-0.56853	0.569675	NA	NO	Bacteria	Bacteroidota	Bacteroidia	Chitinophagales	Chitinophagaceae	Terrimonas	NA
3_Growing_9_Rhiz_CHA0_vs_Growing_9_Rhiz_noCHA0	ASV444	102.628	0.218746	0.29238	0.748157	0.454366	0.868724	NO	Bacteria	Bacteroidota	Bacteroidia	Chitinophagales	Chitinophagaceae	Taibaiella	NA
3_Growing_9_Rhiz_CHA0_vs_Growing_9_Rhiz_noCHA0	ASV445	0.276362	-1.91784	3.37332	-0.56853	0.569675	NA	NO	Bacteria	Bacteroidota	Bacteroidia	Chitinophagales	Chitinophagaceae	Taibaiella	NA
3_Growing_9_Rhiz_CHA0_vs_Growing_9_Rhiz_noCHA0	ASV449	319.987	0.407254	0.213255	1.9097	0.0561714	0.305584	NO	Bacteria	Bacteroidota	Bacteroidia	Cytophagales	Spirosomaceae	Spirosoma	NA
3_Growing_9_Rhiz_CHA0_vs_Growing_9_Rhiz_noCHA0	ASV456	0.195841	1.35505	3.06399	0.442249	0.658309	NA	NO	Bacteria	Bacteroidota	Bacteroidia	Cytophagales	Spirosomaceae	Dyadobacter	NA
3_Growing_9_Rhiz_CHA0_vs_Growing_9_Rhiz_noCHA0	ASV457	0.718084	2.88559	3.43618	0.839765	0.40104	NA	NO	Bacteria	Bacteroidota	Bacteroidia	Cytophagales	Spirosomaceae	Emticicia	NA
3_Growing_9_Rhiz_CHA0_vs_Growing_9_Rhiz_noCHA0	ASV460	4.83075	5.59692	3.32862	1.68145	0.092675	0.375643	NO	Bacteria	Bacteroidota	Bacteroidia	Bacteroidales	Prevotellaceae	Alloprevotella	NA
3_Growing_9_Rhiz_CHA0_vs_Growing_9_Rhiz_noCHA0	ASV462	0.652804	2.7522	3.44116	0.799789	0.423833	NA	NO	Bacteria	Bacteroidota	Bacteroidia	Bacteroidales	Prevotellaceae	Alloprevotella	NA
3_Growing_9_Rhiz_CHA0_vs_Growing_9_Rhiz_noCHA0	ASV464	0.652804	2.7522	3.44116	0.799789	0.423833	NA	NO	Bacteria	Bacteroidota	Bacteroidia	Bacteroidales	Prevotellaceae	Alloprevotella	NA
3_Growing_9_Rhiz_CHA0_vs_Growing_9_Rhiz_noCHA0	ASV465	3.59042	5.17109	3.39443	1.52341	0.127657	NA	NO	Bacteria	Bacteroidota	Bacteroidia	Bacteroidales	Prevotellaceae	Prevotella	pallens
3_Growing_9_Rhiz_CHA0_vs_Growing_9_Rhiz_noCHA0	ASV466	1.56673	3.98721	3.40832	1.16985	0.242063	NA	NO	Bacteria	Bacteroidota	Bacteroidia	Bacteroidales	Prevotellaceae	Prevotella_7	NA
3_Growing_9_Rhiz_CHA0_vs_Growing_9_Rhiz_noCHA0	ASV469	0.783365	3.00763	3.432	0.876351	0.380839	NA	NO	Bacteria	Bacteroidota	Bacteroidia	Bacteroidales	Porphyromonadaceae	Porphyromonas	NA
3_Growing_9_Rhiz_CHA0_vs_Growing_9_Rhiz_noCHA0	ASV474	1478.66	0.0199041	0.204138	0.0975032	0.922327	0.987592	NO	Bacteria	Bacteroidota	Bacteroidia	Sphingobacteriales	Sphingobacteriaceae	Pedobacter	NA
3_Growing_9_Rhiz_CHA0_vs_Growing_9_Rhiz_noCHA0	ASV477	437.695	-0.0136133	0.196102	-0.0694194	0.944656	0.987592	NO	Bacteria	Bacteroidota	Bacteroidia	Sphingobacteriales	Sphingobacteriaceae	Pedobacter	NA
3_Growing_9_Rhiz_CHA0_vs_Growing_9_Rhiz_noCHA0	ASV486	1.36129	-4.00981	3.41807	-1.17312	0.240747	NA	NO	Bacteria	Bacteroidota	Bacteroidia	Sphingobacteriales	Sphingobacteriaceae	Pedobacter	NA
3_Growing_9_Rhiz_CHA0_vs_Growing_9_Rhiz_noCHA0	ASV491	92.5748	-0.580316	0.308889	-1.87872	0.060283	0.305584	NO	Bacteria	Verrucomicrobiota	Verrucomicrobiae	Verrucomicrobiales	Verrucomicrobiaceae	Roseimicrobium	NA
3_Growing_9_Rhiz_CHA0_vs_Growing_9_Rhiz_noCHA0	ASV492	2133.97	-0.507428	0.201014	-2.52434	0.0115917	0.0978856	NO	Bacteria	Verrucomicrobiota	Verrucomicrobiae	Verrucomicrobiales	Verrucomicrobiaceae	Roseimicrobium	NA
3_Growing_9_Rhiz_CHA0_vs_Growing_9_Rhiz_noCHA0	ASV496	0.90753	-3.40977	3.43564	-0.992469	0.320969	NA	NO	Bacteria	Verrucomicrobiota	Verrucomicrobiae	Verrucomicrobiales	Verrucomicrobiaceae	Roseimicrobium	NA
3_Growing_9_Rhiz_CHA0_vs_Growing_9_Rhiz_noCHA0	ASV513	230.219	-0.77384	0.221449	-3.49443	0.000475072	0.00534896	NO	Bacteria	Verrucomicrobiota	Verrucomicrobiae	Verrucomicrobiales	Rubritaleaceae	Luteolibacter	NA
3_Growing_9_Rhiz_CHA0_vs_Growing_9_Rhiz_noCHA0	ASV515	238.084	-1.31227	0.200568	-6.54277	6.03884e-11	1.66891e-09	NO	Bacteria	Verrucomicrobiota	Verrucomicrobiae	Verrucomicrobiales	Rubritaleaceae	Luteolibacter	NA
3_Growing_9_Rhiz_CHA0_vs_Growing_9_Rhiz_noCHA0	ASV517	128.004	1.21849	0.265026	4.59764	4.27304e-06	5.64784e-05	NO	Bacteria	Verrucomicrobiota	Verrucomicrobiae	Verrucomicrobiales	Rubritaleaceae	Luteolibacter	NA
3_Growing_9_Rhiz_CHA0_vs_Growing_9_Rhiz_noCHA0	ASV527	0.454157	1.82162	3.48205	0.523145	0.600873	NA	NO	Bacteria	Verrucomicrobiota	Verrucomicrobiae	Verrucomicrobiales	Rubritaleaceae	Luteolibacter	NA
3_Growing_9_Rhiz_CHA0_vs_Growing_9_Rhiz_noCHA0	ASV528	58.7978	-0.549843	0.355084	-1.54849	0.121504	0.401492	NO	Bacteria	Verrucomicrobiota	Verrucomicrobiae	Chthoniobacterales	Chthoniobacteraceae	Chthoniobacter	NA
3_Growing_9_Rhiz_CHA0_vs_Growing_9_Rhiz_noCHA0	ASV529	274.768	-0.304368	0.211685	-1.43784	0.150481	0.466797	NO	Bacteria	Verrucomicrobiota	Verrucomicrobiae	Chthoniobacterales	Chthoniobacteraceae	Chthoniobacter	NA
3_Growing_9_Rhiz_CHA0_vs_Growing_9_Rhiz_noCHA0	ASV531	194.019	-1.30737	0.230759	-5.66553	1.46574e-08	2.62109e-07	NO	Bacteria	Verrucomicrobiota	Verrucomicrobiae	Chthoniobacterales	Chthoniobacteraceae	Chthoniobacter	NA
3_Growing_9_Rhiz_CHA0_vs_Growing_9_Rhiz_noCHA0	ASV537	0.453765	-2.19516	3.49541	-0.628011	0.529996	NA	NO	Bacteria	Verrucomicrobiota	Verrucomicrobiae	Chthoniobacterales	Chthoniobacteraceae	Chthoniobacter	NA
3_Growing_9_Rhiz_CHA0_vs_Growing_9_Rhiz_noCHA0	ASV538	0.979206	3.32165	3.42266	0.970486	0.331804	NA	NO	Bacteria	Verrucomicrobiota	Verrucomicrobiae	Chthoniobacterales	Chthoniobacteraceae	Chthoniobacter	NA
3_Growing_9_Rhiz_CHA0_vs_Growing_9_Rhiz_noCHA0	ASV539	51.381	-1.22186	0.858884	-1.42261	0.154848	0.475493	NO	Bacteria	Verrucomicrobiota	Verrucomicrobiae	Chthoniobacterales	Chthoniobacteraceae	Chthoniobacter	NA
3_Growing_9_Rhiz_CHA0_vs_Growing_9_Rhiz_noCHA0	ASV540	10.9208	4.27968	1.70471	2.51051	0.0120557	0.099052	NO	Bacteria	Verrucomicrobiota	Verrucomicrobiae	Chthoniobacterales	Chthoniobacteraceae	Chthoniobacter	NA
3_Growing_9_Rhiz_CHA0_vs_Growing_9_Rhiz_noCHA0	ASV541	42.825	-1.65427	1.41964	-1.16527	0.243908	0.660238	NO	Bacteria	Verrucomicrobiota	Verrucomicrobiae	Chthoniobacterales	Chthoniobacteraceae	Chthoniobacter	NA
3_Growing_9_Rhiz_CHA0_vs_Growing_9_Rhiz_noCHA0	ASV552	2.09454	-4.64635	3.40579	-1.36425	0.172488	NA	NO	Bacteria	Verrucomicrobiota	Verrucomicrobiae	Chthoniobacterales	Terrimicrobiaceae	Terrimicrobium	NA
3_Growing_9_Rhiz_CHA0_vs_Growing_9_Rhiz_noCHA0	ASV554	7.20265	-0.851927	1.9148	-0.444916	0.65638	0.977244	NO	Bacteria	Verrucomicrobiota	Verrucomicrobiae	Chthoniobacterales	Terrimicrobiaceae	Terrimicrobium	NA
3_Growing_9_Rhiz_CHA0_vs_Growing_9_Rhiz_noCHA0	ASV555	2.00468	0.0944375	3.31255	0.028509	0.977256	NA	NO	Bacteria	Verrucomicrobiota	Verrucomicrobiae	Chthoniobacterales	Terrimicrobiaceae	Terrimicrobium	NA
3_Growing_9_Rhiz_CHA0_vs_Growing_9_Rhiz_noCHA0	ASV556	68.3403	-0.111731	0.368821	-0.30294	0.761936	0.987592	NO	Bacteria	Verrucomicrobiota	Verrucomicrobiae	Chthoniobacterales	Terrimicrobiaceae	Terrimicrobium	NA
3_Growing_9_Rhiz_CHA0_vs_Growing_9_Rhiz_noCHA0	ASV557	79.8576	-0.327407	0.304208	-1.07626	0.28181	0.708018	NO	Bacteria	Verrucomicrobiota	Verrucomicrobiae	Chthoniobacterales	Terrimicrobiaceae	Terrimicrobium	NA
3_Growing_9_Rhiz_CHA0_vs_Growing_9_Rhiz_noCHA0	ASV560	0.496522	2.26582	3.46349	0.654203	0.512981	NA	NO	Bacteria	Verrucomicrobiota	Verrucomicrobiae	Chthoniobacterales	Terrimicrobiaceae	Terrimicrobium	NA
3_Growing_9_Rhiz_CHA0_vs_Growing_9_Rhiz_noCHA0	ASV578	17.3077	0.829891	0.849696	0.976692	0.328722	0.767091	NO	Bacteria	Acidobacteriota	Acidobacteriae	Acidobacteriales	Acidobacteriaceae (Subgroup 1)	Edaphobacter	NA
3_Growing_9_Rhiz_CHA0_vs_Growing_9_Rhiz_noCHA0	ASV579	0.783365	3.00763	3.432	0.876351	0.380839	NA	NO	Bacteria	Acidobacteriota	Acidobacteriae	Acidobacteriales	Acidobacteriaceae (Subgroup 1)	Edaphobacter	NA
3_Growing_9_Rhiz_CHA0_vs_Growing_9_Rhiz_noCHA0	ASV580	7.72537	2.48646	3.27324	0.759633	0.447474	0.868724	NO	Bacteria	Acidobacteriota	Acidobacteriae	Acidobacteriales	Acidobacteriaceae (Subgroup 1)	Edaphobacter	NA
3_Growing_9_Rhiz_CHA0_vs_Growing_9_Rhiz_noCHA0	ASV583	10.7582	1.27227	3.2468	0.391855	0.695166	0.987592	NO	Bacteria	Proteobacteria	Alphaproteobacteria	Sphingomonadales	Sphingomonadaceae	Sphingopyxis	NA
3_Growing_9_Rhiz_CHA0_vs_Growing_9_Rhiz_noCHA0	ASV592	81.2408	0.783369	0.369374	2.1208	0.0339383	0.229272	NO	Bacteria	Proteobacteria	Alphaproteobacteria	Sphingomonadales	Sphingomonadaceae	Sphingopyxis	macrogoltabida
3_Growing_9_Rhiz_CHA0_vs_Growing_9_Rhiz_noCHA0	ASV593	86.9908	0.0856986	0.284589	0.301131	0.763314	0.987592	NO	Bacteria	Proteobacteria	Alphaproteobacteria	Sphingomonadales	Sphingomonadaceae	Sphingopyxis	alaskensis
3_Growing_9_Rhiz_CHA0_vs_Growing_9_Rhiz_noCHA0	ASV594	8.77333	2.87724	3.2769	0.878037	0.379924	0.80767	NO	Bacteria	Proteobacteria	Alphaproteobacteria	Sphingomonadales	Sphingomonadaceae	Sphingopyxis	alaskensis
3_Growing_9_Rhiz_CHA0_vs_Growing_9_Rhiz_noCHA0	ASV595	3.80136	0.873941	2.92511	0.298772	0.765114	NA	NO	Bacteria	Proteobacteria	Alphaproteobacteria	Sphingomonadales	Sphingomonadaceae	Sphingopyxis	NA
3_Growing_9_Rhiz_CHA0_vs_Growing_9_Rhiz_noCHA0	ASV597	567.769	0.431737	0.272754	1.58288	0.113449	0.390774	NO	Bacteria	Proteobacteria	Alphaproteobacteria	Sphingomonadales	Sphingomonadaceae	Novosphingobium	NA
3_Growing_9_Rhiz_CHA0_vs_Growing_9_Rhiz_noCHA0	ASV604	1.63201	4.04525	3.40735	1.18721	0.235143	NA	NO	Bacteria	Proteobacteria	Alphaproteobacteria	Sphingomonadales	Sphingomonadaceae	Novosphingobium	NA
3_Growing_9_Rhiz_CHA0_vs_Growing_9_Rhiz_noCHA0	ASV605	16.5387	0.155682	0.779792	0.199645	0.841758	0.987592	NO	Bacteria	Proteobacteria	Alphaproteobacteria	Sphingomonadales	Sphingomonadaceae	Novosphingobium	NA
3_Growing_9_Rhiz_CHA0_vs_Growing_9_Rhiz_noCHA0	ASV607	1.80698	-4.47739	3.40855	-1.31358	0.188989	NA	NO	Bacteria	Proteobacteria	Alphaproteobacteria	Sphingomonadales	Sphingomonadaceae	Novosphingobium	NA
3_Growing_9_Rhiz_CHA0_vs_Growing_9_Rhiz_noCHA0	ASV610	0.715654	2.881	3.43635	0.83839	0.401812	NA	NO	Bacteria	Proteobacteria	Alphaproteobacteria	Sphingomonadales	Sphingomonadaceae	Novosphingobium	NA
3_Growing_9_Rhiz_CHA0_vs_Growing_9_Rhiz_noCHA0	ASV611	0.549938	-2.70106	3.46786	-0.778884	0.436048	NA	NO	Bacteria	Proteobacteria	Alphaproteobacteria	Sphingomonadales	Sphingomonadaceae	Sphingorhabdus	NA
3_Growing_9_Rhiz_CHA0_vs_Growing_9_Rhiz_noCHA0	ASV614	99.715	-0.146953	0.280179	-0.524498	0.599932	0.965775	NO	Bacteria	Proteobacteria	Alphaproteobacteria	Sphingomonadales	Sphingomonadaceae	Altererythrobacter	NA
3_Growing_9_Rhiz_CHA0_vs_Growing_9_Rhiz_noCHA0	ASV615	45.2655	-0.688794	0.425317	-1.61948	0.105343	0.390774	NO	Bacteria	Proteobacteria	Alphaproteobacteria	Sphingomonadales	Sphingomonadaceae	Altererythrobacter	NA
3_Growing_9_Rhiz_CHA0_vs_Growing_9_Rhiz_noCHA0	ASV618	239.494	-0.0215598	0.267266	-0.0806679	0.935706	0.987592	NO	Bacteria	Proteobacteria	Alphaproteobacteria	Sphingomonadales	Sphingomonadaceae	Altererythrobacter	NA
3_Growing_9_Rhiz_CHA0_vs_Growing_9_Rhiz_noCHA0	ASV619	6.89959	0.767604	2.40741	0.318851	0.74984	0.987592	NO	Bacteria	Proteobacteria	Alphaproteobacteria	Sphingomonadales	Sphingomonadaceae	Altererythrobacter	NA
3_Growing_9_Rhiz_CHA0_vs_Growing_9_Rhiz_noCHA0	ASV626	43.977	-0.103241	0.423662	-0.243688	0.807473	0.987592	NO	Bacteria	Proteobacteria	Alphaproteobacteria	Sphingomonadales	Sphingomonadaceae	Altererythrobacter	NA
3_Growing_9_Rhiz_CHA0_vs_Growing_9_Rhiz_noCHA0	ASV628	8.65127	1.11157	1.7607	0.631324	0.527829	0.927267	NO	Bacteria	Proteobacteria	Alphaproteobacteria	Sphingomonadales	Sphingomonadaceae	Altererythrobacter	NA
3_Growing_9_Rhiz_CHA0_vs_Growing_9_Rhiz_noCHA0	ASV629	56.9674	0.676182	0.361222	1.87193	0.0612165	0.305584	NO	Bacteria	Proteobacteria	Alphaproteobacteria	Sphingomonadales	Sphingomonadaceae	Sphingobium	NA
3_Growing_9_Rhiz_CHA0_vs_Growing_9_Rhiz_noCHA0	ASV630	6.5447	0.468682	2.01967	0.232058	0.816493	0.987592	NO	Bacteria	Proteobacteria	Alphaproteobacteria	Sphingomonadales	Sphingomonadaceae	Sphingobium	NA
3_Growing_9_Rhiz_CHA0_vs_Growing_9_Rhiz_noCHA0	ASV632	1.56452	3.98523	3.40835	1.16925	0.242301	NA	NO	Bacteria	Proteobacteria	Alphaproteobacteria	Sphingomonadales	Sphingomonadaceae	Sphingobium	NA
3_Growing_9_Rhiz_CHA0_vs_Growing_9_Rhiz_noCHA0	ASV633	1.59516	3.98926	3.40828	1.17046	0.241815	NA	NO	Bacteria	Proteobacteria	Alphaproteobacteria	Sphingomonadales	Sphingomonadaceae	Sphingobium	NA
3_Growing_9_Rhiz_CHA0_vs_Growing_9_Rhiz_noCHA0	ASV634	2.87066	-1.20618	3.13502	-0.384742	0.700428	NA	NO	Bacteria	Proteobacteria	Alphaproteobacteria	Sphingomonadales	Sphingomonadaceae	Sphingobium	NA
3_Growing_9_Rhiz_CHA0_vs_Growing_9_Rhiz_noCHA0	ASV635	0.455416	2.25142	3.46426	0.649901	0.515756	NA	NO	Bacteria	Proteobacteria	Alphaproteobacteria	Sphingomonadales	Sphingomonadaceae	Sphingobium	NA
3_Growing_9_Rhiz_CHA0_vs_Growing_9_Rhiz_noCHA0	ASV636	1776.83	0.686375	0.209807	3.27147	0.00106991	0.0108418	NO	Bacteria	Proteobacteria	Alphaproteobacteria	Sphingomonadales	Sphingomonadaceae	Sphingomonas	koreensis
3_Growing_9_Rhiz_CHA0_vs_Growing_9_Rhiz_noCHA0	ASV637	3.83851	5.26687	3.39372	1.55195	0.120675	NA	NO	Bacteria	Proteobacteria	Alphaproteobacteria	Sphingomonadales	Sphingomonadaceae	Sphingomonas	NA
3_Growing_9_Rhiz_CHA0_vs_Growing_9_Rhiz_noCHA0	ASV638	33.8405	-0.475535	0.729305	-0.652039	0.514376	0.927267	NO	Bacteria	Proteobacteria	Alphaproteobacteria	Sphingomonadales	Sphingomonadaceae	Sphingomonas	faeni
3_Growing_9_Rhiz_CHA0_vs_Growing_9_Rhiz_noCHA0	ASV640	20.0897	-0.113502	0.68207	-0.166407	0.867836	0.987592	NO	Bacteria	Proteobacteria	Alphaproteobacteria	Sphingomonadales	Sphingomonadaceae	Sphingomonas	NA
3_Growing_9_Rhiz_CHA0_vs_Growing_9_Rhiz_noCHA0	ASV641	13.0666	-0.0731516	1.278	-0.0572393	0.954355	0.987592	NO	Bacteria	Proteobacteria	Alphaproteobacteria	Sphingomonadales	Sphingomonadaceae	Sphingomonas	NA
3_Growing_9_Rhiz_CHA0_vs_Growing_9_Rhiz_noCHA0	ASV642	20.9608	-1.2817	0.715899	-1.79034	0.0733989	0.333034	NO	Bacteria	Proteobacteria	Alphaproteobacteria	Sphingomonadales	Sphingomonadaceae	Sphingomonas	NA
3_Growing_9_Rhiz_CHA0_vs_Growing_9_Rhiz_noCHA0	ASV643	29.5857	0.0472255	0.589567	0.0801021	0.936156	0.987592	NO	Bacteria	Proteobacteria	Alphaproteobacteria	Sphingomonadales	Sphingomonadaceae	Sphingomonas	NA
3_Growing_9_Rhiz_CHA0_vs_Growing_9_Rhiz_noCHA0	ASV644	5.05719	0.23977	2.23228	0.10741	0.914463	0.987592	NO	Bacteria	Proteobacteria	Alphaproteobacteria	Sphingomonadales	Sphingomonadaceae	Sphingomonas	NA
3_Growing_9_Rhiz_CHA0_vs_Growing_9_Rhiz_noCHA0	ASV646	11.2055	-0.0685401	1.60946	-0.0425858	0.966032	0.987592	NO	Bacteria	Proteobacteria	Alphaproteobacteria	Sphingomonadales	Sphingomonadaceae	Sphingomonas	NA
3_Growing_9_Rhiz_CHA0_vs_Growing_9_Rhiz_noCHA0	ASV647	10.9391	-0.311582	1.57193	-0.198216	0.842876	0.987592	NO	Bacteria	Proteobacteria	Alphaproteobacteria	Sphingomonadales	Sphingomonadaceae	Sphingomonas	NA
3_Growing_9_Rhiz_CHA0_vs_Growing_9_Rhiz_noCHA0	ASV649	28.3738	0.343213	0.544021	0.630882	0.528118	0.927267	NO	Bacteria	Proteobacteria	Alphaproteobacteria	Sphingomonadales	Sphingomonadaceae	Sphingomonas	NA
3_Growing_9_Rhiz_CHA0_vs_Growing_9_Rhiz_noCHA0	ASV650	4.60163	1.53807	2.80876	0.5476	0.583967	0.95444	NO	Bacteria	Proteobacteria	Alphaproteobacteria	Sphingomonadales	Sphingomonadaceae	Sphingomonas	NA
3_Growing_9_Rhiz_CHA0_vs_Growing_9_Rhiz_noCHA0	ASV653	0.587523	2.60511	3.44718	0.755722	0.449816	NA	NO	Bacteria	Proteobacteria	Alphaproteobacteria	Sphingomonadales	Sphingomonadaceae	Sphingomonas	NA
3_Growing_9_Rhiz_CHA0_vs_Growing_9_Rhiz_noCHA0	ASV659	31.7055	0.0497756	1.60561	0.031001	0.975269	0.987592	NO	Bacteria	Proteobacteria	Alphaproteobacteria	Sphingomonadales	Sphingomonadaceae	Ellin6055	NA
3_Growing_9_Rhiz_CHA0_vs_Growing_9_Rhiz_noCHA0	ASV660	17.583	-0.400114	2.75674	-0.14514	0.8846	0.987592	NO	Bacteria	Proteobacteria	Alphaproteobacteria	Sphingomonadales	Sphingomonadaceae	Ellin6055	NA
3_Growing_9_Rhiz_CHA0_vs_Growing_9_Rhiz_noCHA0	ASV661	15.8112	0.555352	0.974705	0.569764	0.568838	0.944954	NO	Bacteria	Proteobacteria	Alphaproteobacteria	Sphingomonadales	Sphingomonadaceae	Sphingomonas	NA
3_Growing_9_Rhiz_CHA0_vs_Growing_9_Rhiz_noCHA0	ASV662	423.785	-0.0447088	0.237063	-0.188595	0.85041	0.987592	NO	Bacteria	Proteobacteria	Alphaproteobacteria	Sphingomonadales	Sphingomonadaceae	Sphingomonas	NA
3_Growing_9_Rhiz_CHA0_vs_Growing_9_Rhiz_noCHA0	ASV663	302.829	0.0996482	0.227547	0.437924	0.661441	0.977244	NO	Bacteria	Proteobacteria	Alphaproteobacteria	Sphingomonadales	Sphingomonadaceae	Sphingomonas	NA
3_Growing_9_Rhiz_CHA0_vs_Growing_9_Rhiz_noCHA0	ASV668	1.80698	-4.47739	3.40855	-1.31358	0.188989	NA	NO	Bacteria	Proteobacteria	Alphaproteobacteria	Sphingomonadales	Sphingomonadaceae	Sphingomonas	NA
3_Growing_9_Rhiz_CHA0_vs_Growing_9_Rhiz_noCHA0	ASV670	38.3242	0.585551	2.15583	0.271613	0.785919	0.987592	NO	Bacteria	Proteobacteria	Alphaproteobacteria	Sphingomonadales	Sphingomonadaceae	Sphingomonas	NA
3_Growing_9_Rhiz_CHA0_vs_Growing_9_Rhiz_noCHA0	ASV673	60.2785	-0.588737	0.946167	-0.622233	0.533788	0.927267	NO	Bacteria	Proteobacteria	Alphaproteobacteria	Sphingomonadales	Sphingomonadaceae	Sphingomonas	NA
3_Growing_9_Rhiz_CHA0_vs_Growing_9_Rhiz_noCHA0	ASV674	98.9494	-0.182405	0.291563	-0.625611	0.53157	0.927267	NO	Bacteria	Proteobacteria	Alphaproteobacteria	Sphingomonadales	Sphingomonadaceae	Sphingomonas	panacis
3_Growing_9_Rhiz_CHA0_vs_Growing_9_Rhiz_noCHA0	ASV682	1.48957	3.87805	3.41025	1.13718	0.255465	NA	NO	Bacteria	Proteobacteria	Alphaproteobacteria	Sphingomonadales	Sphingomonadaceae	Sphingomonas	NA
3_Growing_9_Rhiz_CHA0_vs_Growing_9_Rhiz_noCHA0	ASV684	0.276362	-1.91784	3.37332	-0.56853	0.569675	NA	NO	Bacteria	Proteobacteria	Alphaproteobacteria	Sphingomonadales	Sphingomonadaceae	Sphingomonas	NA
3_Growing_9_Rhiz_CHA0_vs_Growing_9_Rhiz_noCHA0	ASV690	0.549938	-2.70106	3.46786	-0.778884	0.436048	NA	NO	Bacteria	Proteobacteria	Alphaproteobacteria	Sphingomonadales	Sphingomonadaceae	Sphingomonas	NA
3_Growing_9_Rhiz_CHA0_vs_Growing_9_Rhiz_noCHA0	ASV698	1.17107	3.57453	3.41645	1.04627	0.295436	NA	NO	Bacteria	Proteobacteria	Alphaproteobacteria	Sphingomonadales	Sphingomonadaceae	Ellin6055	NA
3_Growing_9_Rhiz_CHA0_vs_Growing_9_Rhiz_noCHA0	ASV699	10.2416	-0.944727	1.13218	-0.83443	0.404039	0.82439	NO	Bacteria	Proteobacteria	Alphaproteobacteria	Sphingomonadales	Sphingomonadaceae	Sphingoaurantiacus	NA
3_Growing_9_Rhiz_CHA0_vs_Growing_9_Rhiz_noCHA0	ASV700	6.81604	0.707516	1.55343	0.455453	0.648783	0.977244	NO	Bacteria	Proteobacteria	Alphaproteobacteria	Sphingomonadales	Sphingomonadaceae	Sphingoaurantiacus	NA
3_Growing_9_Rhiz_CHA0_vs_Growing_9_Rhiz_noCHA0	ASV701	4020.24	-0.280713	0.238712	-1.17595	0.239615	0.660238	NO	Bacteria	Proteobacteria	Alphaproteobacteria	Caulobacterales	Caulobacteraceae	Brevundimonas	NA
3_Growing_9_Rhiz_CHA0_vs_Growing_9_Rhiz_noCHA0	ASV702	14.1845	-0.0814735	3.23867	-0.0251565	0.97993	0.987592	NO	Bacteria	Proteobacteria	Alphaproteobacteria	Caulobacterales	Caulobacteraceae	Brevundimonas	NA
3_Growing_9_Rhiz_CHA0_vs_Growing_9_Rhiz_noCHA0	ASV703	19.4397	0.62048	3.23585	0.191752	0.847937	0.987592	NO	Bacteria	Proteobacteria	Alphaproteobacteria	Caulobacterales	Caulobacteraceae	Brevundimonas	NA
3_Growing_9_Rhiz_CHA0_vs_Growing_9_Rhiz_noCHA0	ASV711	0.130119	0.991016	2.7903	0.355165	0.722466	NA	NO	Bacteria	Proteobacteria	Alphaproteobacteria	Caulobacterales	Caulobacteraceae	Brevundimonas	NA
3_Growing_9_Rhiz_CHA0_vs_Growing_9_Rhiz_noCHA0	ASV715	0.454157	1.82162	3.48205	0.523145	0.600873	NA	NO	Bacteria	Proteobacteria	Alphaproteobacteria	Caulobacterales	Caulobacteraceae	Phenylobacterium	NA
3_Growing_9_Rhiz_CHA0_vs_Growing_9_Rhiz_noCHA0	ASV730	21.7812	-0.0928697	0.687348	-0.135113	0.892522	0.987592	NO	Bacteria	Proteobacteria	Alphaproteobacteria	Caulobacterales	Caulobacteraceae	Brevundimonas	NA
3_Growing_9_Rhiz_CHA0_vs_Growing_9_Rhiz_noCHA0	ASV732	594.322	1.87945	0.202244	9.29298	1.50026e-20	1.52026e-18	NO	Bacteria	Proteobacteria	Alphaproteobacteria	Caulobacterales	Caulobacteraceae	Caulobacter	NA
3_Growing_9_Rhiz_CHA0_vs_Growing_9_Rhiz_noCHA0	ASV735	160.551	0.397219	0.262018	1.516	0.12952	0.423377	NO	Bacteria	Proteobacteria	Alphaproteobacteria	Caulobacterales	Caulobacteraceae	Caulobacter	NA
3_Growing_9_Rhiz_CHA0_vs_Growing_9_Rhiz_noCHA0	ASV736	37.7359	0.177392	0.483778	0.36668	0.713858	0.987592	NO	Bacteria	Proteobacteria	Alphaproteobacteria	Caulobacterales	Caulobacteraceae	Caulobacter	NA
3_Growing_9_Rhiz_CHA0_vs_Growing_9_Rhiz_noCHA0	ASV737	36.2993	1.31254	1.34656	0.974735	0.329692	0.767091	NO	Bacteria	Proteobacteria	Alphaproteobacteria	Caulobacterales	Caulobacteraceae	Caulobacter	vibrioides
3_Growing_9_Rhiz_CHA0_vs_Growing_9_Rhiz_noCHA0	ASV748	1.88674	0.191097	3.32121	0.0575383	0.954116	NA	NO	Bacteria	Proteobacteria	Alphaproteobacteria	Caulobacterales	Caulobacteraceae	Phenylobacterium	NA
3_Growing_9_Rhiz_CHA0_vs_Growing_9_Rhiz_noCHA0	ASV749	43.8839	0.796941	0.422917	1.88439	0.0595121	0.305584	NO	Bacteria	Proteobacteria	Alphaproteobacteria	Caulobacterales	Caulobacteraceae	Phenylobacterium	NA
3_Growing_9_Rhiz_CHA0_vs_Growing_9_Rhiz_noCHA0	ASV751	7.92941	0.576569	2.08637	0.276351	0.782279	0.987592	NO	Bacteria	Proteobacteria	Alphaproteobacteria	Caulobacterales	Caulobacteraceae	Phenylobacterium	NA
3_Growing_9_Rhiz_CHA0_vs_Growing_9_Rhiz_noCHA0	ASV752	2.08897	4.3968	3.40221	1.29234	0.19624	NA	NO	Bacteria	Proteobacteria	Alphaproteobacteria	Caulobacterales	Caulobacteraceae	Phenylobacterium	NA
3_Growing_9_Rhiz_CHA0_vs_Growing_9_Rhiz_noCHA0	ASV753	4.91876	2.32073	2.73774	0.847678	0.396617	0.820216	NO	Bacteria	Proteobacteria	Alphaproteobacteria	Caulobacterales	Caulobacteraceae	Phenylobacterium	NA
3_Growing_9_Rhiz_CHA0_vs_Growing_9_Rhiz_noCHA0	ASV768	1.36129	-4.00981	3.41807	-1.17312	0.240747	NA	NO	Bacteria	Proteobacteria	Alphaproteobacteria	Caulobacterales	Caulobacteraceae	Brevundimonas	NA
3_Growing_9_Rhiz_CHA0_vs_Growing_9_Rhiz_noCHA0	ASV798	9.85948	-0.183867	3.24421	-0.0566756	0.954804	0.987592	NO	Bacteria	Proteobacteria	Alphaproteobacteria	Rhizobiales	Rhizobiaceae	Ensifer	NA
3_Growing_9_Rhiz_CHA0_vs_Growing_9_Rhiz_noCHA0	ASV799	9.56895	-0.131951	3.24474	-0.040666	0.967562	0.987592	NO	Bacteria	Proteobacteria	Alphaproteobacteria	Rhizobiales	Rhizobiaceae	Ensifer	NA
3_Growing_9_Rhiz_CHA0_vs_Growing_9_Rhiz_noCHA0	ASV800	301.043	-0.374795	0.268025	-1.39836	0.162006	0.487621	NO	Bacteria	Proteobacteria	Alphaproteobacteria	Rhizobiales	Rhizobiaceae	Ensifer	NA
3_Growing_9_Rhiz_CHA0_vs_Growing_9_Rhiz_noCHA0	ASV801	3538.98	-0.337098	0.187354	-1.79925	0.0719784	0.331537	NO	Bacteria	Proteobacteria	Alphaproteobacteria	Rhizobiales	Rhizobiaceae	Ensifer	adhaerens
3_Growing_9_Rhiz_CHA0_vs_Growing_9_Rhiz_noCHA0	ASV802	381.739	1.05168	0.205656	5.11377	3.15789e-07	5.05262e-06	NO	Bacteria	Proteobacteria	Alphaproteobacteria	Rhizobiales	Rhizobiaceae	Shinella	NA
3_Growing_9_Rhiz_CHA0_vs_Growing_9_Rhiz_noCHA0	ASV803	195.453	-0.476553	0.258553	-1.84316	0.0653062	0.310204	NO	Bacteria	Proteobacteria	Alphaproteobacteria	Rhizobiales	Rhizobiaceae	Rhizobium group	NA
3_Growing_9_Rhiz_CHA0_vs_Growing_9_Rhiz_noCHA0	ASV804	30.8422	-0.161996	0.505414	-0.320522	0.748573	0.987592	NO	Bacteria	Proteobacteria	Alphaproteobacteria	Rhizobiales	Rhizobiaceae	Rhizobium group	NA
3_Growing_9_Rhiz_CHA0_vs_Growing_9_Rhiz_noCHA0	ASV805	4.25162	-0.957436	2.87358	-0.333186	0.738994	0.987592	NO	Bacteria	Proteobacteria	Alphaproteobacteria	Rhizobiales	Rhizobiaceae	Rhizobium group	NA
3_Growing_9_Rhiz_CHA0_vs_Growing_9_Rhiz_noCHA0	ASV806	0.843259	-3.40666	3.43575	-0.991533	0.321425	NA	NO	Bacteria	Proteobacteria	Alphaproteobacteria	Rhizobiales	Rhizobiaceae	Rhizobium group	NA
3_Growing_9_Rhiz_CHA0_vs_Growing_9_Rhiz_noCHA0	ASV808	0.481862	-2.63532	3.47169	-0.759088	0.4478	NA	NO	Bacteria	Proteobacteria	Alphaproteobacteria	Rhizobiales	Rhizobiaceae	Rhizobium group	NA
3_Growing_9_Rhiz_CHA0_vs_Growing_9_Rhiz_noCHA0	ASV814	6.25211	1.33588	1.76952	0.754938	0.450286	0.868724	NO	Bacteria	Proteobacteria	Alphaproteobacteria	Rhizobiales	Rhizobiaceae	Rhizobium group	NA
3_Growing_9_Rhiz_CHA0_vs_Growing_9_Rhiz_noCHA0	ASV818	1.69376	4.09811	3.40649	1.20303	0.228965	NA	NO	Bacteria	Proteobacteria	Alphaproteobacteria	Rhizobiales	Rhizobiaceae	Rhizobium group	NA
3_Growing_9_Rhiz_CHA0_vs_Growing_9_Rhiz_noCHA0	ASV819	121.039	0.295617	0.263256	1.12293	0.261469	0.679372	NO	Bacteria	Proteobacteria	Alphaproteobacteria	Rhizobiales	Rhizobiaceae	Mesorhizobium	NA
3_Growing_9_Rhiz_CHA0_vs_Growing_9_Rhiz_noCHA0	ASV820	38.5823	-0.670699	0.448674	-1.49485	0.134955	0.436449	NO	Bacteria	Proteobacteria	Alphaproteobacteria	Rhizobiales	Rhizobiaceae	Mesorhizobium	NA
3_Growing_9_Rhiz_CHA0_vs_Growing_9_Rhiz_noCHA0	ASV821	166.696	0.0209595	0.312109	0.0671542	0.946459	0.987592	NO	Bacteria	Proteobacteria	Alphaproteobacteria	Rhizobiales	Rhizobiaceae	Aminobacter	aminovorans
3_Growing_9_Rhiz_CHA0_vs_Growing_9_Rhiz_noCHA0	ASV822	6.84532	0.286929	2.72054	0.105468	0.916005	0.987592	NO	Bacteria	Proteobacteria	Alphaproteobacteria	Rhizobiales	Rhizobiaceae	Mesorhizobium	NA
3_Growing_9_Rhiz_CHA0_vs_Growing_9_Rhiz_noCHA0	ASV823	1.30119	3.72373	3.41324	1.09096	0.275289	NA	NO	Bacteria	Proteobacteria	Alphaproteobacteria	Rhizobiales	Rhizobiaceae	Mesorhizobium	NA
3_Growing_9_Rhiz_CHA0_vs_Growing_9_Rhiz_noCHA0	ASV824	1.36625	3.7929	3.41186	1.11168	0.266276	NA	NO	Bacteria	Proteobacteria	Alphaproteobacteria	Rhizobiales	Rhizobiaceae	Mesorhizobium	NA
3_Growing_9_Rhiz_CHA0_vs_Growing_9_Rhiz_noCHA0	ASV825	41.8762	0.0846815	0.420591	0.201339	0.840433	0.987592	NO	Bacteria	Proteobacteria	Alphaproteobacteria	Rhizobiales	Rhizobiaceae	Mesorhizobium	NA
3_Growing_9_Rhiz_CHA0_vs_Growing_9_Rhiz_noCHA0	ASV827	85.7678	0.0762932	0.292903	0.260472	0.794499	0.987592	NO	Bacteria	Proteobacteria	Alphaproteobacteria	Rhizobiales	Rhizobiaceae	Mesorhizobium	NA
3_Growing_9_Rhiz_CHA0_vs_Growing_9_Rhiz_noCHA0	ASV828	49.0405	0.834736	0.445307	1.87452	0.0608589	0.305584	NO	Bacteria	Proteobacteria	Alphaproteobacteria	Rhizobiales	Rhizobiaceae	Mesorhizobium	huakuii
3_Growing_9_Rhiz_CHA0_vs_Growing_9_Rhiz_noCHA0	ASV830	0.481862	-2.63532	3.47169	-0.759088	0.4478	NA	NO	Bacteria	Proteobacteria	Alphaproteobacteria	Rhizobiales	Rhizobiaceae	Phyllobacterium	NA
3_Growing_9_Rhiz_CHA0_vs_Growing_9_Rhiz_noCHA0	ASV831	0.783026	-3.30365	3.43955	-0.960489	0.336809	NA	NO	Bacteria	Proteobacteria	Alphaproteobacteria	Rhizobiales	Rhizobiaceae	Phyllobacterium	NA
3_Growing_9_Rhiz_CHA0_vs_Growing_9_Rhiz_noCHA0	ASV833	4121.71	-0.392151	0.208421	-1.88154	0.0598989	0.305584	NO	Bacteria	Proteobacteria	Alphaproteobacteria	Rhizobiales	Devosiaceae	Devosia	NA
3_Growing_9_Rhiz_CHA0_vs_Growing_9_Rhiz_noCHA0	ASV834	8.34263	6.38166	3.38816	1.88352	0.0596302	0.305584	NO	Bacteria	Proteobacteria	Alphaproteobacteria	Rhizobiales	Devosiaceae	Devosia	NA
3_Growing_9_Rhiz_CHA0_vs_Growing_9_Rhiz_noCHA0	ASV836	6.08351	-6.21189	3.01839	-2.05801	0.039589	0.256065	NO	Bacteria	Proteobacteria	Alphaproteobacteria	Rhizobiales	Devosiaceae	Devosia	NA
3_Growing_9_Rhiz_CHA0_vs_Growing_9_Rhiz_noCHA0	ASV837	59.4862	-0.378724	0.329204	-1.15042	0.24997	0.663229	NO	Bacteria	Proteobacteria	Alphaproteobacteria	Rhizobiales	Devosiaceae	Devosia	NA
3_Growing_9_Rhiz_CHA0_vs_Growing_9_Rhiz_noCHA0	ASV838	25.3431	-0.438473	0.919091	-0.477072	0.633311	0.977244	NO	Bacteria	Proteobacteria	Alphaproteobacteria	Rhizobiales	Devosiaceae	Devosia	NA
3_Growing_9_Rhiz_CHA0_vs_Growing_9_Rhiz_noCHA0	ASV839	0.783026	-3.30365	3.43955	-0.960489	0.336809	NA	NO	Bacteria	Proteobacteria	Alphaproteobacteria	Rhizobiales	Devosiaceae	Devosia	NA
3_Growing_9_Rhiz_CHA0_vs_Growing_9_Rhiz_noCHA0	ASV841	0.552724	-2.75133	3.46504	-0.794025	0.427181	NA	NO	Bacteria	Proteobacteria	Alphaproteobacteria	Rhizobiales	Devosiaceae	Devosia	NA
3_Growing_9_Rhiz_CHA0_vs_Growing_9_Rhiz_noCHA0	ASV843	0.130119	0.991016	2.7903	0.355165	0.722466	NA	NO	Bacteria	Proteobacteria	Alphaproteobacteria	Rhizobiales	Devosiaceae	Devosia	NA
3_Growing_9_Rhiz_CHA0_vs_Growing_9_Rhiz_noCHA0	ASV848	0.130119	0.991016	2.7903	0.355165	0.722466	NA	NO	Bacteria	Proteobacteria	Alphaproteobacteria	Rhizobiales	Devosiaceae	Devosia	NA
3_Growing_9_Rhiz_CHA0_vs_Growing_9_Rhiz_noCHA0	ASV853	0.276362	-1.91784	3.37332	-0.56853	0.569675	NA	NO	Bacteria	Proteobacteria	Alphaproteobacteria	Rhizobiales	Devosiaceae	Devosia	NA
3_Growing_9_Rhiz_CHA0_vs_Growing_9_Rhiz_noCHA0	ASV867	0.366625	-2.16198	3.49714	-0.618214	0.536435	NA	NO	Bacteria	Proteobacteria	Alphaproteobacteria	Rhizobiales	Devosiaceae	Devosia	NA
3_Growing_9_Rhiz_CHA0_vs_Growing_9_Rhiz_noCHA0	ASV878	1.36625	3.7929	3.41186	1.11168	0.266276	NA	NO	Bacteria	Proteobacteria	Alphaproteobacteria	Rhizobiales	Devosiaceae	Youhaiella	NA
3_Growing_9_Rhiz_CHA0_vs_Growing_9_Rhiz_noCHA0	ASV887	19.7062	0.0384879	0.894103	0.0430464	0.965665	0.987592	NO	Bacteria	Proteobacteria	Alphaproteobacteria	Rhizobiales	Devosiaceae	Devosia	NA
3_Growing_9_Rhiz_CHA0_vs_Growing_9_Rhiz_noCHA0	ASV888	22.431	-0.611862	0.940534	-0.650547	0.515339	0.927267	NO	Bacteria	Proteobacteria	Alphaproteobacteria	Rhizobiales	Devosiaceae	Devosia	NA
3_Growing_9_Rhiz_CHA0_vs_Growing_9_Rhiz_noCHA0	ASV890	0.602328	-2.94101	3.45522	-0.851179	0.39467	NA	NO	Bacteria	Proteobacteria	Alphaproteobacteria	Rhizobiales	Devosiaceae	Devosia	NA
3_Growing_9_Rhiz_CHA0_vs_Growing_9_Rhiz_noCHA0	ASV891	3.92066	-0.404787	2.6951	-0.150194	0.880612	NA	NO	Bacteria	Proteobacteria	Alphaproteobacteria	Rhizobiales	Devosiaceae	Devosia	NA
3_Growing_9_Rhiz_CHA0_vs_Growing_9_Rhiz_noCHA0	ASV892	99.7637	-0.435035	0.317591	-1.36979	0.170751	0.508906	NO	Bacteria	Proteobacteria	Alphaproteobacteria	Rhizobiales	Devosiaceae	Devosia	NA
3_Growing_9_Rhiz_CHA0_vs_Growing_9_Rhiz_noCHA0	ASV893	141.131	0.228647	0.246458	0.927731	0.353547	0.785874	NO	Bacteria	Proteobacteria	Alphaproteobacteria	Rhizobiales	Devosiaceae	Devosia	NA
3_Growing_9_Rhiz_CHA0_vs_Growing_9_Rhiz_noCHA0	ASV894	2.16838	-4.73596	3.40445	-1.39111	0.164192	NA	NO	Bacteria	Proteobacteria	Alphaproteobacteria	Rhizobiales	Devosiaceae	Devosia	NA
3_Growing_9_Rhiz_CHA0_vs_Growing_9_Rhiz_noCHA0	ASV895	796.067	-0.187362	0.190767	-0.982149	0.326026	0.767091	NO	Bacteria	Proteobacteria	Alphaproteobacteria	Rhizobiales	Rhizobiales Incertae Sedis	Nordella	NA
3_Growing_9_Rhiz_CHA0_vs_Growing_9_Rhiz_noCHA0	ASV897	0.549938	-2.70106	3.46786	-0.778884	0.436048	NA	NO	Bacteria	Proteobacteria	Alphaproteobacteria	Rhizobiales	Rhizobiales Incertae Sedis	Nordella	NA
3_Growing_9_Rhiz_CHA0_vs_Growing_9_Rhiz_noCHA0	ASV906	1.10228	-3.73142	3.42535	-1.08936	0.275997	NA	NO	Bacteria	Proteobacteria	Alphaproteobacteria	Rhizobiales	Xanthobacteraceae	Rhodoplanes	NA
3_Growing_9_Rhiz_CHA0_vs_Growing_9_Rhiz_noCHA0	ASV908	215.55	0.0548598	0.219565	0.249857	0.802698	0.987592	NO	Bacteria	Proteobacteria	Alphaproteobacteria	Rhizobiales	Xanthobacteraceae	Rhodopseudomonas	NA
3_Growing_9_Rhiz_CHA0_vs_Growing_9_Rhiz_noCHA0	ASV911	114.105	0.540873	0.2627	2.0589	0.0395036	0.256065	NO	Bacteria	Proteobacteria	Alphaproteobacteria	Rhizobiales	Xanthobacteraceae	Tardiphaga	NA
3_Growing_9_Rhiz_CHA0_vs_Growing_9_Rhiz_noCHA0	ASV914	0.453765	-2.19516	3.49541	-0.628011	0.529996	NA	NO	Bacteria	Proteobacteria	Alphaproteobacteria	Rhizobiales	Xanthobacteraceae	Tardiphaga	NA
3_Growing_9_Rhiz_CHA0_vs_Growing_9_Rhiz_noCHA0	ASV917	2.79756	4.81397	3.39751	1.41691	0.156509	NA	NO	Bacteria	Proteobacteria	Alphaproteobacteria	Rhizobiales	Xanthobacteraceae	Rhodopseudomonas	NA
3_Growing_9_Rhiz_CHA0_vs_Growing_9_Rhiz_noCHA0	ASV918	1.92691	-3.17953	3.38194	-0.940149	0.347141	NA	NO	Bacteria	Proteobacteria	Alphaproteobacteria	Rhizobiales	Xanthobacteraceae	Rhodopseudomonas	NA
3_Growing_9_Rhiz_CHA0_vs_Growing_9_Rhiz_noCHA0	ASV919	55.7619	-0.170062	0.97533	-0.174364	0.861579	0.987592	NO	Bacteria	Proteobacteria	Alphaproteobacteria	Rhizobiales	Xanthobacteraceae	Bradyrhizobium	NA
3_Growing_9_Rhiz_CHA0_vs_Growing_9_Rhiz_noCHA0	ASV920	1.56673	3.98721	3.40832	1.16985	0.242063	NA	NO	Bacteria	Proteobacteria	Alphaproteobacteria	Rhizobiales	Xanthobacteraceae	Afipia	NA
3_Growing_9_Rhiz_CHA0_vs_Growing_9_Rhiz_noCHA0	ASV922	0.908313	3.11771	3.4285	0.909351	0.363165	NA	NO	Bacteria	Proteobacteria	Alphaproteobacteria	Rhizobiales	Xanthobacteraceae	Bradyrhizobium	NA
3_Growing_9_Rhiz_CHA0_vs_Growing_9_Rhiz_noCHA0	ASV924	287.002	0.30884	0.244832	1.26144	0.207152	0.588543	NO	Bacteria	Proteobacteria	Alphaproteobacteria	Rhizobiales	Beijerinckiaceae	Bosea	NA
3_Growing_9_Rhiz_CHA0_vs_Growing_9_Rhiz_noCHA0	ASV925	6.1939	5.95789	2.66034	2.23953	0.0251217	0.181833	NO	Bacteria	Proteobacteria	Alphaproteobacteria	Rhizobiales	Beijerinckiaceae	Bosea	NA
3_Growing_9_Rhiz_CHA0_vs_Growing_9_Rhiz_noCHA0	ASV931	72.4581	-0.340946	0.327407	-1.04135	0.297712	0.729875	NO	Bacteria	Proteobacteria	Alphaproteobacteria	Rhizobiales	Beijerinckiaceae	Bosea	NA
3_Growing_9_Rhiz_CHA0_vs_Growing_9_Rhiz_noCHA0	ASV933	0.454157	1.82162	3.48205	0.523145	0.600873	NA	NO	Bacteria	Proteobacteria	Alphaproteobacteria	Rhizobiales	Beijerinckiaceae	Bosea	NA
3_Growing_9_Rhiz_CHA0_vs_Growing_9_Rhiz_noCHA0	ASV935	1.68652	-4.37975	3.41029	-1.28427	0.199047	NA	NO	Bacteria	Proteobacteria	Alphaproteobacteria	Rhizobiales	Beijerinckiaceae	Bosea	NA
3_Growing_9_Rhiz_CHA0_vs_Growing_9_Rhiz_noCHA0	ASV941	0.718084	2.88559	3.43618	0.839765	0.40104	NA	NO	Bacteria	Proteobacteria	Alphaproteobacteria	Rhizobiales	Beijerinckiaceae	Methylobacterium-Methylorubrum	NA
3_Growing_9_Rhiz_CHA0_vs_Growing_9_Rhiz_noCHA0	ASV942	24.2886	-0.0758204	0.613479	-0.123591	0.901639	0.987592	NO	Bacteria	Proteobacteria	Alphaproteobacteria	Rhizobiales	Beijerinckiaceae	Microvirga	NA
3_Growing_9_Rhiz_CHA0_vs_Growing_9_Rhiz_noCHA0	ASV952	0.680647	-2.97994	3.45335	-0.862912	0.388186	NA	NO	Bacteria	Proteobacteria	Alphaproteobacteria	Caulobacterales	Caulobacteraceae	Caulobacter	NA
3_Growing_9_Rhiz_CHA0_vs_Growing_9_Rhiz_noCHA0	ASV953	0.366625	-2.16198	3.49714	-0.618214	0.536435	NA	NO	Bacteria	Proteobacteria	Alphaproteobacteria	Caulobacterales	Caulobacteraceae	Caulobacter	NA
3_Growing_9_Rhiz_CHA0_vs_Growing_9_Rhiz_noCHA0	ASV961	75.1819	-0.621989	0.356192	-1.74622	0.0807734	0.359006	NO	Bacteria	Proteobacteria	Alphaproteobacteria	Rhizobiales	Xanthobacteraceae	Ancylobacter	NA
3_Growing_9_Rhiz_CHA0_vs_Growing_9_Rhiz_noCHA0	ASV963	0.66203	2.6911	3.44359	0.781479	0.434521	NA	NO	Bacteria	Proteobacteria	Alphaproteobacteria	Rhizobiales	Xanthobacteraceae	Ancylobacter	NA
3_Growing_9_Rhiz_CHA0_vs_Growing_9_Rhiz_noCHA0	ASV964	13.8193	0.581023	0.88466	0.656775	0.511325	0.927267	NO	Bacteria	Proteobacteria	Alphaproteobacteria	Rhizobiales	Xanthobacteraceae	Variibacter	NA
3_Growing_9_Rhiz_CHA0_vs_Growing_9_Rhiz_noCHA0	ASV981	2.32613	-0.249294	3.21656	-0.0775034	0.938223	NA	NO	Bacteria	Proteobacteria	Alphaproteobacteria	Rhizobiales	Labraceae	Labrys	NA
3_Growing_9_Rhiz_CHA0_vs_Growing_9_Rhiz_noCHA0	ASV985	41.5678	0.260512	0.407379	0.639483	0.522509	0.927267	NO	Bacteria	Proteobacteria	Alphaproteobacteria	Rhizobiales	Xanthobacteraceae	Pseudorhodoplanes	NA
3_Growing_9_Rhiz_CHA0_vs_Growing_9_Rhiz_noCHA0	ASV993	0.453765	-2.19516	3.49541	-0.628011	0.529996	NA	NO	Bacteria	Proteobacteria	Alphaproteobacteria	Rhizobiales	Xanthobacteraceae	Variibacter	NA
3_Growing_9_Rhiz_CHA0_vs_Growing_9_Rhiz_noCHA0	ASV1002	93.6875	-0.275291	0.297115	-0.92655	0.35416	0.785874	NO	Bacteria	Proteobacteria	Alphaproteobacteria	Rhizobiales	Rhizobiales Incertae Sedis	Bauldia	NA
3_Growing_9_Rhiz_CHA0_vs_Growing_9_Rhiz_noCHA0	ASV1005	47.3294	-0.665777	0.409858	-1.62441	0.104288	0.390774	NO	Bacteria	Proteobacteria	Alphaproteobacteria	Rhizobiales	Labraceae	Labrys	NA
3_Growing_9_Rhiz_CHA0_vs_Growing_9_Rhiz_noCHA0	ASV1010	1.43881	-0.730425	3.35265	-0.217865	0.827534	NA	NO	Bacteria	Proteobacteria	Alphaproteobacteria	Rhizobiales	Hyphomicrobiaceae	Hyphomicrobium	NA
3_Growing_9_Rhiz_CHA0_vs_Growing_9_Rhiz_noCHA0	ASV1011	6.36391	-1.42748	1.60034	-0.891984	0.372402	0.80767	NO	Bacteria	Proteobacteria	Alphaproteobacteria	Rhizobiales	Hyphomicrobiaceae	Hyphomicrobium	NA
3_Growing_9_Rhiz_CHA0_vs_Growing_9_Rhiz_noCHA0	ASV1012	1.10601	3.49368	3.41832	1.02205	0.306759	NA	NO	Bacteria	Proteobacteria	Alphaproteobacteria	Rhizobiales	Hyphomicrobiaceae	Hyphomicrobium	NA
3_Growing_9_Rhiz_CHA0_vs_Growing_9_Rhiz_noCHA0	ASV1013	5.80293	0.437519	2.11401	0.206962	0.83604	0.987592	NO	Bacteria	Proteobacteria	Alphaproteobacteria	Rhizobiales	Hyphomicrobiaceae	Pedomicrobium	NA
3_Growing_9_Rhiz_CHA0_vs_Growing_9_Rhiz_noCHA0	ASV1022	6.29804	0.417068	1.86758	0.22332	0.823287	0.987592	NO	Bacteria	Proteobacteria	Alphaproteobacteria	Tistrellales	Geminicoccaceae	Geminicoccus	NA
3_Growing_9_Rhiz_CHA0_vs_Growing_9_Rhiz_noCHA0	ASV1024	534.831	-0.409722	0.173068	-2.3674	0.0179133	0.132821	NO	Bacteria	Proteobacteria	Alphaproteobacteria	Reyranellales	Reyranellaceae	Reyranella	NA
3_Growing_9_Rhiz_CHA0_vs_Growing_9_Rhiz_noCHA0	ASV1025	753.525	-0.151804	0.17846	-0.850629	0.394975	0.820216	NO	Bacteria	Proteobacteria	Alphaproteobacteria	Reyranellales	Reyranellaceae	Reyranella	NA
3_Growing_9_Rhiz_CHA0_vs_Growing_9_Rhiz_noCHA0	ASV1036	0.496522	2.26582	3.46349	0.654203	0.512981	NA	NO	Bacteria	Proteobacteria	Alphaproteobacteria	Reyranellales	Reyranellaceae	Reyranella	NA
3_Growing_9_Rhiz_CHA0_vs_Growing_9_Rhiz_noCHA0	ASV1038	0.276362	-1.91784	3.37332	-0.56853	0.569675	NA	NO	Bacteria	Proteobacteria	Alphaproteobacteria	Reyranellales	Reyranellaceae	Reyranella	NA
3_Growing_9_Rhiz_CHA0_vs_Growing_9_Rhiz_noCHA0	ASV1040	16.8809	-0.241075	1.05278	-0.228989	0.818878	0.987592	NO	Bacteria	Proteobacteria	Alphaproteobacteria	Reyranellales	Reyranellaceae	Reyranella	NA
3_Growing_9_Rhiz_CHA0_vs_Growing_9_Rhiz_noCHA0	ASV1042	0.979206	3.32165	3.42266	0.970486	0.331804	NA	NO	Bacteria	Proteobacteria	Alphaproteobacteria	Reyranellales	Reyranellaceae	Reyranella	NA
3_Growing_9_Rhiz_CHA0_vs_Growing_9_Rhiz_noCHA0	ASV1044	17.6471	-1.55908	1.07328	-1.45262	0.146328	0.458595	NO	Bacteria	Proteobacteria	Alphaproteobacteria	Reyranellales	Reyranellaceae	Reyranella	NA
3_Growing_9_Rhiz_CHA0_vs_Growing_9_Rhiz_noCHA0	ASV1045	9.99843	-0.735477	2.65953	-0.276544	0.782131	0.987592	NO	Bacteria	Proteobacteria	Alphaproteobacteria	Reyranellales	Reyranellaceae	Reyranella	NA
3_Growing_9_Rhiz_CHA0_vs_Growing_9_Rhiz_noCHA0	ASV1046	7.65249	-0.673709	2.35465	-0.286119	0.774787	0.987592	NO	Bacteria	Proteobacteria	Alphaproteobacteria	Reyranellales	Reyranellaceae	Reyranella	NA
3_Growing_9_Rhiz_CHA0_vs_Growing_9_Rhiz_noCHA0	ASV1048	49.163	-0.810234	0.415836	-1.94845	0.0513617	0.305584	NO	Bacteria	Proteobacteria	Alphaproteobacteria	Reyranellales	Reyranellaceae	Reyranella	NA
3_Growing_9_Rhiz_CHA0_vs_Growing_9_Rhiz_noCHA0	ASV1051	0.453765	-2.19516	3.49541	-0.628011	0.529996	NA	NO	Bacteria	Proteobacteria	Alphaproteobacteria	Reyranellales	Reyranellaceae	Reyranella	NA
3_Growing_9_Rhiz_CHA0_vs_Growing_9_Rhiz_noCHA0	ASV1053	1.81663	4.14759	3.40572	1.21783	0.223289	NA	NO	Bacteria	Proteobacteria	Alphaproteobacteria	Reyranellales	Reyranellaceae	Reyranella	NA
3_Growing_9_Rhiz_CHA0_vs_Growing_9_Rhiz_noCHA0	ASV1067	300.301	0.545647	0.227693	2.39641	0.0165565	0.129056	NO	Bacteria	Proteobacteria	Alphaproteobacteria	Acetobacterales	Acetobacteraceae	Roseococcus	NA
3_Growing_9_Rhiz_CHA0_vs_Growing_9_Rhiz_noCHA0	ASV1073	1.81663	4.14759	3.40572	1.21783	0.223289	NA	NO	Bacteria	Proteobacteria	Alphaproteobacteria	Acetobacterales	Acetobacteraceae	Roseococcus	NA
3_Growing_9_Rhiz_CHA0_vs_Growing_9_Rhiz_noCHA0	ASV1075	17.8319	-1.56638	0.977018	-1.60322	0.108885	0.390774	NO	Bacteria	Proteobacteria	Alphaproteobacteria	Acetobacterales	Acetobacteraceae	Roseomonas	NA
3_Growing_9_Rhiz_CHA0_vs_Growing_9_Rhiz_noCHA0	ASV1078	0.916563	-3.45076	3.4342	-1.00482	0.314983	NA	NO	Bacteria	Proteobacteria	Alphaproteobacteria	Dongiales	Dongiaceae	Dongia	NA
3_Growing_9_Rhiz_CHA0_vs_Growing_9_Rhiz_noCHA0	ASV1080	0.331015	1.75016	3.4852	0.502168	0.615549	NA	NO	Bacteria	Proteobacteria	Alphaproteobacteria	Dongiales	Dongiaceae	Dongia	NA
3_Growing_9_Rhiz_CHA0_vs_Growing_9_Rhiz_noCHA0	ASV1082	0.552724	-2.75133	3.46504	-0.794025	0.427181	NA	NO	Bacteria	Proteobacteria	Alphaproteobacteria	Dongiales	Dongiaceae	Dongia	NA
3_Growing_9_Rhiz_CHA0_vs_Growing_9_Rhiz_noCHA0	ASV1084	0.520476	2.43663	3.45483	0.705283	0.480634	NA	NO	Bacteria	Proteobacteria	Alphaproteobacteria	Dongiales	Dongiaceae	Dongia	NA
3_Growing_9_Rhiz_CHA0_vs_Growing_9_Rhiz_noCHA0	ASV1093	1.83761	0.786057	3.32865	0.236149	0.813317	NA	NO	Bacteria	Myxococcota	Polyangia	Polyangiales	Polyangiaceae	Pajaroellobacter	NA
3_Growing_9_Rhiz_CHA0_vs_Growing_9_Rhiz_noCHA0	ASV1095	1.55604	-4.22335	3.41334	-1.23731	0.215974	NA	NO	Bacteria	Myxococcota	Polyangia	Polyangiales	Polyangiaceae	Pajaroellobacter	NA
3_Growing_9_Rhiz_CHA0_vs_Growing_9_Rhiz_noCHA0	ASV1099	433.899	-0.466602	0.21901	-2.13051	0.0331295	0.228894	NO	Bacteria	Bdellovibrionota	Bdellovibrionia	Bdellovibrionales	Bdellovibrionaceae	OM27 clade	NA
3_Growing_9_Rhiz_CHA0_vs_Growing_9_Rhiz_noCHA0	ASV1107	0.453765	-2.19516	3.49541	-0.628011	0.529996	NA	NO	Bacteria	Bdellovibrionota	Bdellovibrionia	Bdellovibrionales	Bdellovibrionaceae	OM27 clade	NA
3_Growing_9_Rhiz_CHA0_vs_Growing_9_Rhiz_noCHA0	ASV1114	75.7646	-0.896572	0.322431	-2.78066	0.00542483	0.0485044	NO	Bacteria	Verrucomicrobiota	Verrucomicrobiae	Opitutales	Opitutaceae	Lacunisphaera	NA
3_Growing_9_Rhiz_CHA0_vs_Growing_9_Rhiz_noCHA0	ASV1115	3.0029	4.91525	3.39656	1.44713	0.147862	NA	NO	Bacteria	Verrucomicrobiota	Verrucomicrobiae	Opitutales	Opitutaceae	Lacunisphaera	NA
3_Growing_9_Rhiz_CHA0_vs_Growing_9_Rhiz_noCHA0	ASV1116	0.963725	-3.59283	3.42951	-1.04762	0.294813	NA	NO	Bacteria	Verrucomicrobiota	Verrucomicrobiae	Opitutales	Opitutaceae	Diplosphaera	NA
3_Growing_9_Rhiz_CHA0_vs_Growing_9_Rhiz_noCHA0	ASV1119	0.366625	-2.16198	3.49714	-0.618214	0.536435	NA	NO	Bacteria	Verrucomicrobiota	Verrucomicrobiae	Opitutales	Opitutaceae	Lacunisphaera	NA
3_Growing_9_Rhiz_CHA0_vs_Growing_9_Rhiz_noCHA0	ASV1120	0.549938	-2.70106	3.46786	-0.778884	0.436048	NA	NO	Bacteria	Verrucomicrobiota	Verrucomicrobiae	Opitutales	Opitutaceae	Lacunisphaera	NA
3_Growing_9_Rhiz_CHA0_vs_Growing_9_Rhiz_noCHA0	ASV1124	22.3531	0.354642	0.655506	0.541021	0.588493	0.956695	NO	Bacteria	Proteobacteria	Gammaproteobacteria	Steroidobacterales	Steroidobacteraceae	Steroidobacter	NA
3_Growing_9_Rhiz_CHA0_vs_Growing_9_Rhiz_noCHA0	ASV1130	0.391682	2.06414	3.47238	0.594446	0.552214	NA	NO	Bacteria	Proteobacteria	Gammaproteobacteria	Cardiobacteriales	Cardiobacteriaceae	Cardiobacterium	NA
3_Growing_9_Rhiz_CHA0_vs_Growing_9_Rhiz_noCHA0	ASV1136	0.421629	-2.45404	3.48308	-0.704562	0.481083	NA	NO	Bacteria	Proteobacteria	Gammaproteobacteria	Pseudomonadales	Moraxellaceae	Acinetobacter	johnsonii
3_Growing_9_Rhiz_CHA0_vs_Growing_9_Rhiz_noCHA0	ASV1142	14966.4	0.293114	0.227213	1.29004	0.197036	0.575952	NO	Bacteria	Proteobacteria	Gammaproteobacteria	Pseudomonadales	Pseudomonadaceae	Pseudomonas	NA
3_Growing_9_Rhiz_CHA0_vs_Growing_9_Rhiz_noCHA0	ASV1143	56.0564	1.56294	3.23038	0.483826	0.628509	0.977244	NO	Bacteria	Proteobacteria	Gammaproteobacteria	Pseudomonadales	Pseudomonadaceae	Pseudomonas	NA
3_Growing_9_Rhiz_CHA0_vs_Growing_9_Rhiz_noCHA0	ASV1144	41.4452	1.42919	3.23167	0.442243	0.658313	0.977244	NO	Bacteria	Proteobacteria	Gammaproteobacteria	Pseudomonadales	Pseudomonadaceae	Pseudomonas	NA
3_Growing_9_Rhiz_CHA0_vs_Growing_9_Rhiz_noCHA0	ASV1146	3.94369	0.396318	2.40722	0.164637	0.86923	NA	NO	Bacteria	Proteobacteria	Gammaproteobacteria	Pseudomonadales	Pseudomonadaceae	Pseudomonas	putida
3_Growing_9_Rhiz_CHA0_vs_Growing_9_Rhiz_noCHA0	ASV1148	685.745	-13.0174	1.09773	-11.8584	1.94681e-32	2.95915e-30	Growing_9_Rhiz_CHA0	Bacteria	Proteobacteria	Gammaproteobacteria	Pseudomonadales	Pseudomonadaceae	Pseudomonas	protegens
3_Growing_9_Rhiz_CHA0_vs_Growing_9_Rhiz_noCHA0	ASV1150	0.276362	-1.91784	3.37332	-0.56853	0.569675	NA	NO	Bacteria	Proteobacteria	Gammaproteobacteria	Pseudomonadales	Pseudomonadaceae	Pseudomonas	NA
3_Growing_9_Rhiz_CHA0_vs_Growing_9_Rhiz_noCHA0	ASV1154	1.91343	-3.15008	2.98321	-1.05593	0.290998	NA	NO	Bacteria	Proteobacteria	Gammaproteobacteria	Pseudomonadales	Pseudomonadaceae	Pseudomonas	NA
3_Growing_9_Rhiz_CHA0_vs_Growing_9_Rhiz_noCHA0	ASV1164	73.6123	0.618279	0.318528	1.94105	0.052252	0.305584	NO	Bacteria	Proteobacteria	Gammaproteobacteria	Pseudomonadales	Pseudomonadaceae	Pseudomonas	NA
3_Growing_9_Rhiz_CHA0_vs_Growing_9_Rhiz_noCHA0	ASV1165	8.96541	3.11652	1.85196	1.68282	0.0924093	0.375643	NO	Bacteria	Proteobacteria	Gammaproteobacteria	Pseudomonadales	Pseudomonadaceae	Pseudomonas	umsongensis
3_Growing_9_Rhiz_CHA0_vs_Growing_9_Rhiz_noCHA0	ASV1167	99.0388	1.87239	2.66951	0.701399	0.483054	0.906472	NO	Bacteria	Proteobacteria	Gammaproteobacteria	Pseudomonadales	Pseudomonadaceae	Pseudomonas	fulva
3_Growing_9_Rhiz_CHA0_vs_Growing_9_Rhiz_noCHA0	ASV1168	342.182	6.41539	1.84129	3.48419	0.000493626	0.00535937	Growing_9_Rhiz_noCHA0	Bacteria	Proteobacteria	Gammaproteobacteria	Pseudomonadales	Pseudomonadaceae	Pseudomonas	granadensis
3_Growing_9_Rhiz_CHA0_vs_Growing_9_Rhiz_noCHA0	ASV1169	217.978	0.947194	0.23254	4.07326	4.63601e-05	0.000563739	NO	Bacteria	Proteobacteria	Gammaproteobacteria	Pseudomonadales	Pseudomonadaceae	Pseudomonas	NA
3_Growing_9_Rhiz_CHA0_vs_Growing_9_Rhiz_noCHA0	ASV1170	27.4091	1.54635	2.00851	0.769899	0.44136	0.868724	NO	Bacteria	Proteobacteria	Gammaproteobacteria	Pseudomonadales	Pseudomonadaceae	Pseudomonas	NA
3_Growing_9_Rhiz_CHA0_vs_Growing_9_Rhiz_noCHA0	ASV1172	39.892	1.57063	2.09759	0.748777	0.453992	0.868724	NO	Bacteria	Proteobacteria	Gammaproteobacteria	Pseudomonadales	Pseudomonadaceae	Pseudomonas	vancouverensis
3_Growing_9_Rhiz_CHA0_vs_Growing_9_Rhiz_noCHA0	ASV1173	358.225	2.6851	0.292616	9.17621	4.46547e-20	3.39376e-18	Growing_9_Rhiz_noCHA0	Bacteria	Proteobacteria	Gammaproteobacteria	Pseudomonadales	Pseudomonadaceae	Pseudomonas	koreensis
3_Growing_9_Rhiz_CHA0_vs_Growing_9_Rhiz_noCHA0	ASV1175	0.276362	-1.91784	3.37332	-0.56853	0.569675	NA	NO	Bacteria	Proteobacteria	Gammaproteobacteria	Pseudomonadales	Pseudomonadaceae	Pseudomonas	NA
3_Growing_9_Rhiz_CHA0_vs_Growing_9_Rhiz_noCHA0	ASV1183	0.680647	-2.97994	3.45335	-0.862912	0.388186	NA	NO	Bacteria	Proteobacteria	Gammaproteobacteria	Pseudomonadales	Pseudomonadaceae	Pseudomonas	NA
3_Growing_9_Rhiz_CHA0_vs_Growing_9_Rhiz_noCHA0	ASV1196	0.681235	2.68303	3.44392	0.779062	0.435943	NA	NO	Bacteria	Proteobacteria	Gammaproteobacteria	Pseudomonadales	Pseudomonadaceae	Pseudomonas	NA
3_Growing_9_Rhiz_CHA0_vs_Growing_9_Rhiz_noCHA0	ASV1199	0.454157	1.82162	3.48205	0.523145	0.600873	NA	NO	Bacteria	Proteobacteria	Gammaproteobacteria	Pseudomonadales	Pseudomonadaceae	Pseudomonas	NA
3_Growing_9_Rhiz_CHA0_vs_Growing_9_Rhiz_noCHA0	ASV1202	0.454157	1.82162	3.48205	0.523145	0.600873	NA	NO	Bacteria	Proteobacteria	Gammaproteobacteria	Pseudomonadales	Pseudomonadaceae	Pseudomonas	NA
3_Growing_9_Rhiz_CHA0_vs_Growing_9_Rhiz_noCHA0	ASV1228	0.276362	-1.91784	3.37332	-0.56853	0.569675	NA	NO	Bacteria	Proteobacteria	Gammaproteobacteria	Pseudomonadales	Pseudomonadaceae	Pseudomonas	NA
3_Growing_9_Rhiz_CHA0_vs_Growing_9_Rhiz_noCHA0	ASV1232	2.67847	-1.62852	3.31285	-0.491578	0.623018	NA	NO	Bacteria	Proteobacteria	Gammaproteobacteria	Xanthomonadales	Xanthomonadaceae	Lysobacter	NA
3_Growing_9_Rhiz_CHA0_vs_Growing_9_Rhiz_noCHA0	ASV1233	0.827537	3.01916	3.43162	0.879807	0.378964	NA	NO	Bacteria	Proteobacteria	Gammaproteobacteria	Xanthomonadales	Xanthomonadaceae	Lysobacter	NA
3_Growing_9_Rhiz_CHA0_vs_Growing_9_Rhiz_noCHA0	ASV1235	377.182	0.30708	0.240138	1.27877	0.20098	0.576395	NO	Bacteria	Proteobacteria	Gammaproteobacteria	Xanthomonadales	Xanthomonadaceae	Lysobacter	gummosus
3_Growing_9_Rhiz_CHA0_vs_Growing_9_Rhiz_noCHA0	ASV1236	34.2373	0.117573	0.521012	0.225662	0.821464	0.987592	NO	Bacteria	Proteobacteria	Gammaproteobacteria	Xanthomonadales	Xanthomonadaceae	Lysobacter	capsici
3_Growing_9_Rhiz_CHA0_vs_Growing_9_Rhiz_noCHA0	ASV1237	2708.12	0.779248	0.150237	5.18678	2.1396e-07	3.61354e-06	NO	Bacteria	Proteobacteria	Gammaproteobacteria	Xanthomonadales	Xanthomonadaceae	Stenotrophomonas	nitritireducens
3_Growing_9_Rhiz_CHA0_vs_Growing_9_Rhiz_noCHA0	ASV1238	5.59512	5.80868	3.15095	1.84347	0.0652605	0.310204	NO	Bacteria	Proteobacteria	Gammaproteobacteria	Xanthomonadales	Xanthomonadaceae	Stenotrophomonas	NA
3_Growing_9_Rhiz_CHA0_vs_Growing_9_Rhiz_noCHA0	ASV1239	4.42405	5.47044	3.39236	1.61257	0.106837	0.390774	NO	Bacteria	Proteobacteria	Gammaproteobacteria	Xanthomonadales	Xanthomonadaceae	Stenotrophomonas	NA
3_Growing_9_Rhiz_CHA0_vs_Growing_9_Rhiz_noCHA0	ASV1247	0.130119	0.991016	2.7903	0.355165	0.722466	NA	NO	Bacteria	Proteobacteria	Gammaproteobacteria	Xanthomonadales	Xanthomonadaceae	Pseudoxanthomonas	NA
3_Growing_9_Rhiz_CHA0_vs_Growing_9_Rhiz_noCHA0	ASV1257	928.784	0.454116	0.183981	2.46827	0.0135767	0.108614	NO	Bacteria	Proteobacteria	Gammaproteobacteria	Xanthomonadales	Xanthomonadaceae	Stenotrophomonas	rhizophila
3_Growing_9_Rhiz_CHA0_vs_Growing_9_Rhiz_noCHA0	ASV1258	7.2963	2.83865	2.29377	1.23755	0.215884	0.607673	NO	Bacteria	Proteobacteria	Gammaproteobacteria	Xanthomonadales	Xanthomonadaceae	Stenotrophomonas	NA
3_Growing_9_Rhiz_CHA0_vs_Growing_9_Rhiz_noCHA0	ASV1259	15.1212	-1.23394	3.23982	-0.380865	0.703303	0.987592	NO	Bacteria	Proteobacteria	Gammaproteobacteria	Xanthomonadales	Xanthomonadaceae	Stenotrophomonas	rhizophila
3_Growing_9_Rhiz_CHA0_vs_Growing_9_Rhiz_noCHA0	ASV1266	0.331015	1.75016	3.4852	0.502168	0.615549	NA	NO	Bacteria	Proteobacteria	Gammaproteobacteria	Xanthomonadales	Xanthomonadaceae	Stenotrophomonas	NA
3_Growing_9_Rhiz_CHA0_vs_Growing_9_Rhiz_noCHA0	ASV1274	37.8502	2.808	1.89254	1.48372	0.137882	0.441223	NO	Bacteria	Proteobacteria	Gammaproteobacteria	Xanthomonadales	Xanthomonadaceae	Stenotrophomonas	NA
3_Growing_9_Rhiz_CHA0_vs_Growing_9_Rhiz_noCHA0	ASV1275	303.489	2.0154	0.432844	4.65618	3.22131e-06	4.45127e-05	NO	Bacteria	Proteobacteria	Gammaproteobacteria	Xanthomonadales	Xanthomonadaceae	Stenotrophomonas	NA
3_Growing_9_Rhiz_CHA0_vs_Growing_9_Rhiz_noCHA0	ASV1277	9.59307	-0.889742	1.89623	-0.469217	0.638915	0.977244	NO	Bacteria	Proteobacteria	Gammaproteobacteria	Xanthomonadales	Xanthomonadaceae	Stenotrophomonas	rhizophila
3_Growing_9_Rhiz_CHA0_vs_Growing_9_Rhiz_noCHA0	ASV1278	5.81232	1.37366	2.44224	0.562458	0.573804	0.948024	NO	Bacteria	Proteobacteria	Gammaproteobacteria	Xanthomonadales	Xanthomonadaceae	Stenotrophomonas	NA
3_Growing_9_Rhiz_CHA0_vs_Growing_9_Rhiz_noCHA0	ASV1281	36.0837	0.853383	0.584603	1.45977	0.144354	0.457122	NO	Bacteria	Proteobacteria	Gammaproteobacteria	Xanthomonadales	Xanthomonadaceae	Stenotrophomonas	rhizophila
3_Growing_9_Rhiz_CHA0_vs_Growing_9_Rhiz_noCHA0	ASV1282	44.3088	-0.309979	0.404806	-0.765746	0.443828	0.868724	NO	Bacteria	Proteobacteria	Gammaproteobacteria	Xanthomonadales	Xanthomonadaceae	Xylella	NA
3_Growing_9_Rhiz_CHA0_vs_Growing_9_Rhiz_noCHA0	ASV1284	43.4402	-0.402354	0.455989	-0.882378	0.377572	0.80767	NO	Bacteria	Proteobacteria	Gammaproteobacteria	Xanthomonadales	Xanthomonadaceae	Xylella	NA
3_Growing_9_Rhiz_CHA0_vs_Growing_9_Rhiz_noCHA0	ASV1290	27.9634	0.575851	0.538837	1.06869	0.285208	0.710683	NO	Bacteria	Proteobacteria	Gammaproteobacteria	Xanthomonadales	Xanthomonadaceae	Pseudoxanthomonas	NA
3_Growing_9_Rhiz_CHA0_vs_Growing_9_Rhiz_noCHA0	ASV1291	140.088	0.0211077	0.255318	0.082672	0.934112	0.987592	NO	Bacteria	Proteobacteria	Gammaproteobacteria	Xanthomonadales	Xanthomonadaceae	Pseudoxanthomonas	NA
3_Growing_9_Rhiz_CHA0_vs_Growing_9_Rhiz_noCHA0	ASV1293	0.453765	-2.19516	3.49541	-0.628011	0.529996	NA	NO	Bacteria	Proteobacteria	Gammaproteobacteria	Xanthomonadales	Xanthomonadaceae	Pseudoxanthomonas	NA
3_Growing_9_Rhiz_CHA0_vs_Growing_9_Rhiz_noCHA0	ASV1294	1721.21	0.0513257	0.39127	0.131177	0.895635	0.987592	NO	Bacteria	Proteobacteria	Gammaproteobacteria	Xanthomonadales	Rhodanobacteraceae	Chiayiivirga	NA
3_Growing_9_Rhiz_CHA0_vs_Growing_9_Rhiz_noCHA0	ASV1296	0.366625	-2.16198	3.49714	-0.618214	0.536435	NA	NO	Bacteria	Proteobacteria	Gammaproteobacteria	Xanthomonadales	Rhodanobacteraceae	Chiayiivirga	NA
3_Growing_9_Rhiz_CHA0_vs_Growing_9_Rhiz_noCHA0	ASV1300	4.76453	-5.839	3.35793	-1.73887	0.0820573	0.359006	NO	Bacteria	Proteobacteria	Gammaproteobacteria	Xanthomonadales	Rhodanobacteraceae	Chiayiivirga	NA
3_Growing_9_Rhiz_CHA0_vs_Growing_9_Rhiz_noCHA0	ASV1313	462.346	0.218651	0.262049	0.834393	0.40406	0.82439	NO	Bacteria	Proteobacteria	Gammaproteobacteria	Xanthomonadales	Xanthomonadaceae	Lysobacter	NA
3_Growing_9_Rhiz_CHA0_vs_Growing_9_Rhiz_noCHA0	ASV1314	9.54201	1.23269	3.24915	0.379389	0.704399	0.987592	NO	Bacteria	Proteobacteria	Gammaproteobacteria	Xanthomonadales	Xanthomonadaceae	Lysobacter	NA
3_Growing_9_Rhiz_CHA0_vs_Growing_9_Rhiz_noCHA0	ASV1339	0.680647	-2.97994	3.45335	-0.862912	0.388186	NA	NO	Bacteria	Firmicutes	Bacilli	Bacillales	Bacillaceae	Bacillus	NA
3_Growing_9_Rhiz_CHA0_vs_Growing_9_Rhiz_noCHA0	ASV1348	5251.31	0.026848	0.226082	0.118753	0.905471	0.987592	NO	Bacteria	Actinobacteriota	Actinobacteria	Micrococcales	Microbacteriaceae	Agromyces	terreus
3_Growing_9_Rhiz_CHA0_vs_Growing_9_Rhiz_noCHA0	ASV1349	21.4342	1.23136	3.23633	0.380479	0.70359	0.987592	NO	Bacteria	Actinobacteriota	Actinobacteria	Micrococcales	Microbacteriaceae	Agromyces	NA
3_Growing_9_Rhiz_CHA0_vs_Growing_9_Rhiz_noCHA0	ASV1350	16.8449	1.18848	3.23898	0.366929	0.713672	0.987592	NO	Bacteria	Actinobacteriota	Actinobacteria	Micrococcales	Microbacteriaceae	Agromyces	NA
3_Growing_9_Rhiz_CHA0_vs_Growing_9_Rhiz_noCHA0	ASV1351	1918.51	-0.0098363	0.241032	-0.0408091	0.967448	0.987592	NO	Bacteria	Actinobacteriota	Actinobacteria	Micrococcales	Microbacteriaceae	Agromyces	terreus
3_Growing_9_Rhiz_CHA0_vs_Growing_9_Rhiz_noCHA0	ASV1354	0.66203	2.6911	3.44359	0.781479	0.434521	NA	NO	Bacteria	Actinobacteriota	Actinobacteria	Micrococcales	Microbacteriaceae	Agromyces	NA
3_Growing_9_Rhiz_CHA0_vs_Growing_9_Rhiz_noCHA0	ASV1357	0.681235	2.68303	3.44392	0.779062	0.435943	NA	NO	Bacteria	Actinobacteriota	Actinobacteria	Micrococcales	Microbacteriaceae	Agromyces	NA
3_Growing_9_Rhiz_CHA0_vs_Growing_9_Rhiz_noCHA0	ASV1363	0.195178	1.35234	3.06131	0.441751	0.65867	NA	NO	Bacteria	Actinobacteriota	Actinobacteria	Micrococcales	Microbacteriaceae	Agromyces	NA
3_Growing_9_Rhiz_CHA0_vs_Growing_9_Rhiz_noCHA0	ASV1366	0.331015	1.75016	3.4852	0.502168	0.615549	NA	NO	Bacteria	Actinobacteriota	Actinobacteria	Micrococcales	Microbacteriaceae	Agromyces	NA
3_Growing_9_Rhiz_CHA0_vs_Growing_9_Rhiz_noCHA0	ASV1368	0.66203	2.6911	3.44359	0.781479	0.434521	NA	NO	Bacteria	Actinobacteriota	Actinobacteria	Micrococcales	Microbacteriaceae	Agromyces	NA
3_Growing_9_Rhiz_CHA0_vs_Growing_9_Rhiz_noCHA0	ASV1374	1558.92	0.196883	0.176319	1.11663	0.264152	0.680526	NO	Bacteria	Actinobacteriota	Actinobacteria	Micrococcales	Microbacteriaceae	Agromyces	cerinus
3_Growing_9_Rhiz_CHA0_vs_Growing_9_Rhiz_noCHA0	ASV1392	82.5531	0.19172	0.291386	0.657957	0.510566	0.927267	NO	Bacteria	Actinobacteriota	Actinobacteria	Micrococcales	Microbacteriaceae	Microbacterium	flavescens
3_Growing_9_Rhiz_CHA0_vs_Growing_9_Rhiz_noCHA0	ASV1394	55.3423	0.0475958	0.413176	0.115195	0.908291	0.987592	NO	Bacteria	Actinobacteriota	Actinobacteria	Micrococcales	Microbacteriaceae	Microbacterium	NA
3_Growing_9_Rhiz_CHA0_vs_Growing_9_Rhiz_noCHA0	ASV1395	62.327	-0.569799	1.16303	-0.489925	0.624187	0.977244	NO	Bacteria	Actinobacteriota	Actinobacteria	Micrococcales	Microbacteriaceae	Microbacterium	NA
3_Growing_9_Rhiz_CHA0_vs_Growing_9_Rhiz_noCHA0	ASV1396	0.963725	-3.59283	3.42951	-1.04762	0.294813	NA	NO	Bacteria	Actinobacteriota	Actinobacteria	Micrococcales	Microbacteriaceae	Microbacterium	NA
3_Growing_9_Rhiz_CHA0_vs_Growing_9_Rhiz_noCHA0	ASV1399	106.697	-0.170159	0.285416	-0.596177	0.551057	0.941131	NO	Bacteria	Actinobacteriota	Actinobacteria	Micrococcales	Microbacteriaceae	Microbacterium	pseudoresistens
3_Growing_9_Rhiz_CHA0_vs_Growing_9_Rhiz_noCHA0	ASV1401	10.6663	0.530347	1.17971	0.449556	0.653031	0.977244	NO	Bacteria	Actinobacteriota	Actinobacteria	Micrococcales	Microbacteriaceae	Microbacterium	NA
3_Growing_9_Rhiz_CHA0_vs_Growing_9_Rhiz_noCHA0	ASV1402	176.126	-0.00322542	0.247437	-0.0130353	0.9896	0.992866	NO	Bacteria	Actinobacteriota	Actinobacteria	Micrococcales	Microbacteriaceae	Microbacterium	oxydans
3_Growing_9_Rhiz_CHA0_vs_Growing_9_Rhiz_noCHA0	ASV1403	2.67164	4.74826	3.38077	1.40449	0.160173	NA	NO	Bacteria	Actinobacteriota	Actinobacteria	Micrococcales	Microbacteriaceae	Microbacterium	schleiferi
3_Growing_9_Rhiz_CHA0_vs_Growing_9_Rhiz_noCHA0	ASV1404	3.70778	0.246679	2.95239	0.0835522	0.933412	NA	NO	Bacteria	Actinobacteriota	Actinobacteria	Micrococcales	Microbacteriaceae	Microbacterium	lacus
3_Growing_9_Rhiz_CHA0_vs_Growing_9_Rhiz_noCHA0	ASV1405	3.56671	-2.91015	3.33438	-0.872772	0.382788	NA	NO	Bacteria	Actinobacteriota	Actinobacteria	Micrococcales	Microbacteriaceae	Microbacterium	NA
3_Growing_9_Rhiz_CHA0_vs_Growing_9_Rhiz_noCHA0	ASV1409	32.1986	-0.640145	0.551112	-1.16155	0.245417	0.660238	NO	Bacteria	Actinobacteriota	Actinobacteria	Micrococcales	Microbacteriaceae	Leifsonia	NA
3_Growing_9_Rhiz_CHA0_vs_Growing_9_Rhiz_noCHA0	ASV1410	41.5697	0.314581	0.458419	0.68623	0.492568	0.918654	NO	Bacteria	Actinobacteriota	Actinobacteria	Micrococcales	Microbacteriaceae	Galbitalea	NA
3_Growing_9_Rhiz_CHA0_vs_Growing_9_Rhiz_noCHA0	ASV1411	4.56452	5.5089	3.02832	1.81913	0.0688919	0.322202	NO	Bacteria	Actinobacteriota	Actinobacteria	Micrococcales	Microbacteriaceae	Galbitalea	NA
3_Growing_9_Rhiz_CHA0_vs_Growing_9_Rhiz_noCHA0	ASV1421	12.6266	0.988338	3.24239	0.304818	0.760505	0.987592	NO	Bacteria	Actinobacteriota	Actinobacteria	Micrococcales	Microbacteriaceae	Galbitalea	NA
3_Growing_9_Rhiz_CHA0_vs_Growing_9_Rhiz_noCHA0	ASV1426	4.53765	-5.76838	3.39372	-1.69972	0.0891831	0.371393	NO	Bacteria	Actinobacteriota	Actinobacteria	Micrococcales	Microbacteriaceae	Curtobacterium	flaccumfaciens
3_Growing_9_Rhiz_CHA0_vs_Growing_9_Rhiz_noCHA0	ASV1428	69.5635	-0.479264	0.36857	-1.30033	0.193486	0.571066	NO	Bacteria	Actinobacteriota	Actinobacteria	Micrococcales	Microbacteriaceae	Microterricola	NA
3_Growing_9_Rhiz_CHA0_vs_Growing_9_Rhiz_noCHA0	ASV1431	59.7317	0.00170974	0.386541	0.00442318	0.996471	0.996471	NO	Bacteria	Actinobacteriota	Actinobacteria	Micrococcales	Microbacteriaceae	Herbiconiux	NA
3_Growing_9_Rhiz_CHA0_vs_Growing_9_Rhiz_noCHA0	ASV1432	1.23613	3.65106	3.41476	1.0692	0.28498	NA	NO	Bacteria	Actinobacteriota	Actinobacteria	Micrococcales	Microbacteriaceae	Marisediminicola	NA
3_Growing_9_Rhiz_CHA0_vs_Growing_9_Rhiz_noCHA0	ASV1433	2.29133	0.430741	3.30676	0.130261	0.89636	NA	NO	Bacteria	Actinobacteriota	Actinobacteria	Micrococcales	Microbacteriaceae	Lysinimonas	NA
3_Growing_9_Rhiz_CHA0_vs_Growing_9_Rhiz_noCHA0	ASV1435	1355.49	-0.195142	0.203049	-0.961061	0.336522	0.775019	NO	Bacteria	Actinobacteriota	Actinobacteria	Micrococcales	Promicromonosporaceae	Cellulosimicrobium	cellulans
3_Growing_9_Rhiz_CHA0_vs_Growing_9_Rhiz_noCHA0	ASV1437	2359.23	0.347733	0.204567	1.69985	0.0891592	0.371393	NO	Bacteria	Actinobacteriota	Actinobacteria	Micrococcales	Cellulomonadaceae	Oerskovia	NA
3_Growing_9_Rhiz_CHA0_vs_Growing_9_Rhiz_noCHA0	ASV1438	6.82819	0.641862	2.72144	0.235854	0.813546	0.987592	NO	Bacteria	Actinobacteriota	Actinobacteria	Micrococcales	Cellulomonadaceae	Oerskovia	NA
3_Growing_9_Rhiz_CHA0_vs_Growing_9_Rhiz_noCHA0	ASV1439	4.0356	-5.6215	3.39482	-1.65591	0.0977408	0.385886	NO	Bacteria	Actinobacteriota	Actinobacteria	Micrococcales	Cellulomonadaceae	Oerskovia	NA
3_Growing_9_Rhiz_CHA0_vs_Growing_9_Rhiz_noCHA0	ASV1440	1499.39	0.308617	0.270627	1.14038	0.254129	0.665992	NO	Bacteria	Actinobacteriota	Actinobacteria	Micrococcales	Cellulomonadaceae	Oerskovia	NA
3_Growing_9_Rhiz_CHA0_vs_Growing_9_Rhiz_noCHA0	ASV1446	0.680647	-2.97994	3.45335	-0.862912	0.388186	NA	NO	Bacteria	Actinobacteriota	Actinobacteria	Micrococcales	Cellulomonadaceae	Oerskovia	NA
3_Growing_9_Rhiz_CHA0_vs_Growing_9_Rhiz_noCHA0	ASV1455	470.511	-0.220468	0.221271	-0.996372	0.31907	0.767091	NO	Bacteria	Actinobacteriota	Actinobacteria	Micrococcales	Promicromonosporaceae	Isoptericola	NA
3_Growing_9_Rhiz_CHA0_vs_Growing_9_Rhiz_noCHA0	ASV1457	1.84316	-4.46871	3.4087	-1.31097	0.189867	NA	NO	Bacteria	Actinobacteriota	Actinobacteria	Micrococcales	Cellulomonadaceae	Cellulomonas	NA
3_Growing_9_Rhiz_CHA0_vs_Growing_9_Rhiz_noCHA0	ASV1458	14.2463	0.914365	0.928299	0.98499	0.324629	0.767091	NO	Bacteria	Actinobacteriota	Actinobacteria	Micrococcales	Micrococcaceae	Arthrobacter	crystallopoietes
3_Growing_9_Rhiz_CHA0_vs_Growing_9_Rhiz_noCHA0	ASV1459	7.3646	0.167773	2.15598	0.0778176	0.937973	0.987592	NO	Bacteria	Actinobacteriota	Actinobacteria	Micrococcales	Micrococcaceae	Arthrobacter	NA
3_Growing_9_Rhiz_CHA0_vs_Growing_9_Rhiz_noCHA0	ASV1460	1.14442	-3.8334	3.42252	-1.12005	0.262692	NA	NO	Bacteria	Actinobacteriota	Actinobacteria	Micrococcales	Micrococcaceae	Arthrobacter	NA
3_Growing_9_Rhiz_CHA0_vs_Growing_9_Rhiz_noCHA0	ASV1461	0.276362	-1.91784	3.37332	-0.56853	0.569675	NA	NO	Bacteria	Actinobacteriota	Actinobacteria	Micrococcales	Micrococcaceae	Arthrobacter	NA
3_Growing_9_Rhiz_CHA0_vs_Growing_9_Rhiz_noCHA0	ASV1462	2.78504	4.7992	3.38987	1.41575	0.156849	NA	NO	Bacteria	Actinobacteriota	Actinobacteria	Micrococcales	Micrococcaceae	Arthrobacter	gandavensis
3_Growing_9_Rhiz_CHA0_vs_Growing_9_Rhiz_noCHA0	ASV1463	2.14696	4.43591	3.40171	1.30402	0.192225	NA	NO	Bacteria	Actinobacteriota	Actinobacteria	Micrococcales	Micrococcaceae	Kocuria	rhizophila
3_Growing_9_Rhiz_CHA0_vs_Growing_9_Rhiz_noCHA0	ASV1465	7.44196	20.191	2.79079	7.23486	4.66015e-13	1.77086e-11	Growing_9_Rhiz_noCHA0	Bacteria	Actinobacteriota	Actinobacteria	Micrococcales	Micrococcaceae	Rothia	dentocariosa
3_Growing_9_Rhiz_CHA0_vs_Growing_9_Rhiz_noCHA0	ASV1466	1.56673	3.98721	3.40832	1.16985	0.242063	NA	NO	Bacteria	Actinobacteriota	Actinobacteria	Micrococcales	Micrococcaceae	Rothia	aeria
3_Growing_9_Rhiz_CHA0_vs_Growing_9_Rhiz_noCHA0	ASV1473	0.326402	1.85373	3.48069	0.532577	0.594326	NA	NO	Bacteria	Actinobacteriota	Actinobacteria	Actinomycetales	Actinomycetaceae	Actinotignum	urinale
3_Growing_9_Rhiz_CHA0_vs_Growing_9_Rhiz_noCHA0	ASV1474	0.522243	2.44113	3.45461	0.706628	0.479798	NA	NO	Bacteria	Actinobacteriota	Actinobacteria	Micrococcales	Dermabacteraceae	Dermabacter	vaginalis
3_Growing_9_Rhiz_CHA0_vs_Growing_9_Rhiz_noCHA0	ASV1475	1.24033	3.65577	3.41466	1.07061	0.284346	NA	NO	Bacteria	Actinobacteriota	Actinobacteria	Micrococcales	Brevibacteriaceae	Brevibacterium	mcbrellneri
3_Growing_9_Rhiz_CHA0_vs_Growing_9_Rhiz_noCHA0	ASV1476	100.532	23.8008	3.38377	7.0338	2.00981e-12	6.10984e-11	Growing_9_Rhiz_noCHA0	Bacteria	Actinobacteriota	Actinobacteria	Actinomycetales	Actinomycetaceae	Actinomyces	NA
3_Growing_9_Rhiz_CHA0_vs_Growing_9_Rhiz_noCHA0	ASV1477	0.522243	2.44113	3.45461	0.706628	0.479798	NA	NO	Bacteria	Actinobacteriota	Actinobacteria	Actinomycetales	Actinomycetaceae	Actinomyces	gerencseriae
3_Growing_9_Rhiz_CHA0_vs_Growing_9_Rhiz_noCHA0	ASV1478	0.783365	3.00763	3.432	0.876351	0.380839	NA	NO	Bacteria	Actinobacteriota	Actinobacteria	Actinomycetales	Actinomycetaceae	Actinomyces	neuii
3_Growing_9_Rhiz_CHA0_vs_Growing_9_Rhiz_noCHA0	ASV1479	0.326402	1.85373	3.48069	0.532577	0.594326	NA	NO	Bacteria	Actinobacteriota	Actinobacteria	Actinomycetales	Actinomycetaceae	Mobiluncus	NA
3_Growing_9_Rhiz_CHA0_vs_Growing_9_Rhiz_noCHA0	ASV1480	29.6909	0.13356	0.531618	0.251233	0.801634	0.987592	NO	Bacteria	Actinobacteriota	Actinobacteria	Propionibacteriales	Propionibacteriaceae	Haloactinopolyspora	NA
3_Growing_9_Rhiz_CHA0_vs_Growing_9_Rhiz_noCHA0	ASV1481	0.366625	-2.16198	3.49714	-0.618214	0.536435	NA	NO	Bacteria	Actinobacteriota	Actinobacteria	Propionibacteriales	Propionibacteriaceae	Jiangella	NA
3_Growing_9_Rhiz_CHA0_vs_Growing_9_Rhiz_noCHA0	ASV1483	1611.59	4.09305	0.239445	17.0939	1.64777e-65	5.00923e-63	Growing_9_Rhiz_noCHA0	Bacteria	Actinobacteriota	Actinobacteria	Corynebacteriales	Nocardiaceae	Rhodococcus	erythropolis
3_Growing_9_Rhiz_CHA0_vs_Growing_9_Rhiz_noCHA0	ASV1484	4.37379	5.45402	3.39247	1.60769	0.107904	0.390774	NO	Bacteria	Actinobacteriota	Actinobacteria	Corynebacteriales	Nocardiaceae	Rhodococcus	NA
3_Growing_9_Rhiz_CHA0_vs_Growing_9_Rhiz_noCHA0	ASV1491	101.027	3.09898	0.417064	7.43047	1.08209e-13	4.69936e-12	Growing_9_Rhiz_noCHA0	Bacteria	Actinobacteriota	Actinobacteria	Corynebacteriales	Nocardiaceae	Rhodococcus	globerulus
3_Growing_9_Rhiz_CHA0_vs_Growing_9_Rhiz_noCHA0	ASV1494	1.57596	3.98099	3.40842	1.16798	0.242813	NA	NO	Bacteria	Actinobacteriota	Actinobacteria	Corynebacteriales	Nocardiaceae	Rhodococcus	tukisamuensis
3_Growing_9_Rhiz_CHA0_vs_Growing_9_Rhiz_noCHA0	ASV1495	44.4306	-0.410196	0.477097	-0.859776	0.389913	0.817472	NO	Bacteria	Actinobacteriota	Actinobacteria	Corynebacteriales	Mycobacteriaceae	Mycobacterium	tusciae
3_Growing_9_Rhiz_CHA0_vs_Growing_9_Rhiz_noCHA0	ASV1496	0.662561	-3.07238	3.44911	-0.890775	0.37305	NA	NO	Bacteria	Actinobacteriota	Actinobacteria	Corynebacteriales	Mycobacteriaceae	Mycobacterium	NA
3_Growing_9_Rhiz_CHA0_vs_Growing_9_Rhiz_noCHA0	ASV1498	9.33509	20.5012	3.38766	6.05174	1.43294e-09	3.09698e-08	Growing_9_Rhiz_noCHA0	Bacteria	Actinobacteriota	Actinobacteria	Corynebacteriales	Corynebacteriaceae	Corynebacterium	tuberculostearicum
3_Growing_9_Rhiz_CHA0_vs_Growing_9_Rhiz_noCHA0	ASV1500	4.3085	5.43246	3.3926	1.60126	0.109318	0.390774	NO	Bacteria	Actinobacteriota	Actinobacteria	Corynebacteriales	Corynebacteriaceae	Corynebacterium	NA
3_Growing_9_Rhiz_CHA0_vs_Growing_9_Rhiz_noCHA0	ASV1501	1.10601	3.49368	3.41832	1.02205	0.306759	NA	NO	Bacteria	Actinobacteriota	Actinobacteria	Corynebacteriales	Corynebacteriaceae	Corynebacterium	ureicelerivorans
3_Growing_9_Rhiz_CHA0_vs_Growing_9_Rhiz_noCHA0	ASV1503	1.56673	3.98721	3.40832	1.16985	0.242063	NA	NO	Bacteria	Actinobacteriota	Actinobacteria	Corynebacteriales	Corynebacteriaceae	Corynebacterium	NA
3_Growing_9_Rhiz_CHA0_vs_Growing_9_Rhiz_noCHA0	ASV1504	3.91682	5.29579	3.39352	1.56056	0.118628	NA	NO	Bacteria	Actinobacteriota	Actinobacteria	Corynebacteriales	Corynebacteriaceae	Corynebacterium	genitalium
3_Growing_9_Rhiz_CHA0_vs_Growing_9_Rhiz_noCHA0	ASV1506	3.85154	5.2717	3.39369	1.55338	0.120331	NA	NO	Bacteria	Actinobacteriota	Actinobacteria	Corynebacteriales	Corynebacteriaceae	Corynebacterium	genitalium
3_Growing_9_Rhiz_CHA0_vs_Growing_9_Rhiz_noCHA0	ASV1507	1.50145	3.92675	3.40937	1.15175	0.249423	NA	NO	Bacteria	Actinobacteriota	Actinobacteria	Corynebacteriales	Corynebacteriaceae	Corynebacterium	glaucum
3_Growing_9_Rhiz_CHA0_vs_Growing_9_Rhiz_noCHA0	ASV1508	4.04738	5.3428	3.39319	1.57456	0.115357	0.390774	NO	Bacteria	Actinobacteriota	Actinobacteria	Corynebacteriales	Corynebacteriaceae	Corynebacterium	glucuronolyticum
3_Growing_9_Rhiz_CHA0_vs_Growing_9_Rhiz_noCHA0	ASV1509	1.69729	4.10103	3.40645	1.2039	0.228627	NA	NO	Bacteria	Actinobacteriota	Actinobacteria	Corynebacteriales	Corynebacteriaceae	Corynebacterium	NA
3_Growing_9_Rhiz_CHA0_vs_Growing_9_Rhiz_noCHA0	ASV1510	0.652804	2.7522	3.44116	0.799789	0.423833	NA	NO	Bacteria	Actinobacteriota	Actinobacteria	Corynebacteriales	Corynebacteriaceae	Corynebacterium	NA
3_Growing_9_Rhiz_CHA0_vs_Growing_9_Rhiz_noCHA0	ASV1511	1.95841	4.30479	3.40344	1.26484	0.20593	NA	NO	Bacteria	Actinobacteriota	Actinobacteria	Corynebacteriales	Corynebacteriaceae	Lawsonella	NA
3_Growing_9_Rhiz_CHA0_vs_Growing_9_Rhiz_noCHA0	ASV1513	279.595	1.87234	0.439107	4.26398	2.0082e-05	0.000254372	NO	Bacteria	Actinobacteriota	Actinobacteria	Corynebacteriales	Nocardiaceae	Rhodococcus	hoagii
3_Growing_9_Rhiz_CHA0_vs_Growing_9_Rhiz_noCHA0	ASV1516	122.497	-0.146984	0.240109	-0.612155	0.540435	0.928578	NO	Bacteria	Actinobacteriota	Actinobacteria	Propionibacteriales	Nocardioidaceae	Nocardioides	NA
3_Growing_9_Rhiz_CHA0_vs_Growing_9_Rhiz_noCHA0	ASV1520	12.7924	1.36932	1.5189	0.90152	0.367312	0.80767	NO	Bacteria	Actinobacteriota	Actinobacteria	Propionibacteriales	Nocardioidaceae	Nocardioides	NA
3_Growing_9_Rhiz_CHA0_vs_Growing_9_Rhiz_noCHA0	ASV1526	0.587523	2.60511	3.44718	0.755722	0.449816	NA	NO	Bacteria	Actinobacteriota	Actinobacteria	Propionibacteriales	Nocardioidaceae	Nocardioides	NA
3_Growing_9_Rhiz_CHA0_vs_Growing_9_Rhiz_noCHA0	ASV1528	0.857919	0.26651	3.42002	0.0779263	0.937887	NA	NO	Bacteria	Actinobacteriota	Actinobacteria	Propionibacteriales	Nocardioidaceae	Nocardioides	NA
3_Growing_9_Rhiz_CHA0_vs_Growing_9_Rhiz_noCHA0	ASV1532	5.3367	0.322794	2.14688	0.150355	0.880485	0.987592	NO	Bacteria	Actinobacteriota	Actinobacteria	Propionibacteriales	Nocardioidaceae	Nocardioides	NA
3_Growing_9_Rhiz_CHA0_vs_Growing_9_Rhiz_noCHA0	ASV1535	8.07629	-1.92678	2.04925	-0.940237	0.347096	0.785874	NO	Bacteria	Actinobacteriota	Actinobacteria	Propionibacteriales	Nocardioidaceae	Nocardioides	NA
3_Growing_9_Rhiz_CHA0_vs_Growing_9_Rhiz_noCHA0	ASV1537	0.662561	-3.07238	3.44911	-0.890775	0.37305	NA	NO	Bacteria	Actinobacteriota	Actinobacteria	Propionibacteriales	Nocardioidaceae	Nocardioides	NA
3_Growing_9_Rhiz_CHA0_vs_Growing_9_Rhiz_noCHA0	ASV1541	0.552724	-2.75133	3.46504	-0.794025	0.427181	NA	NO	Bacteria	Actinobacteriota	Actinobacteria	Propionibacteriales	Nocardioidaceae	Nocardioides	NA
3_Growing_9_Rhiz_CHA0_vs_Growing_9_Rhiz_noCHA0	ASV1545	4.11977	2.29379	2.88553	0.79493	0.426654	0.853309	NO	Bacteria	Actinobacteriota	Actinobacteria	Propionibacteriales	Nocardioidaceae	Marmoricola	NA
3_Growing_9_Rhiz_CHA0_vs_Growing_9_Rhiz_noCHA0	ASV1546	0.715654	2.881	3.43635	0.83839	0.401812	NA	NO	Bacteria	Actinobacteriota	Actinobacteria	Propionibacteriales	Nocardioidaceae	Marmoricola	NA
3_Growing_9_Rhiz_CHA0_vs_Growing_9_Rhiz_noCHA0	ASV1548	151.67	0.620939	0.326013	1.90465	0.0568262	0.305584	NO	Bacteria	Actinobacteriota	Actinobacteria	Propionibacteriales	Nocardioidaceae	Aeromicrobium	NA
3_Growing_9_Rhiz_CHA0_vs_Growing_9_Rhiz_noCHA0	ASV1552	35.6215	0.560781	0.512189	1.09487	0.273573	0.698876	NO	Bacteria	Actinobacteriota	Actinobacteria	Propionibacteriales	Nocardioidaceae	Aeromicrobium	NA
3_Growing_9_Rhiz_CHA0_vs_Growing_9_Rhiz_noCHA0	ASV1554	0.916563	-3.45076	3.4342	-1.00482	0.314983	NA	NO	Bacteria	Actinobacteriota	Actinobacteria	Propionibacteriales	Nocardioidaceae	Aeromicrobium	NA
3_Growing_9_Rhiz_CHA0_vs_Growing_9_Rhiz_noCHA0	ASV1557	26.0437	0.400409	0.565723	0.707783	0.47908	0.904599	NO	Bacteria	Actinobacteriota	Actinobacteria	Propionibacteriales	Nocardioidaceae	Mumia	NA
3_Growing_9_Rhiz_CHA0_vs_Growing_9_Rhiz_noCHA0	ASV1558	2.74067	4.78456	3.39731	1.40834	0.159031	NA	NO	Bacteria	Actinobacteriota	Actinobacteria	Propionibacteriales	Propionibacteriaceae	Cutibacterium	acnes
3_Growing_9_Rhiz_CHA0_vs_Growing_9_Rhiz_noCHA0	ASV1566	7.79973	0.536134	1.27383	0.420882	0.673841	0.987592	NO	Bacteria	Actinobacteriota	Actinobacteria	Frankiales	Geodermatophilaceae	Modestobacter	NA
3_Growing_9_Rhiz_CHA0_vs_Growing_9_Rhiz_noCHA0	ASV1568	7.20066	0.25508	1.67393	0.152384	0.878884	0.987592	NO	Bacteria	Actinobacteriota	Actinobacteria	Frankiales	Frankiaceae	Jatrophihabitans	NA
3_Growing_9_Rhiz_CHA0_vs_Growing_9_Rhiz_noCHA0	ASV1569	3.61627	-3.43136	2.65989	-1.29004	0.197037	NA	NO	Bacteria	Actinobacteriota	Actinobacteria	Pseudonocardiales	Pseudonocardiaceae	Pseudonocardia	NA
3_Growing_9_Rhiz_CHA0_vs_Growing_9_Rhiz_noCHA0	ASV1572	0.652804	2.7522	3.44116	0.799789	0.423833	NA	NO	Bacteria	Actinobacteriota	Coriobacteriia	Coriobacteriales	Atopobiaceae	Atopobium	NA
3_Growing_9_Rhiz_CHA0_vs_Growing_9_Rhiz_noCHA0	ASV1573	1.41309	-0.905729	3.36179	-0.269419	0.787608	NA	NO	Bacteria	Actinobacteriota	Actinobacteria	Frankiales	Nakamurellaceae	Nakamurella	NA
3_Growing_9_Rhiz_CHA0_vs_Growing_9_Rhiz_noCHA0	ASV1575	4.29838	0.492316	2.68147	0.183599	0.854328	0.987592	NO	Bacteria	Actinobacteriota	Acidimicrobiia	Microtrichales	Iamiaceae	Iamia	NA
3_Growing_9_Rhiz_CHA0_vs_Growing_9_Rhiz_noCHA0	ASV1584	1.76505	-4.41633	3.40963	-1.29525	0.195233	NA	NO	Bacteria	Actinobacteriota	Acidimicrobiia	Microtrichales	Microtrichaceae	IMCC26207	NA
3_Growing_9_Rhiz_CHA0_vs_Growing_9_Rhiz_noCHA0	ASV1586	4.08542	1.86762	2.10607	0.886778	0.375198	0.80767	NO	Bacteria	Actinobacteriota	Acidimicrobiia	Microtrichales	Iamiaceae	Iamia	NA
3_Growing_9_Rhiz_CHA0_vs_Growing_9_Rhiz_noCHA0	ASV1595	71.9038	0.142813	0.370523	0.385438	0.699913	0.987592	NO	Bacteria	Actinobacteriota	Thermoleophilia	Solirubrobacterales	Solirubrobacteraceae	Conexibacter	NA
3_Growing_9_Rhiz_CHA0_vs_Growing_9_Rhiz_noCHA0	ASV1600	21.5798	-0.554061	1.68837	-0.328162	0.742789	0.987592	NO	Bacteria	Actinobacteriota	Thermoleophilia	Solirubrobacterales	Solirubrobacteraceae	Conexibacter	NA
3_Growing_9_Rhiz_CHA0_vs_Growing_9_Rhiz_noCHA0	ASV1601	0.650595	2.74764	3.44134	0.798422	0.424626	NA	NO	Bacteria	Actinobacteriota	Thermoleophilia	Solirubrobacterales	Solirubrobacteraceae	Conexibacter	NA
3_Growing_9_Rhiz_CHA0_vs_Growing_9_Rhiz_noCHA0	ASV1614	1.49637	3.92202	3.40946	1.15034	0.250006	NA	NO	Bacteria	Actinobacteriota	Thermoleophilia	Solirubrobacterales	Solirubrobacteraceae	Solirubrobacter	NA
3_Growing_9_Rhiz_CHA0_vs_Growing_9_Rhiz_noCHA0	ASV1615	65.1705	-0.0166418	0.319987	-0.0520077	0.958523	0.987592	NO	Bacteria	Actinobacteriota	Thermoleophilia	Solirubrobacterales	Solirubrobacteraceae	Solirubrobacter	NA
3_Growing_9_Rhiz_CHA0_vs_Growing_9_Rhiz_noCHA0	ASV1629	2.01684	4.34676	3.40287	1.27738	0.201468	NA	NO	Bacteria	Actinobacteriota	Thermoleophilia	Solirubrobacterales	Solirubrobacteraceae	Solirubrobacter	taibaiensis
3_Growing_9_Rhiz_CHA0_vs_Growing_9_Rhiz_noCHA0	ASV1630	1.10545	-3.7468	3.42491	-1.09399	0.273961	NA	NO	Bacteria	Actinobacteriota	Thermoleophilia	Solirubrobacterales	Solirubrobacteraceae	Solirubrobacter	NA
3_Growing_9_Rhiz_CHA0_vs_Growing_9_Rhiz_noCHA0	ASV1633	21.2803	21.5418	3.38526	6.36342	1.97304e-10	4.99837e-09	Growing_9_Rhiz_noCHA0	Bacteria	Firmicutes	Clostridia	Peptostreptococcales-Tissierellales	Family XI	Finegoldia	magna
3_Growing_9_Rhiz_CHA0_vs_Growing_9_Rhiz_noCHA0	ASV1634	2.28481	4.52465	3.40062	1.33054	0.183342	NA	NO	Bacteria	Firmicutes	Clostridia	Peptostreptococcales-Tissierellales	Family XI	Peptoniphilus	NA
3_Growing_9_Rhiz_CHA0_vs_Growing_9_Rhiz_noCHA0	ASV1635	0.542095	-2.79634	3.4626	-0.807582	0.419331	NA	NO	Bacteria	Firmicutes	Clostridia	Peptostreptococcales-Tissierellales	Family XI	Peptoniphilus	grossensis
3_Growing_9_Rhiz_CHA0_vs_Growing_9_Rhiz_noCHA0	ASV1636	0.261122	1.62213	3.30659	0.490574	0.623728	NA	NO	Bacteria	Firmicutes	Clostridia	Peptostreptococcales-Tissierellales	Anaerovoracaceae	[Eubacterium] brachy group	NA
3_Growing_9_Rhiz_CHA0_vs_Growing_9_Rhiz_noCHA0	ASV1639	0.587523	2.60511	3.44718	0.755722	0.449816	NA	NO	Bacteria	Firmicutes	Clostridia	Lachnospirales	Lachnospiraceae	Butyrivibrio	NA
3_Growing_9_Rhiz_CHA0_vs_Growing_9_Rhiz_noCHA0	ASV1640	0.916563	-3.45076	3.4342	-1.00482	0.314983	NA	NO	Bacteria	Firmicutes	Bacilli	Paenibacillales	Paenibacillaceae	Paenibacillus	NA
3_Growing_9_Rhiz_CHA0_vs_Growing_9_Rhiz_noCHA0	ASV1642	0.366625	-2.16198	3.49714	-0.618214	0.536435	NA	NO	Bacteria	Firmicutes	Bacilli	Paenibacillales	Paenibacillaceae	Paenibacillus	NA
3_Growing_9_Rhiz_CHA0_vs_Growing_9_Rhiz_noCHA0	ASV1646	0.276362	-1.91784	3.37332	-0.56853	0.569675	NA	NO	Bacteria	Firmicutes	Bacilli	Paenibacillales	Paenibacillaceae	Paenibacillus	NA
3_Growing_9_Rhiz_CHA0_vs_Growing_9_Rhiz_noCHA0	ASV1675	0.261122	1.62213	3.30659	0.490574	0.623728	NA	NO	Bacteria	Deinococcota	Deinococci	Thermales	Thermaceae	Thermus	thermophilus
3_Growing_9_Rhiz_CHA0_vs_Growing_9_Rhiz_noCHA0	ASV1686	1.91803	1.50753	3.3461	0.450534	0.652325	NA	NO	Bacteria	Gemmatimonadota	Longimicrobia	Longimicrobiales	Longimicrobiaceae	YC-ZSS-LKJ147	NA
3_Growing_9_Rhiz_CHA0_vs_Growing_9_Rhiz_noCHA0	ASV1688	1.15486	1.62934	3.39727	0.479604	0.631509	NA	NO	Bacteria	Gemmatimonadota	Longimicrobia	Longimicrobiales	Longimicrobiaceae	YC-ZSS-LKJ147	NA
3_Growing_9_Rhiz_CHA0_vs_Growing_9_Rhiz_noCHA0	ASV1689	10.4907	-1.24812	1.19461	-1.04479	0.296119	0.729875	NO	Bacteria	Gemmatimonadota	Longimicrobia	Longimicrobiales	Longimicrobiaceae	YC-ZSS-LKJ147	NA
3_Growing_9_Rhiz_CHA0_vs_Growing_9_Rhiz_noCHA0	ASV1703	0.453765	-2.19516	3.49541	-0.628011	0.529996	NA	NO	Bacteria	Firmicutes	Bacilli	Bacillales	Bacillaceae	Bacillus	NA
3_Growing_9_Rhiz_CHA0_vs_Growing_9_Rhiz_noCHA0	ASV1708	1.38181	-4.06763	3.41672	-1.19051	0.233848	NA	NO	Bacteria	Firmicutes	Bacilli	Bacillales	Bacillaceae	Bacillus	NA
3_Growing_9_Rhiz_CHA0_vs_Growing_9_Rhiz_noCHA0	ASV1713	89.8394	0.0409656	0.309289	0.132451	0.894627	0.987592	NO	Bacteria	Firmicutes	Bacilli	Paenibacillales	Paenibacillaceae	Paenibacillus	NA
3_Growing_9_Rhiz_CHA0_vs_Growing_9_Rhiz_noCHA0	ASV1715	24.7292	-0.345708	0.59712	-0.578959	0.562617	0.944954	NO	Bacteria	Firmicutes	Bacilli	Paenibacillales	Paenibacillaceae	Paenibacillus	NA
3_Growing_9_Rhiz_CHA0_vs_Growing_9_Rhiz_noCHA0	ASV1719	16.8142	-0.310476	1.18782	-0.261382	0.793798	0.987592	NO	Bacteria	Firmicutes	Bacilli	Paenibacillales	Paenibacillaceae	Paenibacillus	mendelii
3_Growing_9_Rhiz_CHA0_vs_Growing_9_Rhiz_noCHA0	ASV1727	13.3801	0.265034	0.911081	0.2909	0.771128	0.987592	NO	Bacteria	Firmicutes	Bacilli	Paenibacillales	Paenibacillaceae	Paenibacillus	NA
3_Growing_9_Rhiz_CHA0_vs_Growing_9_Rhiz_noCHA0	ASV1728	168.837	1.47491	0.300232	4.91255	8.98975e-07	1.30137e-05	NO	Bacteria	Firmicutes	Bacilli	Paenibacillales	Paenibacillaceae	Paenibacillus	xylanexedens
3_Growing_9_Rhiz_CHA0_vs_Growing_9_Rhiz_noCHA0	ASV1740	1.50351	0.0895352	3.33956	0.0268105	0.978611	NA	NO	Bacteria	Firmicutes	Bacilli	Paenibacillales	Paenibacillaceae	Cohnella	NA
3_Growing_9_Rhiz_CHA0_vs_Growing_9_Rhiz_noCHA0	ASV1747	8.31202	-0.356098	2.05793	-0.173037	0.862622	0.987592	NO	Bacteria	Firmicutes	Bacilli	Paenibacillales	Paenibacillaceae	Cohnella	NA
3_Growing_9_Rhiz_CHA0_vs_Growing_9_Rhiz_noCHA0	ASV1748	1.17107	3.57453	3.41645	1.04627	0.295436	NA	NO	Bacteria	Firmicutes	Bacilli	Paenibacillales	Paenibacillaceae	Cohnella	NA
3_Growing_9_Rhiz_CHA0_vs_Growing_9_Rhiz_noCHA0	ASV1749	1.44559	-4.16203	3.41463	-1.21888	0.222889	NA	NO	Bacteria	Firmicutes	Bacilli	Paenibacillales	Paenibacillaceae	Cohnella	NA
3_Growing_9_Rhiz_CHA0_vs_Growing_9_Rhiz_noCHA0	ASV1751	13.0577	-0.174241	1.49347	-0.116669	0.907123	0.987592	NO	Bacteria	Firmicutes	Bacilli	Paenibacillales	Paenibacillaceae	Paenibacillus	agaridevorans
3_Growing_9_Rhiz_CHA0_vs_Growing_9_Rhiz_noCHA0	ASV1752	4.71739	5.55153	3.00652	1.8465	0.0648203	0.310204	NO	Bacteria	Firmicutes	Bacilli	Paenibacillales	Paenibacillaceae	Paenibacillus	NA
3_Growing_9_Rhiz_CHA0_vs_Growing_9_Rhiz_noCHA0	ASV1754	34.0998	-0.811162	1.04734	-0.7745	0.438635	0.868724	NO	Bacteria	Firmicutes	Bacilli	Paenibacillales	Paenibacillaceae	Paenibacillus	NA
3_Growing_9_Rhiz_CHA0_vs_Growing_9_Rhiz_noCHA0	ASV1756	3.25297	5.02978	3.39556	1.48128	0.138532	NA	NO	Bacteria	Firmicutes	Bacilli	Paenibacillales	Paenibacillaceae	Paenibacillus	NA
3_Growing_9_Rhiz_CHA0_vs_Growing_9_Rhiz_noCHA0	ASV1758	13.7234	0.134895	1.4654	0.0920528	0.926656	0.987592	NO	Bacteria	Firmicutes	Bacilli	Paenibacillales	Paenibacillaceae	Paenibacillus	NA
3_Growing_9_Rhiz_CHA0_vs_Growing_9_Rhiz_noCHA0	ASV1760	12.6774	-0.432974	1.56202	-0.277189	0.781635	0.987592	NO	Bacteria	Firmicutes	Bacilli	Paenibacillales	Paenibacillaceae	Paenibacillus	alginolyticus
3_Growing_9_Rhiz_CHA0_vs_Growing_9_Rhiz_noCHA0	ASV1762	3.64228	1.06107	3.28374	0.323127	0.746599	NA	NO	Bacteria	Firmicutes	Bacilli	Paenibacillales	Paenibacillaceae	Paenibacillus	alginolyticus
3_Growing_9_Rhiz_CHA0_vs_Growing_9_Rhiz_noCHA0	ASV1763	2.14696	4.43591	3.40171	1.30402	0.192225	NA	NO	Bacteria	Firmicutes	Bacilli	Paenibacillales	Paenibacillaceae	Paenibacillus	NA
3_Growing_9_Rhiz_CHA0_vs_Growing_9_Rhiz_noCHA0	ASV1765	1.38535	-4.10203	3.41594	-1.20085	0.22981	NA	NO	Bacteria	Firmicutes	Bacilli	Paenibacillales	Paenibacillaceae	Paenibacillus	pectinilyticus
3_Growing_9_Rhiz_CHA0_vs_Growing_9_Rhiz_noCHA0	ASV1767	2.09227	-0.516808	3.31137	-0.156071	0.875977	NA	NO	Bacteria	Firmicutes	Bacilli	Paenibacillales	Paenibacillaceae	Paenibacillus	NA
3_Growing_9_Rhiz_CHA0_vs_Growing_9_Rhiz_noCHA0	ASV1768	0.783365	3.00763	3.432	0.876351	0.380839	NA	NO	Bacteria	Firmicutes	Bacilli	Paenibacillales	Paenibacillaceae	Paenibacillus	NA
3_Growing_9_Rhiz_CHA0_vs_Growing_9_Rhiz_noCHA0	ASV1771	4.30319	5.41742	3.3927	1.59679	0.110313	0.390774	NO	Bacteria	Firmicutes	Bacilli	Paenibacillales	Paenibacillaceae	Paenibacillus	NA
3_Growing_9_Rhiz_CHA0_vs_Growing_9_Rhiz_noCHA0	ASV1773	31.5345	0.570744	0.586585	0.972995	0.330556	0.767091	NO	Bacteria	Firmicutes	Bacilli	Paenibacillales	Paenibacillaceae	Paenibacillus	NA
3_Growing_9_Rhiz_CHA0_vs_Growing_9_Rhiz_noCHA0	ASV1778	0.662561	-3.07238	3.44911	-0.890775	0.37305	NA	NO	Bacteria	Firmicutes	Bacilli	Paenibacillales	Paenibacillaceae	Paenibacillus	NA
3_Growing_9_Rhiz_CHA0_vs_Growing_9_Rhiz_noCHA0	ASV1781	1.62649	4.0405	3.40742	1.18579	0.235704	NA	NO	Bacteria	Firmicutes	Bacilli	Paenibacillales	Paenibacillaceae	Paenibacillus	NA
3_Growing_9_Rhiz_CHA0_vs_Growing_9_Rhiz_noCHA0	ASV1801	0.366625	-2.16198	3.49714	-0.618214	0.536435	NA	NO	Bacteria	Firmicutes	Bacilli	Bacillales	Bacillaceae	Bacillus	NA
3_Growing_9_Rhiz_CHA0_vs_Growing_9_Rhiz_noCHA0	ASV1805	111.368	23.9504	3.38373	7.07809	1.46151e-12	4.93665e-11	Growing_9_Rhiz_noCHA0	Bacteria	Firmicutes	Bacilli	Lactobacillales	Streptococcaceae	Streptococcus	oralis
3_Growing_9_Rhiz_CHA0_vs_Growing_9_Rhiz_noCHA0	ASV1806	100.261	9.43694	3.37723	2.79428	0.00520149	0.0479168	NO	Bacteria	Firmicutes	Bacilli	Lactobacillales	Streptococcaceae	Streptococcus	NA
3_Growing_9_Rhiz_CHA0_vs_Growing_9_Rhiz_noCHA0	ASV1807	4.24322	5.41056	3.39274	1.59474	0.11077	0.390774	NO	Bacteria	Firmicutes	Bacilli	Lactobacillales	Streptococcaceae	Streptococcus	oralis
3_Growing_9_Rhiz_CHA0_vs_Growing_9_Rhiz_noCHA0	ASV1814	9.13925	20.4666	3.38775	6.04137	1.52812e-09	3.09698e-08	Growing_9_Rhiz_noCHA0	Bacteria	Firmicutes	Bacilli	Lactobacillales	Carnobacteriaceae	Granulicatella	NA
3_Growing_9_Rhiz_CHA0_vs_Growing_9_Rhiz_noCHA0	ASV1815	0.848645	3.12011	3.42843	0.910069	0.362786	NA	NO	Bacteria	Firmicutes	Bacilli	Lactobacillales	Carnobacteriaceae	Granulicatella	NA
3_Growing_9_Rhiz_CHA0_vs_Growing_9_Rhiz_noCHA0	ASV1816	0.456963	2.25587	3.46402	0.65123	0.514898	NA	NO	Bacteria	Firmicutes	Bacilli	Lactobacillales	Aerococcaceae	Eremococcus	NA
3_Growing_9_Rhiz_CHA0_vs_Growing_9_Rhiz_noCHA0	ASV1817	3.06818	4.94602	3.39628	1.4563	0.145309	NA	NO	Bacteria	Firmicutes	Bacilli	Staphylococcales	Staphylococcaceae	Staphylococcus	capitis
3_Growing_9_Rhiz_CHA0_vs_Growing_9_Rhiz_noCHA0	ASV1819	2.61122	4.71538	3.3985	1.38749	0.165293	NA	NO	Bacteria	Firmicutes	Bacilli	Staphylococcales	Staphylococcaceae	Staphylococcus	caprae
3_Growing_9_Rhiz_CHA0_vs_Growing_9_Rhiz_noCHA0	ASV1822	2.6765	4.75068	3.39814	1.39802	0.162106	NA	NO	Bacteria	Firmicutes	Bacilli	Staphylococcales	Staphylococcaceae	Staphylococcus	NA
3_Growing_9_Rhiz_CHA0_vs_Growing_9_Rhiz_noCHA0	ASV1827	2094.53	0.544142	0.228244	2.38404	0.0171239	0.130142	NO	Bacteria	Firmicutes	Bacilli	Bacillales	Bacillaceae	Bacillus	selenatarsenatis
3_Growing_9_Rhiz_CHA0_vs_Growing_9_Rhiz_noCHA0	ASV1828	162.238	0.463894	0.279856	1.65762	0.0973943	0.385886	NO	Bacteria	Firmicutes	Bacilli	Bacillales	Bacillaceae	Bacillus	NA
3_Growing_9_Rhiz_CHA0_vs_Growing_9_Rhiz_noCHA0	ASV1829	11.6024	1.9148	3.25039	0.589098	0.555795	0.943921	NO	Bacteria	Firmicutes	Bacilli	Bacillales	Bacillaceae	Bacillus	NA
3_Growing_9_Rhiz_CHA0_vs_Growing_9_Rhiz_noCHA0	ASV1830	6.11457	1.28883	2.51037	0.513402	0.60767	0.972272	NO	Bacteria	Firmicutes	Bacilli	Bacillales	Bacillaceae	Bacillus	NA
3_Growing_9_Rhiz_CHA0_vs_Growing_9_Rhiz_noCHA0	ASV1832	1225.35	0.448918	0.219437	2.04577	0.0407792	0.258268	NO	Bacteria	Firmicutes	Bacilli	Bacillales	Bacillaceae	Bacillus	jeotgali
3_Growing_9_Rhiz_CHA0_vs_Growing_9_Rhiz_noCHA0	ASV1833	3.90357	5.29096	3.39355	1.55912	0.118967	NA	NO	Bacteria	Firmicutes	Bacilli	Bacillales	Bacillaceae	Bacillus	NA
3_Growing_9_Rhiz_CHA0_vs_Growing_9_Rhiz_noCHA0	ASV1834	13.3085	-0.144425	1.16933	-0.123511	0.901702	0.987592	NO	Bacteria	Firmicutes	Bacilli	Bacillales	Planococcaceae	Domibacillus	NA
3_Growing_9_Rhiz_CHA0_vs_Growing_9_Rhiz_noCHA0	ASV1844	737.923	0.116376	0.190211	0.611827	0.540652	0.928578	NO	Bacteria	Firmicutes	Bacilli	Bacillales	Bacillaceae	Bacillus	niacini
3_Growing_9_Rhiz_CHA0_vs_Growing_9_Rhiz_noCHA0	ASV1851	0.680647	-2.97994	3.45335	-0.862912	0.388186	NA	NO	Bacteria	Firmicutes	Bacilli	Bacillales	Planococcaceae	Paenisporosarcina	NA
3_Growing_9_Rhiz_CHA0_vs_Growing_9_Rhiz_noCHA0	ASV1853	1.56673	3.98721	3.40832	1.16985	0.242063	NA	NO	Bacteria	Firmicutes	Bacilli	Bacillales	Bacillaceae	Bacillus	drentensis
3_Growing_9_Rhiz_CHA0_vs_Growing_9_Rhiz_noCHA0	ASV1854	299.804	-0.0688318	0.224499	-0.306601	0.759147	0.987592	NO	Bacteria	Firmicutes	Bacilli	Bacillales	Bacillaceae	Bacillus	niacini
3_Growing_9_Rhiz_CHA0_vs_Growing_9_Rhiz_noCHA0	ASV1856	1.30119	3.72373	3.41324	1.09096	0.275289	NA	NO	Bacteria	Firmicutes	Bacilli	Bacillales	Bacillaceae	Geobacillus	NA
3_Growing_9_Rhiz_CHA0_vs_Growing_9_Rhiz_noCHA0	ASV1857	32.6002	-0.0139726	0.589659	-0.023696	0.981095	0.987592	NO	Bacteria	Abditibacteriota	Abditibacteria	Abditibacteriales	Abditibacteriaceae	Abditibacterium	NA
3_Growing_9_Rhiz_CHA0_vs_Growing_9_Rhiz_noCHA0	ASV1858	10.9655	0.487892	1.01736	0.479567	0.631536	0.977244	NO	Bacteria	Abditibacteriota	Abditibacteria	Abditibacteriales	Abditibacteriaceae	Abditibacterium	NA
3_Growing_9_Rhiz_CHA0_vs_Growing_9_Rhiz_noCHA0	ASV1860	2.28481	4.52465	3.40062	1.33054	0.183342	NA	NO	Bacteria	Firmicutes	Negativicutes	Veillonellales-Selenomonadales	Veillonellaceae	Veillonella	NA
3_Growing_9_Rhiz_CHA0_vs_Growing_9_Rhiz_noCHA0	ASV1861	1.56673	3.98721	3.40832	1.16985	0.242063	NA	NO	Bacteria	Firmicutes	Negativicutes	Veillonellales-Selenomonadales	Veillonellaceae	Veillonella	NA
3_Growing_9_Rhiz_CHA0_vs_Growing_9_Rhiz_noCHA0	ASV1862	2.08897	4.3968	3.40221	1.29234	0.19624	NA	NO	Bacteria	Firmicutes	Negativicutes	Veillonellales-Selenomonadales	Veillonellaceae	Veillonella	dispar
3_Growing_9_Rhiz_CHA0_vs_Growing_9_Rhiz_noCHA0	ASV1863	1.17505	3.57922	3.41634	1.04768	0.294787	NA	NO	Bacteria	Firmicutes	Negativicutes	Veillonellales-Selenomonadales	Veillonellaceae	Veillonella	parvula
3_Growing_9_Rhiz_CHA0_vs_Growing_9_Rhiz_noCHA0	ASV1864	1.04449	3.41273	3.4203	0.997786	0.318383	NA	NO	Bacteria	Firmicutes	Negativicutes	Veillonellales-Selenomonadales	Veillonellaceae	Veillonella	atypica
3_Growing_9_Rhiz_CHA0_vs_Growing_9_Rhiz_noCHA0	ASV1865	1.95841	4.30479	3.40344	1.26484	0.20593	NA	NO	Bacteria	Firmicutes	Negativicutes	Veillonellales-Selenomonadales	Veillonellaceae	Veillonella	parvula
3_Growing_9_Rhiz_CHA0_vs_Growing_9_Rhiz_noCHA0	ASV1866	1.82785	4.20651	3.40484	1.23545	0.216663	NA	NO	Bacteria	Firmicutes	Negativicutes	Veillonellales-Selenomonadales	Veillonellaceae	Veillonella	parvula
3_Growing_9_Rhiz_CHA0_vs_Growing_9_Rhiz_noCHA0	ASV1867	1.24033	3.65577	3.41466	1.07061	0.284346	NA	NO	Bacteria	Firmicutes	Negativicutes	Veillonellales-Selenomonadales	Veillonellaceae	Veillonella	NA
3_Growing_9_Rhiz_CHA0_vs_Growing_9_Rhiz_noCHA0	ASV1868	1.10977	3.49837	3.41821	1.02345	0.306095	NA	NO	Bacteria	Firmicutes	Negativicutes	Veillonellales-Selenomonadales	Veillonellaceae	Negativicoccus	NA
3_Growing_9_Rhiz_CHA0_vs_Growing_9_Rhiz_noCHA0	ASV1886	9.70774	0.0889694	3.24457	0.027421	0.978124	0.987592	NO	Bacteria	Firmicutes	Bacilli	Bacillales	Bacillaceae	Bacillus	NA
3_Growing_9_Rhiz_CHA0_vs_Growing_9_Rhiz_noCHA0	ASV1887	8.14569	6.34731	3.38828	1.87331	0.0610251	0.305584	NO	Bacteria	Firmicutes	Bacilli	Bacillales	Bacillaceae	Bacillus	NA
4_Growing_1_Bulk_CHA0_vs_Growing_9_Bulk_CHA0	ASV1	687.897	1.88329	0.252198	7.46751	8.17283e-14	6.76813e-13	NO	Bacteria	Firmicutes	Bacilli	Bacillales	Bacillaceae	Bacillus	simplex
4_Growing_1_Bulk_CHA0_vs_Growing_9_Bulk_CHA0	ASV2	7938.57	0.664633	0.157832	4.21101	2.54226e-05	7.56965e-05	NO	Bacteria	Proteobacteria	Gammaproteobacteria	Burkholderiales	Alcaligenaceae	Achromobacter	piechaudii
4_Growing_1_Bulk_CHA0_vs_Growing_9_Bulk_CHA0	ASV8	0.243319	1.00877	3.09764	0.325657	0.744684	NA	NO	Bacteria	Proteobacteria	Gammaproteobacteria	Burkholderiales	Alcaligenaceae	Bordetella	NA
4_Growing_1_Bulk_CHA0_vs_Growing_9_Bulk_CHA0	ASV14	0.892171	2.86639	3.4141	0.839575	0.401147	NA	NO	Bacteria	Proteobacteria	Gammaproteobacteria	Burkholderiales	Alcaligenaceae	Achromobacter	NA
4_Growing_1_Bulk_CHA0_vs_Growing_9_Bulk_CHA0	ASV24	0.10974	-0.190164	2.37373	-0.080112	0.936148	NA	NO	Bacteria	Proteobacteria	Gammaproteobacteria	Burkholderiales	Alcaligenaceae	Achromobacter	NA
4_Growing_1_Bulk_CHA0_vs_Growing_9_Bulk_CHA0	ASV35	0.864034	-3.75468	3.44212	-1.0908	0.275359	NA	NO	Bacteria	Proteobacteria	Gammaproteobacteria	Burkholderiales	Alcaligenaceae	Achromobacter	NA
4_Growing_1_Bulk_CHA0_vs_Growing_9_Bulk_CHA0	ASV36	0.213548	0.857525	2.95022	0.290665	0.771308	NA	NO	Bacteria	Proteobacteria	Gammaproteobacteria	Burkholderiales	Alcaligenaceae	Achromobacter	NA
4_Growing_1_Bulk_CHA0_vs_Growing_9_Bulk_CHA0	ASV47	0.162213	0.52392	2.695	0.194404	0.84586	NA	NO	Bacteria	Proteobacteria	Gammaproteobacteria	Burkholderiales	Alcaligenaceae	Achromobacter	NA
4_Growing_1_Bulk_CHA0_vs_Growing_9_Bulk_CHA0	ASV60	20.4156	7.38065	1.09667	6.73005	1.69603e-11	1.04523e-10	Growing_9_Bulk_CHA0	Bacteria	Proteobacteria	Gammaproteobacteria	Burkholderiales	Comamonadaceae	Variovorax	NA
4_Growing_1_Bulk_CHA0_vs_Growing_9_Bulk_CHA0	ASV66	416.057	-0.469038	0.159623	-2.93842	0.00329895	0.00705017	NO	Bacteria	Proteobacteria	Gammaproteobacteria	Burkholderiales	Comamonadaceae	Variovorax	boronicumulans
4_Growing_1_Bulk_CHA0_vs_Growing_9_Bulk_CHA0	ASV69	0.827497	2.74887	2.95741	0.929484	0.352638	NA	NO	Bacteria	Proteobacteria	Gammaproteobacteria	Burkholderiales	Comamonadaceae	Variovorax	NA
4_Growing_1_Bulk_CHA0_vs_Growing_9_Bulk_CHA0	ASV75	0.638248	-3.29745	3.46369	-0.952005	0.341094	NA	NO	Bacteria	Proteobacteria	Gammaproteobacteria	Burkholderiales	Comamonadaceae	Variovorax	NA
4_Growing_1_Bulk_CHA0_vs_Growing_9_Bulk_CHA0	ASV86	8.39191	0.598481	0.764271	0.783074	0.433584	0.493131	NO	Bacteria	Proteobacteria	Gammaproteobacteria	Burkholderiales	Comamonadaceae	Variovorax	NA
4_Growing_1_Bulk_CHA0_vs_Growing_9_Bulk_CHA0	ASV88	121.622	-0.198645	0.198403	-1.00122	0.316721	0.374692	NO	Bacteria	Proteobacteria	Gammaproteobacteria	Burkholderiales	Comamonadaceae	Variovorax	paradoxus
4_Growing_1_Bulk_CHA0_vs_Growing_9_Bulk_CHA0	ASV89	5.79518	5.554	1.67741	3.31106	0.000929444	0.00221894	Growing_9_Bulk_CHA0	Bacteria	Proteobacteria	Gammaproteobacteria	Burkholderiales	Comamonadaceae	Acidovorax	facilis
4_Growing_1_Bulk_CHA0_vs_Growing_9_Bulk_CHA0	ASV93	1.07595	3.13776	3.40885	0.920473	0.357326	NA	NO	Bacteria	Proteobacteria	Gammaproteobacteria	Burkholderiales	Comamonadaceae	Caenimonas	NA
4_Growing_1_Bulk_CHA0_vs_Growing_9_Bulk_CHA0	ASV97	35.6107	-0.0369593	0.330539	-0.111815	0.91097	0.928489	NO	Bacteria	Proteobacteria	Gammaproteobacteria	Burkholderiales	Comamonadaceae	Rhizobacter	gummiphilus
4_Growing_1_Bulk_CHA0_vs_Growing_9_Bulk_CHA0	ASV102	447.741	-1.56027	0.196665	-7.93365	2.12803e-15	2.08862e-14	NO	Bacteria	Proteobacteria	Gammaproteobacteria	Burkholderiales	Methylophilaceae	Methylophilus	NA
4_Growing_1_Bulk_CHA0_vs_Growing_9_Bulk_CHA0	ASV107	0.427096	1.82123	3.44641	0.528441	0.597194	NA	NO	Bacteria	Proteobacteria	Gammaproteobacteria	Burkholderiales	Methylophilaceae	Methylophilus	NA
4_Growing_1_Bulk_CHA0_vs_Growing_9_Bulk_CHA0	ASV109	0.162213	0.52392	2.695	0.194404	0.84586	NA	NO	Bacteria	Proteobacteria	Gammaproteobacteria	Burkholderiales	Methylophilaceae	Methylophilus	NA
4_Growing_1_Bulk_CHA0_vs_Growing_9_Bulk_CHA0	ASV119	421.315	-0.805582	0.193116	-4.1715	3.02602e-05	8.81205e-05	NO	Bacteria	Proteobacteria	Gammaproteobacteria	Burkholderiales	Oxalobacteraceae	Oxalicibacterium	NA
4_Growing_1_Bulk_CHA0_vs_Growing_9_Bulk_CHA0	ASV120	9.64121	-0.104085	0.657874	-0.158214	0.874288	0.898009	NO	Bacteria	Proteobacteria	Gammaproteobacteria	Burkholderiales	Oxalobacteraceae	Oxalicibacterium	NA
4_Growing_1_Bulk_CHA0_vs_Growing_9_Bulk_CHA0	ASV121	1.75518	-4.75196	3.41296	-1.39233	0.163823	0.219258	NO	Bacteria	Proteobacteria	Gammaproteobacteria	Burkholderiales	Oxalobacteraceae	Oxalicibacterium	NA
4_Growing_1_Bulk_CHA0_vs_Growing_9_Bulk_CHA0	ASV130	2.58626	4.39287	2.38227	1.84399	0.0651851	0.101018	NO	Bacteria	Proteobacteria	Gammaproteobacteria	Burkholderiales	Oxalobacteraceae	Herbaspirillum	NA
4_Growing_1_Bulk_CHA0_vs_Growing_9_Bulk_CHA0	ASV131	6.43932	5.71031	1.36426	4.18565	2.84354e-05	8.37266e-05	Growing_9_Bulk_CHA0	Bacteria	Proteobacteria	Gammaproteobacteria	Burkholderiales	Burkholderiaceae	Cupriavidus	NA
4_Growing_1_Bulk_CHA0_vs_Growing_9_Bulk_CHA0	ASV142	75.1428	-0.0669117	0.725875	-0.0921807	0.926554	0.936669	NO	Bacteria	Proteobacteria	Gammaproteobacteria	Enterobacterales	Enterobacteriaceae	Enterobacter	NA
4_Growing_1_Bulk_CHA0_vs_Growing_9_Bulk_CHA0	ASV143	33.5975	0.653989	1.68602	0.38789	0.698098	0.738128	NO	Bacteria	Proteobacteria	Gammaproteobacteria	Enterobacterales	Enterobacteriaceae	Enterobacter	NA
4_Growing_1_Bulk_CHA0_vs_Growing_9_Bulk_CHA0	ASV149	0.567745	2.21719	3.43141	0.646146	0.518185	NA	NO	Bacteria	Proteobacteria	Gammaproteobacteria	Enterobacterales	Morganellaceae	endosymbionts	NA
4_Growing_1_Bulk_CHA0_vs_Growing_9_Bulk_CHA0	ASV151	5.26555	-6.33475	3.39329	-1.86685	0.0619231	0.0976764	NO	Bacteria	Proteobacteria	Gammaproteobacteria	Enterobacterales	Morganellaceae	endosymbionts	NA
4_Growing_1_Bulk_CHA0_vs_Growing_9_Bulk_CHA0	ASV153	3.40194	4.78627	2.68165	1.78482	0.07429	0.113797	NO	Bacteria	Proteobacteria	Gammaproteobacteria	Enterobacterales	Morganellaceae	endosymbionts	NA
4_Growing_1_Bulk_CHA0_vs_Growing_9_Bulk_CHA0	ASV155	0.195677	0.670928	2.87555	0.233322	0.815512	NA	NO	Bacteria	Proteobacteria	Gammaproteobacteria	Enterobacterales	Enterobacteriaceae	Enterobacter	NA
4_Growing_1_Bulk_CHA0_vs_Growing_9_Bulk_CHA0	ASV163	17.9104	-0.630048	1.50888	-0.417559	0.67627	0.722627	NO	Bacteria	Proteobacteria	Gammaproteobacteria	Enterobacterales	Erwiniaceae	Pantoea	agglomerans
4_Growing_1_Bulk_CHA0_vs_Growing_9_Bulk_CHA0	ASV177	1.21011	3.30933	3.40601	0.971616	0.331242	NA	NO	Bacteria	Proteobacteria	Gammaproteobacteria	Enterobacterales	Erwiniaceae	Pantoea	NA
4_Growing_1_Bulk_CHA0_vs_Growing_9_Bulk_CHA0	ASV189	1519.54	4.44124	0.202278	21.9562	7.56419e-107	2.00451e-104	Growing_9_Bulk_CHA0	Bacteria	Planctomycetota	Planctomycetes	Planctomycetales	Rubinisphaeraceae	SH-PL14	NA
4_Growing_1_Bulk_CHA0_vs_Growing_9_Bulk_CHA0	ASV196	1.6726	3.7693	2.89489	1.30205	0.192898	0.249356	NO	Bacteria	Planctomycetota	Planctomycetes	Planctomycetales	Rubinisphaeraceae	SH-PL14	NA
4_Growing_1_Bulk_CHA0_vs_Growing_9_Bulk_CHA0	ASV199	0.729958	2.57802	3.42085	0.753621	0.451077	NA	NO	Bacteria	Planctomycetota	Planctomycetes	Planctomycetales	Rubinisphaeraceae	SH-PL14	NA
4_Growing_1_Bulk_CHA0_vs_Growing_9_Bulk_CHA0	ASV203	29.9459	2.64349	0.437136	6.0473	1.47289e-09	7.22808e-09	Growing_9_Bulk_CHA0	Bacteria	Planctomycetota	Planctomycetes	Planctomycetales	Rubinisphaeraceae	SH-PL14	NA
4_Growing_1_Bulk_CHA0_vs_Growing_9_Bulk_CHA0	ASV204	2.15445	4.13725	2.58255	1.602	0.109156	0.158067	NO	Bacteria	Planctomycetota	Planctomycetes	Planctomycetales	Rubinisphaeraceae	SH-PL14	NA
4_Growing_1_Bulk_CHA0_vs_Growing_9_Bulk_CHA0	ASV222	0.142365	0.42902	2.58686	0.165846	0.868278	NA	NO	Bacteria	Planctomycetota	Planctomycetes	Pirellulales	Pirellulaceae	Pirellula	NA
4_Growing_1_Bulk_CHA0_vs_Growing_9_Bulk_CHA0	ASV224	7.31488	3.30222	1.09783	3.00796	0.0026301	0.00585124	Growing_9_Bulk_CHA0	Bacteria	Planctomycetota	Planctomycetes	Pirellulales	Pirellulaceae	Pir4 lineage	NA
4_Growing_1_Bulk_CHA0_vs_Growing_9_Bulk_CHA0	ASV225	0.424598	-2.5589	3.51249	-0.728516	0.466298	NA	NO	Bacteria	Planctomycetota	Planctomycetes	Pirellulales	Pirellulaceae	Pir4 lineage	NA
4_Growing_1_Bulk_CHA0_vs_Growing_9_Bulk_CHA0	ASV228	1.08162	3.14194	3.19588	0.983123	0.325547	NA	NO	Bacteria	Planctomycetota	Planctomycetes	Pirellulales	Pirellulaceae	Pirellula	NA
4_Growing_1_Bulk_CHA0_vs_Growing_9_Bulk_CHA0	ASV232	32.9692	3.51091	0.492207	7.133	9.82029e-13	7.43537e-12	Growing_9_Bulk_CHA0	Bacteria	Planctomycetota	Planctomycetes	Pirellulales	Pirellulaceae	Pirellula	NA
4_Growing_1_Bulk_CHA0_vs_Growing_9_Bulk_CHA0	ASV237	9.24548	6.2324	1.2552	4.96527	6.86038e-07	2.71343e-06	Growing_9_Bulk_CHA0	Bacteria	Planctomycetota	Planctomycetes	Planctomycetales	Schlesneriaceae	Schlesneria	NA
4_Growing_1_Bulk_CHA0_vs_Growing_9_Bulk_CHA0	ASV241	10.6104	6.43248	1.20724	5.32826	9.91599e-08	4.23828e-07	Growing_9_Bulk_CHA0	Bacteria	Planctomycetota	Planctomycetes	Planctomycetales	Schlesneriaceae	Schlesneria	NA
4_Growing_1_Bulk_CHA0_vs_Growing_9_Bulk_CHA0	ASV242	2.1703	4.14647	2.31271	1.79291	0.0729879	0.112452	NO	Bacteria	Planctomycetota	Planctomycetes	Planctomycetales	Schlesneriaceae	Planctopirus	NA
4_Growing_1_Bulk_CHA0_vs_Growing_9_Bulk_CHA0	ASV255	0.424598	-2.5589	3.51249	-0.728516	0.466298	NA	NO	Bacteria	Bacteroidota	Bacteroidia	Flavobacteriales	Flavobacteriaceae	Flavobacterium	NA
4_Growing_1_Bulk_CHA0_vs_Growing_9_Bulk_CHA0	ASV275	302.106	5.09054	0.315982	16.1102	2.16224e-58	2.86496e-56	Growing_9_Bulk_CHA0	Bacteria	Planctomycetota	Planctomycetes	Isosphaerales	Isosphaeraceae	Singulisphaera	NA
4_Growing_1_Bulk_CHA0_vs_Growing_9_Bulk_CHA0	ASV276	136.492	10.1184	1.04407	9.69133	3.28213e-22	5.43603e-21	Growing_9_Bulk_CHA0	Bacteria	Planctomycetota	Planctomycetes	Isosphaerales	Isosphaeraceae	Singulisphaera	NA
4_Growing_1_Bulk_CHA0_vs_Growing_9_Bulk_CHA0	ASV277	37.7233	8.2646	1.06381	7.76887	7.91887e-15	7.23621e-14	Growing_9_Bulk_CHA0	Bacteria	Planctomycetota	Planctomycetes	Isosphaerales	Isosphaeraceae	Singulisphaera	NA
4_Growing_1_Bulk_CHA0_vs_Growing_9_Bulk_CHA0	ASV278	39.0091	8.31338	1.06947	7.77338	7.64215e-15	7.23275e-14	Growing_9_Bulk_CHA0	Bacteria	Planctomycetota	Planctomycetes	Isosphaerales	Isosphaeraceae	Singulisphaera	NA
4_Growing_1_Bulk_CHA0_vs_Growing_9_Bulk_CHA0	ASV281	0.405532	1.73475	3.45026	0.502787	0.615114	NA	NO	Bacteria	Planctomycetota	Planctomycetes	Isosphaerales	Isosphaeraceae	Singulisphaera	NA
4_Growing_1_Bulk_CHA0_vs_Growing_9_Bulk_CHA0	ASV289	0.424598	-2.5589	3.51249	-0.728516	0.466298	NA	NO	Bacteria	Planctomycetota	Planctomycetes	Isosphaerales	Isosphaeraceae	Candidatus Nostocoida	NA
4_Growing_1_Bulk_CHA0_vs_Growing_9_Bulk_CHA0	ASV292	1.51552	3.62961	2.98589	1.21559	0.224143	0.282847	NO	Bacteria	Planctomycetota	Planctomycetes	Isosphaerales	Isosphaeraceae	Paludisphaera	NA
4_Growing_1_Bulk_CHA0_vs_Growing_9_Bulk_CHA0	ASV294	20.2013	7.36442	1.10579	6.65986	2.74086e-11	1.61406e-10	Growing_9_Bulk_CHA0	Bacteria	Planctomycetota	Planctomycetes	Isosphaerales	Isosphaeraceae	Singulisphaera	NA
4_Growing_1_Bulk_CHA0_vs_Growing_9_Bulk_CHA0	ASV296	1.08781	3.1456	3.40871	0.92281	0.356106	NA	NO	Bacteria	Planctomycetota	Planctomycetes	Isosphaerales	Isosphaeraceae	Singulisphaera	NA
4_Growing_1_Bulk_CHA0_vs_Growing_9_Bulk_CHA0	ASV300	0.486639	1.99606	3.43929	0.580371	0.561664	NA	NO	Bacteria	Planctomycetota	Planctomycetes	Isosphaerales	Isosphaeraceae	Singulisphaera	NA
4_Growing_1_Bulk_CHA0_vs_Growing_9_Bulk_CHA0	ASV303	0.142365	0.42902	2.58686	0.165846	0.868278	NA	NO	Bacteria	Planctomycetota	Planctomycetes	Gemmatales	Gemmataceae	Gemmata	NA
4_Growing_1_Bulk_CHA0_vs_Growing_9_Bulk_CHA0	ASV308	16706.9	-2.99367	0.363283	-8.24058	1.71374e-16	1.97453e-15	Growing_0_Bulk_CHA0	Bacteria	Bacteroidota	Bacteroidia	Flavobacteriales	Flavobacteriaceae	Flavobacterium	NA
4_Growing_1_Bulk_CHA0_vs_Growing_9_Bulk_CHA0	ASV310	13.8978	-7.73905	1.14542	-6.7565	1.41369e-11	9.13726e-11	Growing_0_Bulk_CHA0	Bacteria	Bacteroidota	Bacteroidia	Flavobacteriales	Flavobacteriaceae	Flavobacterium	NA
4_Growing_1_Bulk_CHA0_vs_Growing_9_Bulk_CHA0	ASV314	9.64306	-7.20836	2.22702	-3.23678	0.00120889	0.00286031	Growing_0_Bulk_CHA0	Bacteria	Bacteroidota	Bacteroidia	Flavobacteriales	Flavobacteriaceae	Flavobacterium	NA
4_Growing_1_Bulk_CHA0_vs_Growing_9_Bulk_CHA0	ASV315	0.489191	1.98518	3.43971	0.577136	0.563847	NA	NO	Bacteria	Bacteroidota	Bacteroidia	Flavobacteriales	Flavobacteriaceae	Flavobacterium	NA
4_Growing_1_Bulk_CHA0_vs_Growing_9_Bulk_CHA0	ASV316	3.97698	-5.94166	2.1259	-2.79489	0.00519181	0.0106653	NO	Bacteria	Bacteroidota	Bacteroidia	Flavobacteriales	Flavobacteriaceae	Flavobacterium	NA
4_Growing_1_Bulk_CHA0_vs_Growing_9_Bulk_CHA0	ASV317	39.6724	-3.86525	1.35119	-2.86063	0.00422806	0.00882233	Growing_0_Bulk_CHA0	Bacteria	Bacteroidota	Bacteroidia	Flavobacteriales	Flavobacteriaceae	Flavobacterium	NA
4_Growing_1_Bulk_CHA0_vs_Growing_9_Bulk_CHA0	ASV318	14.3718	-7.78355	1.14262	-6.81199	9.62552e-12	6.71253e-11	Growing_0_Bulk_CHA0	Bacteria	Bacteroidota	Bacteroidia	Flavobacteriales	Flavobacteriaceae	Flavobacterium	NA
4_Growing_1_Bulk_CHA0_vs_Growing_9_Bulk_CHA0	ASV319	11.6559	-3.16248	0.746908	-4.2341	2.2947e-05	6.98961e-05	Growing_0_Bulk_CHA0	Bacteria	Bacteroidota	Bacteroidia	Flavobacteriales	Flavobacteriaceae	Flavobacterium	NA
4_Growing_1_Bulk_CHA0_vs_Growing_9_Bulk_CHA0	ASV320	649.366	-1.43141	0.252625	-5.66613	1.46058e-08	6.7904e-08	NO	Bacteria	Bacteroidota	Bacteroidia	Flavobacteriales	Flavobacteriaceae	Flavobacterium	NA
4_Growing_1_Bulk_CHA0_vs_Growing_9_Bulk_CHA0	ASV323	399.029	-0.508559	0.254848	-1.99554	0.0459843	0.0752213	NO	Bacteria	Bacteroidota	Bacteroidia	Flavobacteriales	Flavobacteriaceae	Flavobacterium	NA
4_Growing_1_Bulk_CHA0_vs_Growing_9_Bulk_CHA0	ASV324	8.0298	6.03057	3.38681	1.7806	0.0749775	0.11419	NO	Bacteria	Bacteroidota	Bacteroidia	Flavobacteriales	Flavobacteriaceae	Flavobacterium	NA
4_Growing_1_Bulk_CHA0_vs_Growing_9_Bulk_CHA0	ASV327	0.424598	-2.5589	3.51249	-0.728516	0.466298	NA	NO	Bacteria	Bacteroidota	Bacteroidia	Chitinophagales	Chitinophagaceae	Taibaiella	NA
4_Growing_1_Bulk_CHA0_vs_Growing_9_Bulk_CHA0	ASV335	27.6276	-0.728062	0.362329	-2.00939	0.0444955	0.0736957	NO	Bacteria	Bacteroidota	Bacteroidia	Flavobacteriales	Flavobacteriaceae	Flavobacterium	NA
4_Growing_1_Bulk_CHA0_vs_Growing_9_Bulk_CHA0	ASV336	215.103	-1.60501	0.244848	-6.55513	5.55926e-11	3.20262e-10	NO	Bacteria	Bacteroidota	Bacteroidia	Flavobacteriales	Flavobacteriaceae	Flavobacterium	saccharophilum
4_Growing_1_Bulk_CHA0_vs_Growing_9_Bulk_CHA0	ASV337	30.3657	-0.906334	0.361402	-2.50783	0.0121476	0.0228948	NO	Bacteria	Bacteroidota	Bacteroidia	Flavobacteriales	Flavobacteriaceae	Flavobacterium	NA
4_Growing_1_Bulk_CHA0_vs_Growing_9_Bulk_CHA0	ASV338	1.07032	-2.49274	3.43413	-0.725872	0.467917	NA	NO	Bacteria	Bacteroidota	Bacteroidia	Flavobacteriales	Flavobacteriaceae	Flavobacterium	NA
4_Growing_1_Bulk_CHA0_vs_Growing_9_Bulk_CHA0	ASV339	7.03783	-6.75625	1.501	-4.50118	6.75777e-06	2.32573e-05	Growing_0_Bulk_CHA0	Bacteria	Bacteroidota	Bacteroidia	Flavobacteriales	Flavobacteriaceae	Flavobacterium	NA
4_Growing_1_Bulk_CHA0_vs_Growing_9_Bulk_CHA0	ASV348	21.0431	-1.22994	0.563989	-2.18079	0.0291992	0.0505737	NO	Bacteria	Bacteroidota	Bacteroidia	Flavobacteriales	Flavobacteriaceae	Flavobacterium	saccharophilum
4_Growing_1_Bulk_CHA0_vs_Growing_9_Bulk_CHA0	ASV350	64.8516	-1.44117	0.328205	-4.39107	1.12794e-05	3.69019e-05	NO	Bacteria	Bacteroidota	Bacteroidia	Flavobacteriales	Flavobacteriaceae	Flavobacterium	NA
4_Growing_1_Bulk_CHA0_vs_Growing_9_Bulk_CHA0	ASV352	8.796	-2.40792	0.870006	-2.7677	0.00564526	0.0114232	NO	Bacteria	Bacteroidota	Bacteroidia	Flavobacteriales	Flavobacteriaceae	Flavobacterium	NA
4_Growing_1_Bulk_CHA0_vs_Growing_9_Bulk_CHA0	ASV353	0.853889	2.79396	3.41567	0.817984	0.413366	NA	NO	Bacteria	Bacteroidota	Bacteroidia	Flavobacteriales	Flavobacteriaceae	Flavobacterium	NA
4_Growing_1_Bulk_CHA0_vs_Growing_9_Bulk_CHA0	ASV361	0.424598	-2.5589	3.51249	-0.728516	0.466298	NA	NO	Bacteria	Bacteroidota	Bacteroidia	Flavobacteriales	Flavobacteriaceae	Flavobacterium	NA
4_Growing_1_Bulk_CHA0_vs_Growing_9_Bulk_CHA0	ASV362	0.3703	-2.58609	3.51079	-0.736613	0.461358	NA	NO	Bacteria	Bacteroidota	Bacteroidia	Flavobacteriales	Flavobacteriaceae	Flavobacterium	NA
4_Growing_1_Bulk_CHA0_vs_Growing_9_Bulk_CHA0	ASV365	1.48473	-4.50142	3.41854	-1.31677	0.187916	0.246524	NO	Bacteria	Bacteroidota	Bacteroidia	Flavobacteriales	Flavobacteriaceae	Flavobacterium	NA
4_Growing_1_Bulk_CHA0_vs_Growing_9_Bulk_CHA0	ASV370	0.246867	-2.20096	3.11868	-0.705735	0.480353	NA	NO	Bacteria	Bacteroidota	Bacteroidia	Flavobacteriales	Flavobacteriaceae	Flavobacterium	NA
4_Growing_1_Bulk_CHA0_vs_Growing_9_Bulk_CHA0	ASV382	1.11693	-4.10161	3.42967	-1.19592	0.231728	NA	NO	Bacteria	Bacteroidota	Bacteroidia	Flavobacteriales	Flavobacteriaceae	Flavobacterium	NA
4_Growing_1_Bulk_CHA0_vs_Growing_9_Bulk_CHA0	ASV383	1.91069	-4.85875	3.41086	-1.42449	0.154304	0.212607	NO	Bacteria	Bacteroidota	Bacteroidia	Flavobacteriales	Flavobacteriaceae	Flavobacterium	NA
4_Growing_1_Bulk_CHA0_vs_Growing_9_Bulk_CHA0	ASV386	0.21948	0.679533	3.00535	0.226108	0.821117	NA	NO	Bacteria	Bacteroidota	Bacteroidia	Flavobacteriales	Flavobacteriaceae	Flavobacterium	NA
4_Growing_1_Bulk_CHA0_vs_Growing_9_Bulk_CHA0	ASV397	779.614	0.60403	0.208896	2.89154	0.00383361	0.00812439	NO	Bacteria	Bacteroidota	Bacteroidia	Chitinophagales	Chitinophagaceae	Chitinophaga	NA
4_Growing_1_Bulk_CHA0_vs_Growing_9_Bulk_CHA0	ASV402	51.8561	2.86688	0.35184	8.14824	3.69268e-16	4.07734e-15	Growing_9_Bulk_CHA0	Bacteria	Bacteroidota	Bacteroidia	Chitinophagales	Chitinophagaceae	Ferruginibacter	NA
4_Growing_1_Bulk_CHA0_vs_Growing_9_Bulk_CHA0	ASV405	31.9568	0.797156	0.348135	2.28979	0.0220333	0.0394516	NO	Bacteria	Bacteroidota	Bacteroidia	Chitinophagales	Chitinophagaceae	Pseudoflavitalea	NA
4_Growing_1_Bulk_CHA0_vs_Growing_9_Bulk_CHA0	ASV406	1.53651	3.65118	2.98208	1.22437	0.220811	0.279976	NO	Bacteria	Bacteroidota	Bacteroidia	Chitinophagales	Chitinophagaceae	Pseudoflavitalea	NA
4_Growing_1_Bulk_CHA0_vs_Growing_9_Bulk_CHA0	ASV409	35.155	0.239257	0.337432	0.709052	0.478292	0.534799	NO	Bacteria	Bacteroidota	Bacteroidia	Chitinophagales	Chitinophagaceae	Terrimonas	NA
4_Growing_1_Bulk_CHA0_vs_Growing_9_Bulk_CHA0	ASV413	0.943506	2.94814	3.41241	0.863947	0.387617	NA	NO	Bacteria	Bacteroidota	Bacteroidia	Chitinophagales	Chitinophagaceae	Chitinophaga	NA
4_Growing_1_Bulk_CHA0_vs_Growing_9_Bulk_CHA0	ASV414	0.43896	1.8133	3.44676	0.526089	0.598826	NA	NO	Bacteria	Bacteroidota	Bacteroidia	Chitinophagales	Chitinophagaceae	Chitinophaga	NA
4_Growing_1_Bulk_CHA0_vs_Growing_9_Bulk_CHA0	ASV422	0.284731	1.25032	3.28367	0.38077	0.703374	NA	NO	Bacteria	Bacteroidota	Bacteroidia	Chitinophagales	Chitinophagaceae	Chitinophaga	NA
4_Growing_1_Bulk_CHA0_vs_Growing_9_Bulk_CHA0	ASV425	0.142365	0.42902	2.58686	0.165846	0.868278	NA	NO	Bacteria	Bacteroidota	Bacteroidia	Chitinophagales	Chitinophagaceae	Terrimonas	NA
4_Growing_1_Bulk_CHA0_vs_Growing_9_Bulk_CHA0	ASV432	0.195677	0.670928	2.87555	0.233322	0.815512	NA	NO	Bacteria	Bacteroidota	Bacteroidia	Chitinophagales	Chitinophagaceae	Chitinophaga	NA
4_Growing_1_Bulk_CHA0_vs_Growing_9_Bulk_CHA0	ASV444	21.9331	1.61122	0.536054	3.00571	0.00264962	0.00585124	NO	Bacteria	Bacteroidota	Bacteroidia	Chitinophagales	Chitinophagaceae	Taibaiella	NA
4_Growing_1_Bulk_CHA0_vs_Growing_9_Bulk_CHA0	ASV449	38.4744	4.35884	0.539941	8.0728	6.87046e-16	7.28269e-15	Growing_9_Bulk_CHA0	Bacteria	Bacteroidota	Bacteroidia	Cytophagales	Spirosomaceae	Spirosoma	NA
4_Growing_1_Bulk_CHA0_vs_Growing_9_Bulk_CHA0	ASV474	1464.09	-0.086433	0.20466	-0.422324	0.672789	0.721818	NO	Bacteria	Bacteroidota	Bacteroidia	Sphingobacteriales	Sphingobacteriaceae	Pedobacter	NA
4_Growing_1_Bulk_CHA0_vs_Growing_9_Bulk_CHA0	ASV477	100.331	3.05628	0.296173	10.3192	5.76974e-25	1.09213e-23	Growing_9_Bulk_CHA0	Bacteria	Bacteroidota	Bacteroidia	Sphingobacteriales	Sphingobacteriaceae	Pedobacter	NA
4_Growing_1_Bulk_CHA0_vs_Growing_9_Bulk_CHA0	ASV484	0.319124	-2.39228	3.43294	-0.696861	0.48589	NA	NO	Bacteria	Bacteroidota	Bacteroidia	Sphingobacteriales	Sphingobacteriaceae	Pedobacter	NA
4_Growing_1_Bulk_CHA0_vs_Growing_9_Bulk_CHA0	ASV491	33.2708	1.98607	0.380095	5.22518	1.73981e-07	7.31826e-07	NO	Bacteria	Verrucomicrobiota	Verrucomicrobiae	Verrucomicrobiales	Verrucomicrobiaceae	Roseimicrobium	NA
4_Growing_1_Bulk_CHA0_vs_Growing_9_Bulk_CHA0	ASV492	483.59	2.06212	0.191024	10.7951	3.63126e-27	8.74803e-26	NO	Bacteria	Verrucomicrobiota	Verrucomicrobiae	Verrucomicrobiales	Verrucomicrobiaceae	Roseimicrobium	NA
4_Growing_1_Bulk_CHA0_vs_Growing_9_Bulk_CHA0	ASV513	72.4558	1.64861	0.25773	6.39664	1.58831e-10	8.41803e-10	NO	Bacteria	Verrucomicrobiota	Verrucomicrobiae	Verrucomicrobiales	Rubritaleaceae	Luteolibacter	NA
4_Growing_1_Bulk_CHA0_vs_Growing_9_Bulk_CHA0	ASV515	0.98747	3.0105	3.41119	0.882536	0.377487	NA	NO	Bacteria	Verrucomicrobiota	Verrucomicrobiae	Verrucomicrobiales	Rubritaleaceae	Luteolibacter	NA
4_Growing_1_Bulk_CHA0_vs_Growing_9_Bulk_CHA0	ASV517	42.2789	1.50002	0.320625	4.67844	2.8907e-06	1.03518e-05	NO	Bacteria	Verrucomicrobiota	Verrucomicrobiae	Verrucomicrobiales	Rubritaleaceae	Luteolibacter	NA
4_Growing_1_Bulk_CHA0_vs_Growing_9_Bulk_CHA0	ASV518	0.195677	0.670928	2.87555	0.233322	0.815512	NA	NO	Bacteria	Verrucomicrobiota	Verrucomicrobiae	Verrucomicrobiales	Rubritaleaceae	Luteolibacter	NA
4_Growing_1_Bulk_CHA0_vs_Growing_9_Bulk_CHA0	ASV528	8.20116	2.12602	0.932892	2.27895	0.0226698	0.0403187	NO	Bacteria	Verrucomicrobiota	Verrucomicrobiae	Chthoniobacterales	Chthoniobacteraceae	Chthoniobacter	NA
4_Growing_1_Bulk_CHA0_vs_Growing_9_Bulk_CHA0	ASV529	20.0034	7.35222	1.10049	6.68087	2.37529e-11	1.43057e-10	Growing_9_Bulk_CHA0	Bacteria	Verrucomicrobiota	Verrucomicrobiae	Chthoniobacterales	Chthoniobacteraceae	Chthoniobacter	NA
4_Growing_1_Bulk_CHA0_vs_Growing_9_Bulk_CHA0	ASV531	3.74818	4.93538	1.73623	2.84259	0.0044749	0.00926444	Growing_9_Bulk_CHA0	Bacteria	Verrucomicrobiota	Verrucomicrobiae	Chthoniobacterales	Chthoniobacteraceae	Chthoniobacter	NA
4_Growing_1_Bulk_CHA0_vs_Growing_9_Bulk_CHA0	ASV539	1.70324	3.79675	3.39954	1.11684	0.264062	0.326992	NO	Bacteria	Verrucomicrobiota	Verrucomicrobiae	Chthoniobacterales	Chthoniobacteraceae	Chthoniobacter	NA
4_Growing_1_Bulk_CHA0_vs_Growing_9_Bulk_CHA0	ASV540	4.34557	5.13906	1.74115	2.95154	0.00316196	0.00681235	Growing_9_Bulk_CHA0	Bacteria	Verrucomicrobiota	Verrucomicrobiae	Chthoniobacterales	Chthoniobacteraceae	Chthoniobacter	NA
4_Growing_1_Bulk_CHA0_vs_Growing_9_Bulk_CHA0	ASV541	7.3626	5.90956	1.506	3.92401	8.7087e-05	0.000242927	Growing_9_Bulk_CHA0	Bacteria	Verrucomicrobiota	Verrucomicrobiae	Chthoniobacterales	Chthoniobacteraceae	Chthoniobacter	NA
4_Growing_1_Bulk_CHA0_vs_Growing_9_Bulk_CHA0	ASV545	0.489191	1.98518	3.43971	0.577136	0.563847	NA	NO	Bacteria	Verrucomicrobiota	Verrucomicrobiae	Chthoniobacterales	Chthoniobacteraceae	Chthoniobacter	NA
4_Growing_1_Bulk_CHA0_vs_Growing_9_Bulk_CHA0	ASV547	0.478686	-2.88463	3.48978	-0.826591	0.408469	NA	NO	Bacteria	Verrucomicrobiota	Verrucomicrobiae	Chthoniobacterales	Chthoniobacteraceae	Candidatus Udaeobacter	NA
4_Growing_1_Bulk_CHA0_vs_Growing_9_Bulk_CHA0	ASV554	2.40195	4.29064	2.46137	1.74319	0.0813001	0.121183	NO	Bacteria	Verrucomicrobiota	Verrucomicrobiae	Chthoniobacterales	Terrimicrobiaceae	Terrimicrobium	NA
4_Growing_1_Bulk_CHA0_vs_Growing_9_Bulk_CHA0	ASV556	10.9534	2.76001	0.817828	3.3748	0.000738696	0.00179591	Growing_9_Bulk_CHA0	Bacteria	Verrucomicrobiota	Verrucomicrobiae	Chthoniobacterales	Terrimicrobiaceae	Terrimicrobium	NA
4_Growing_1_Bulk_CHA0_vs_Growing_9_Bulk_CHA0	ASV557	14.2948	1.3915	0.56832	2.44845	0.0143474	0.0265879	NO	Bacteria	Verrucomicrobiota	Verrucomicrobiae	Chthoniobacterales	Terrimicrobiaceae	Terrimicrobium	NA
4_Growing_1_Bulk_CHA0_vs_Growing_9_Bulk_CHA0	ASV559	0.195677	0.670928	2.87555	0.233322	0.815512	NA	NO	Bacteria	Verrucomicrobiota	Verrucomicrobiae	Chthoniobacterales	Terrimicrobiaceae	Terrimicrobium	NA
4_Growing_1_Bulk_CHA0_vs_Growing_9_Bulk_CHA0	ASV578	5.42812	-0.340809	1.22363	-0.278523	0.780611	0.82088	NO	Bacteria	Acidobacteriota	Acidobacteriae	Acidobacteriales	Acidobacteriaceae (Subgroup 1)	Edaphobacter	NA
4_Growing_1_Bulk_CHA0_vs_Growing_9_Bulk_CHA0	ASV580	0.489191	1.98518	3.43971	0.577136	0.563847	NA	NO	Bacteria	Acidobacteriota	Acidobacteriae	Acidobacteriales	Acidobacteriaceae (Subgroup 1)	Edaphobacter	NA
4_Growing_1_Bulk_CHA0_vs_Growing_9_Bulk_CHA0	ASV592	27.2753	0.792461	0.423893	1.86948	0.0615558	0.0976764	NO	Bacteria	Proteobacteria	Alphaproteobacteria	Sphingomonadales	Sphingomonadaceae	Sphingopyxis	macrogoltabida
4_Growing_1_Bulk_CHA0_vs_Growing_9_Bulk_CHA0	ASV593	36.436	0.704033	0.323499	2.1763	0.0295326	0.0508191	NO	Bacteria	Proteobacteria	Alphaproteobacteria	Sphingomonadales	Sphingomonadaceae	Sphingopyxis	alaskensis
4_Growing_1_Bulk_CHA0_vs_Growing_9_Bulk_CHA0	ASV596	2.22589	4.18128	2.88808	1.44777	0.14768	0.207065	NO	Bacteria	Proteobacteria	Alphaproteobacteria	Sphingomonadales	Sphingomonadaceae	Sphingopyxis	NA
4_Growing_1_Bulk_CHA0_vs_Growing_9_Bulk_CHA0	ASV597	517.457	-1.79123	0.168137	-10.6534	1.68126e-26	3.71279e-25	NO	Bacteria	Proteobacteria	Alphaproteobacteria	Sphingomonadales	Sphingomonadaceae	Novosphingobium	NA
4_Growing_1_Bulk_CHA0_vs_Growing_9_Bulk_CHA0	ASV605	13.2651	-0.580383	0.713644	-0.813268	0.416065	0.481472	NO	Bacteria	Proteobacteria	Alphaproteobacteria	Sphingomonadales	Sphingomonadaceae	Novosphingobium	NA
4_Growing_1_Bulk_CHA0_vs_Growing_9_Bulk_CHA0	ASV610	0.486639	1.99606	3.43929	0.580371	0.561664	NA	NO	Bacteria	Proteobacteria	Alphaproteobacteria	Sphingomonadales	Sphingomonadaceae	Novosphingobium	NA
4_Growing_1_Bulk_CHA0_vs_Growing_9_Bulk_CHA0	ASV614	50.7967	1.37677	0.291748	4.71903	2.3697e-06	8.60232e-06	NO	Bacteria	Proteobacteria	Alphaproteobacteria	Sphingomonadales	Sphingomonadaceae	Altererythrobacter	NA
4_Growing_1_Bulk_CHA0_vs_Growing_9_Bulk_CHA0	ASV615	25.1714	0.235315	0.545878	0.431076	0.666413	0.717884	NO	Bacteria	Proteobacteria	Alphaproteobacteria	Sphingomonadales	Sphingomonadaceae	Altererythrobacter	NA
4_Growing_1_Bulk_CHA0_vs_Growing_9_Bulk_CHA0	ASV616	0.319124	-2.39228	3.43294	-0.696861	0.48589	NA	NO	Bacteria	Proteobacteria	Alphaproteobacteria	Sphingomonadales	Sphingomonadaceae	Erythrobacter	NA
4_Growing_1_Bulk_CHA0_vs_Growing_9_Bulk_CHA0	ASV618	56.5334	3.02895	1.25146	2.42033	0.0155064	0.0283394	NO	Bacteria	Proteobacteria	Alphaproteobacteria	Sphingomonadales	Sphingomonadaceae	Altererythrobacter	NA
4_Growing_1_Bulk_CHA0_vs_Growing_9_Bulk_CHA0	ASV619	2.5143	4.35818	3.07817	1.41584	0.156823	0.213119	NO	Bacteria	Proteobacteria	Alphaproteobacteria	Sphingomonadales	Sphingomonadaceae	Altererythrobacter	NA
4_Growing_1_Bulk_CHA0_vs_Growing_9_Bulk_CHA0	ASV626	8.00766	2.30064	0.968693	2.37499	0.0175492	0.031853	NO	Bacteria	Proteobacteria	Alphaproteobacteria	Sphingomonadales	Sphingomonadaceae	Altererythrobacter	NA
4_Growing_1_Bulk_CHA0_vs_Growing_9_Bulk_CHA0	ASV629	27.2962	-0.744509	0.363427	-2.04858	0.0405034	0.0679329	NO	Bacteria	Proteobacteria	Alphaproteobacteria	Sphingomonadales	Sphingomonadaceae	Sphingobium	NA
4_Growing_1_Bulk_CHA0_vs_Growing_9_Bulk_CHA0	ASV634	0.903811	2.88838	3.41363	0.846129	0.397481	NA	NO	Bacteria	Proteobacteria	Alphaproteobacteria	Sphingomonadales	Sphingomonadaceae	Sphingobium	NA
4_Growing_1_Bulk_CHA0_vs_Growing_9_Bulk_CHA0	ASV636	594.316	1.12757	0.167399	6.73579	1.6304e-11	1.0287e-10	NO	Bacteria	Proteobacteria	Alphaproteobacteria	Sphingomonadales	Sphingomonadaceae	Sphingomonas	koreensis
4_Growing_1_Bulk_CHA0_vs_Growing_9_Bulk_CHA0	ASV638	8.11933	6.04749	1.26904	4.76543	1.88456e-06	6.93622e-06	Growing_9_Bulk_CHA0	Bacteria	Proteobacteria	Alphaproteobacteria	Sphingomonadales	Sphingomonadaceae	Sphingomonas	faeni
4_Growing_1_Bulk_CHA0_vs_Growing_9_Bulk_CHA0	ASV640	5.97538	5.60151	1.40309	3.99226	6.54468e-05	0.000186488	Growing_9_Bulk_CHA0	Bacteria	Proteobacteria	Alphaproteobacteria	Sphingomonadales	Sphingomonadaceae	Sphingomonas	NA
4_Growing_1_Bulk_CHA0_vs_Growing_9_Bulk_CHA0	ASV642	4.07394	5.05229	1.89702	2.66328	0.00773835	0.0151901	NO	Bacteria	Proteobacteria	Alphaproteobacteria	Sphingomonadales	Sphingomonadaceae	Sphingomonas	NA
4_Growing_1_Bulk_CHA0_vs_Growing_9_Bulk_CHA0	ASV643	5.14224	5.39007	1.73219	3.11172	0.00186001	0.00424916	Growing_9_Bulk_CHA0	Bacteria	Proteobacteria	Alphaproteobacteria	Sphingomonadales	Sphingomonadaceae	Sphingomonas	NA
4_Growing_1_Bulk_CHA0_vs_Growing_9_Bulk_CHA0	ASV644	3.8837	2.80073	1.59369	1.75739	0.0788515	0.118725	NO	Bacteria	Proteobacteria	Alphaproteobacteria	Sphingomonadales	Sphingomonadaceae	Sphingomonas	NA
4_Growing_1_Bulk_CHA0_vs_Growing_9_Bulk_CHA0	ASV645	0.854192	2.81026	3.41531	0.822842	0.410598	NA	NO	Bacteria	Proteobacteria	Alphaproteobacteria	Sphingomonadales	Sphingomonadaceae	Sphingomonas	NA
4_Growing_1_Bulk_CHA0_vs_Growing_9_Bulk_CHA0	ASV646	1.66325	3.75686	3.39999	1.10496	0.269175	0.328717	NO	Bacteria	Proteobacteria	Alphaproteobacteria	Sphingomonadales	Sphingomonadaceae	Sphingomonas	NA
4_Growing_1_Bulk_CHA0_vs_Growing_9_Bulk_CHA0	ASV647	2.5438	4.37032	3.06779	1.42459	0.154277	0.212607	NO	Bacteria	Proteobacteria	Alphaproteobacteria	Sphingomonadales	Sphingomonadaceae	Sphingomonas	NA
4_Growing_1_Bulk_CHA0_vs_Growing_9_Bulk_CHA0	ASV649	5.90216	1.19609	1.12091	1.06707	0.28594	0.346	NO	Bacteria	Proteobacteria	Alphaproteobacteria	Sphingomonadales	Sphingomonadaceae	Sphingomonas	NA
4_Growing_1_Bulk_CHA0_vs_Growing_9_Bulk_CHA0	ASV650	0.567745	2.21719	3.43141	0.646146	0.518185	NA	NO	Bacteria	Proteobacteria	Alphaproteobacteria	Sphingomonadales	Sphingomonadaceae	Sphingomonas	NA
4_Growing_1_Bulk_CHA0_vs_Growing_9_Bulk_CHA0	ASV656	0.293515	1.24142	3.33516	0.372222	0.709727	NA	NO	Bacteria	Proteobacteria	Alphaproteobacteria	Sphingomonadales	Sphingomonadaceae	Sphingomonas	NA
4_Growing_1_Bulk_CHA0_vs_Growing_9_Bulk_CHA0	ASV659	6.78549	5.79245	1.54538	3.74825	0.000178073	0.000471894	Growing_9_Bulk_CHA0	Bacteria	Proteobacteria	Alphaproteobacteria	Sphingomonadales	Sphingomonadaceae	Ellin6055	NA
4_Growing_1_Bulk_CHA0_vs_Growing_9_Bulk_CHA0	ASV660	6.46752	1.75239	3.26854	0.536139	0.591863	0.648114	NO	Bacteria	Proteobacteria	Alphaproteobacteria	Sphingomonadales	Sphingomonadaceae	Ellin6055	NA
4_Growing_1_Bulk_CHA0_vs_Growing_9_Bulk_CHA0	ASV661	5.73082	2.86449	1.2784	2.24067	0.0250471	0.0439569	NO	Bacteria	Proteobacteria	Alphaproteobacteria	Sphingomonadales	Sphingomonadaceae	Sphingomonas	NA
4_Growing_1_Bulk_CHA0_vs_Growing_9_Bulk_CHA0	ASV662	133.446	2.71497	0.248236	10.937	7.66664e-28	2.2574e-26	Growing_9_Bulk_CHA0	Bacteria	Proteobacteria	Alphaproteobacteria	Sphingomonadales	Sphingomonadaceae	Sphingomonas	NA
4_Growing_1_Bulk_CHA0_vs_Growing_9_Bulk_CHA0	ASV663	87.0098	0.09466	0.229149	0.413093	0.679538	0.723203	NO	Bacteria	Proteobacteria	Alphaproteobacteria	Sphingomonadales	Sphingomonadaceae	Sphingomonas	NA
4_Growing_1_Bulk_CHA0_vs_Growing_9_Bulk_CHA0	ASV668	2.12609	4.1148	2.93769	1.40069	0.161306	0.218093	NO	Bacteria	Proteobacteria	Alphaproteobacteria	Sphingomonadales	Sphingomonadaceae	Sphingomonas	NA
4_Growing_1_Bulk_CHA0_vs_Growing_9_Bulk_CHA0	ASV670	7.78112	1.61349	3.25927	0.495047	0.620567	0.671225	NO	Bacteria	Proteobacteria	Alphaproteobacteria	Sphingomonadales	Sphingomonadaceae	Sphingomonas	NA
4_Growing_1_Bulk_CHA0_vs_Growing_9_Bulk_CHA0	ASV673	39.1136	-0.0771163	0.312526	-0.246752	0.8051	0.843287	NO	Bacteria	Proteobacteria	Alphaproteobacteria	Sphingomonadales	Sphingomonadaceae	Sphingomonas	NA
4_Growing_1_Bulk_CHA0_vs_Growing_9_Bulk_CHA0	ASV674	29.7626	1.55511	1.34017	1.16038	0.245892	0.307365	NO	Bacteria	Proteobacteria	Alphaproteobacteria	Sphingomonadales	Sphingomonadaceae	Sphingomonas	panacis
4_Growing_1_Bulk_CHA0_vs_Growing_9_Bulk_CHA0	ASV675	1.20714	3.28791	3.40634	0.96523	0.33443	NA	NO	Bacteria	Proteobacteria	Alphaproteobacteria	Sphingomonadales	Sphingomonadaceae	Sphingomonas	NA
4_Growing_1_Bulk_CHA0_vs_Growing_9_Bulk_CHA0	ASV686	0.424598	-2.5589	3.51249	-0.728516	0.466298	NA	NO	Bacteria	Proteobacteria	Alphaproteobacteria	Sphingomonadales	Sphingomonadaceae	Sphingomonas	NA
4_Growing_1_Bulk_CHA0_vs_Growing_9_Bulk_CHA0	ASV691	0.162213	0.52392	2.695	0.194404	0.84586	NA	NO	Bacteria	Proteobacteria	Alphaproteobacteria	Sphingomonadales	Sphingomonadaceae	Sphingomonas	NA
4_Growing_1_Bulk_CHA0_vs_Growing_9_Bulk_CHA0	ASV692	0.636897	-3.25089	3.46629	-0.93786	0.348317	NA	NO	Bacteria	Proteobacteria	Alphaproteobacteria	Sphingomonadales	Sphingomonadaceae	Sphingomonas	NA
4_Growing_1_Bulk_CHA0_vs_Growing_9_Bulk_CHA0	ASV699	2.97487	4.60147	2.19915	2.09239	0.0364037	0.0618397	NO	Bacteria	Proteobacteria	Alphaproteobacteria	Sphingomonadales	Sphingomonadaceae	Sphingoaurantiacus	NA
4_Growing_1_Bulk_CHA0_vs_Growing_9_Bulk_CHA0	ASV700	0.493734	-2.96562	3.48408	-0.851191	0.394663	NA	NO	Bacteria	Proteobacteria	Alphaproteobacteria	Sphingomonadales	Sphingomonadaceae	Sphingoaurantiacus	NA
4_Growing_1_Bulk_CHA0_vs_Growing_9_Bulk_CHA0	ASV701	1242.61	1.05603	0.214685	4.91897	8.6999e-07	3.32278e-06	NO	Bacteria	Proteobacteria	Alphaproteobacteria	Caulobacterales	Caulobacteraceae	Brevundimonas	NA
4_Growing_1_Bulk_CHA0_vs_Growing_9_Bulk_CHA0	ASV726	0.142365	0.42902	2.58686	0.165846	0.868278	NA	NO	Bacteria	Proteobacteria	Alphaproteobacteria	Caulobacterales	Caulobacteraceae	Brevundimonas	NA
4_Growing_1_Bulk_CHA0_vs_Growing_9_Bulk_CHA0	ASV730	6.29087	2.28786	1.22998	1.86008	0.062874	0.0980095	NO	Bacteria	Proteobacteria	Alphaproteobacteria	Caulobacterales	Caulobacteraceae	Brevundimonas	NA
4_Growing_1_Bulk_CHA0_vs_Growing_9_Bulk_CHA0	ASV732	141.909	-0.967021	0.222153	-4.35295	1.34315e-05	4.23733e-05	NO	Bacteria	Proteobacteria	Alphaproteobacteria	Caulobacterales	Caulobacteraceae	Caulobacter	NA
4_Growing_1_Bulk_CHA0_vs_Growing_9_Bulk_CHA0	ASV735	67.0684	-1.51924	0.235884	-6.44063	1.18979e-10	6.43459e-10	NO	Bacteria	Proteobacteria	Alphaproteobacteria	Caulobacterales	Caulobacteraceae	Caulobacter	NA
4_Growing_1_Bulk_CHA0_vs_Growing_9_Bulk_CHA0	ASV736	7.12568	5.85911	1.33797	4.3791	1.1917e-05	3.85124e-05	Growing_9_Bulk_CHA0	Bacteria	Proteobacteria	Alphaproteobacteria	Caulobacterales	Caulobacteraceae	Caulobacter	NA
4_Growing_1_Bulk_CHA0_vs_Growing_9_Bulk_CHA0	ASV737	3.07226	-1.82854	2.27426	-0.804016	0.421388	0.48341	NO	Bacteria	Proteobacteria	Alphaproteobacteria	Caulobacterales	Caulobacteraceae	Caulobacter	vibrioides
4_Growing_1_Bulk_CHA0_vs_Growing_9_Bulk_CHA0	ASV748	1.24064	-0.543801	3.355	-0.162087	0.871237	0.898009	NO	Bacteria	Proteobacteria	Alphaproteobacteria	Caulobacterales	Caulobacteraceae	Phenylobacterium	NA
4_Growing_1_Bulk_CHA0_vs_Growing_9_Bulk_CHA0	ASV749	15.0128	-0.616975	0.53074	-1.16248	0.24504	0.307365	NO	Bacteria	Proteobacteria	Alphaproteobacteria	Caulobacterales	Caulobacteraceae	Phenylobacterium	NA
4_Growing_1_Bulk_CHA0_vs_Growing_9_Bulk_CHA0	ASV770	0.493734	-2.96562	3.48408	-0.851191	0.394663	NA	NO	Bacteria	Proteobacteria	Alphaproteobacteria	Caulobacterales	Caulobacteraceae	Brevundimonas	NA
4_Growing_1_Bulk_CHA0_vs_Growing_9_Bulk_CHA0	ASV779	0.864034	-3.75468	3.44212	-1.0908	0.275359	NA	NO	Bacteria	Proteobacteria	Alphaproteobacteria	Rhizobiales	Rhizobiaceae	Rhizobium group	NA
4_Growing_1_Bulk_CHA0_vs_Growing_9_Bulk_CHA0	ASV780	0.636897	-3.25089	3.46629	-0.93786	0.348317	NA	NO	Bacteria	Proteobacteria	Alphaproteobacteria	Rhizobiales	Rhizobiaceae	Rhizobium group	NA
4_Growing_1_Bulk_CHA0_vs_Growing_9_Bulk_CHA0	ASV796	0.319124	-2.39228	3.43294	-0.696861	0.48589	NA	NO	Bacteria	Proteobacteria	Alphaproteobacteria	Rhizobiales	Rhizobiaceae	Rhizobium group	NA
4_Growing_1_Bulk_CHA0_vs_Growing_9_Bulk_CHA0	ASV800	101.363	-0.229408	0.287907	-0.796812	0.42556	0.486092	NO	Bacteria	Proteobacteria	Alphaproteobacteria	Rhizobiales	Rhizobiaceae	Ensifer	NA
4_Growing_1_Bulk_CHA0_vs_Growing_9_Bulk_CHA0	ASV801	1015.75	-0.936926	0.208691	-4.48953	7.1381e-06	2.42512e-05	NO	Bacteria	Proteobacteria	Alphaproteobacteria	Rhizobiales	Rhizobiaceae	Ensifer	adhaerens
4_Growing_1_Bulk_CHA0_vs_Growing_9_Bulk_CHA0	ASV802	55.059	1.00052	0.275488	3.6318	0.000281449	0.000717153	NO	Bacteria	Proteobacteria	Alphaproteobacteria	Rhizobiales	Rhizobiaceae	Shinella	NA
4_Growing_1_Bulk_CHA0_vs_Growing_9_Bulk_CHA0	ASV803	42.2855	0.89925	0.325311	2.76428	0.00570488	0.011453	NO	Bacteria	Proteobacteria	Alphaproteobacteria	Rhizobiales	Rhizobiaceae	Rhizobium group	NA
4_Growing_1_Bulk_CHA0_vs_Growing_9_Bulk_CHA0	ASV804	3.7332	4.9301	1.96666	2.50683	0.0121818	0.0228948	NO	Bacteria	Proteobacteria	Alphaproteobacteria	Rhizobiales	Rhizobiaceae	Rhizobium group	NA
4_Growing_1_Bulk_CHA0_vs_Growing_9_Bulk_CHA0	ASV805	1.2719	3.36903	3.40509	0.989409	0.322463	0.37979	NO	Bacteria	Proteobacteria	Alphaproteobacteria	Rhizobiales	Rhizobiaceae	Rhizobium group	NA
4_Growing_1_Bulk_CHA0_vs_Growing_9_Bulk_CHA0	ASV806	0.854192	2.81026	3.41531	0.822842	0.410598	NA	NO	Bacteria	Proteobacteria	Alphaproteobacteria	Rhizobiales	Rhizobiaceae	Rhizobium group	NA
4_Growing_1_Bulk_CHA0_vs_Growing_9_Bulk_CHA0	ASV808	0.76818	2.63074	3.41951	0.769332	0.441696	NA	NO	Bacteria	Proteobacteria	Alphaproteobacteria	Rhizobiales	Rhizobiaceae	Rhizobium group	NA
4_Growing_1_Bulk_CHA0_vs_Growing_9_Bulk_CHA0	ASV814	1.74097	3.82813	2.82769	1.3538	0.1758	0.231776	NO	Bacteria	Proteobacteria	Alphaproteobacteria	Rhizobiales	Rhizobiaceae	Rhizobium group	NA
4_Growing_1_Bulk_CHA0_vs_Growing_9_Bulk_CHA0	ASV819	73.9228	0.864418	0.252821	3.4191	0.000628295	0.00155606	NO	Bacteria	Proteobacteria	Alphaproteobacteria	Rhizobiales	Rhizobiaceae	Mesorhizobium	NA
4_Growing_1_Bulk_CHA0_vs_Growing_9_Bulk_CHA0	ASV820	6.29707	5.68434	1.38305	4.11002	3.95631e-05	0.000113959	Growing_9_Bulk_CHA0	Bacteria	Proteobacteria	Alphaproteobacteria	Rhizobiales	Rhizobiaceae	Mesorhizobium	NA
4_Growing_1_Bulk_CHA0_vs_Growing_9_Bulk_CHA0	ASV821	80.4179	1.89655	0.319809	5.93024	3.02485e-09	1.45743e-08	NO	Bacteria	Proteobacteria	Alphaproteobacteria	Rhizobiales	Rhizobiaceae	Aminobacter	aminovorans
4_Growing_1_Bulk_CHA0_vs_Growing_9_Bulk_CHA0	ASV822	2.27098	4.21133	3.22649	1.30523	0.191813	0.249169	NO	Bacteria	Proteobacteria	Alphaproteobacteria	Rhizobiales	Rhizobiaceae	Mesorhizobium	NA
4_Growing_1_Bulk_CHA0_vs_Growing_9_Bulk_CHA0	ASV825	7.47887	5.93321	1.50345	3.9464	7.93356e-05	0.000223659	Growing_9_Bulk_CHA0	Bacteria	Proteobacteria	Alphaproteobacteria	Rhizobiales	Rhizobiaceae	Mesorhizobium	NA
4_Growing_1_Bulk_CHA0_vs_Growing_9_Bulk_CHA0	ASV827	17.584	7.16392	1.10767	6.46757	9.95905e-11	5.49823e-10	Growing_9_Bulk_CHA0	Bacteria	Proteobacteria	Alphaproteobacteria	Rhizobiales	Rhizobiaceae	Mesorhizobium	NA
4_Growing_1_Bulk_CHA0_vs_Growing_9_Bulk_CHA0	ASV828	12.3296	1.51606	0.660474	2.29542	0.0217091	0.0391355	NO	Bacteria	Proteobacteria	Alphaproteobacteria	Rhizobiales	Rhizobiaceae	Mesorhizobium	huakuii
4_Growing_1_Bulk_CHA0_vs_Growing_9_Bulk_CHA0	ASV830	2.07092	-4.986	2.9431	-1.69413	0.0902407	0.132854	NO	Bacteria	Proteobacteria	Alphaproteobacteria	Rhizobiales	Rhizobiaceae	Phyllobacterium	NA
4_Growing_1_Bulk_CHA0_vs_Growing_9_Bulk_CHA0	ASV833	1774.32	1.60983	0.188385	8.54544	1.2805e-17	1.61587e-16	NO	Bacteria	Proteobacteria	Alphaproteobacteria	Rhizobiales	Devosiaceae	Devosia	NA
4_Growing_1_Bulk_CHA0_vs_Growing_9_Bulk_CHA0	ASV837	23.1229	2.88305	0.56299	5.12096	3.03982e-07	1.25868e-06	Growing_9_Bulk_CHA0	Bacteria	Proteobacteria	Alphaproteobacteria	Rhizobiales	Devosiaceae	Devosia	NA
4_Growing_1_Bulk_CHA0_vs_Growing_9_Bulk_CHA0	ASV838	11.735	6.57939	1.16682	5.63872	1.7132e-08	7.82757e-08	Growing_9_Bulk_CHA0	Bacteria	Proteobacteria	Alphaproteobacteria	Rhizobiales	Devosiaceae	Devosia	NA
4_Growing_1_Bulk_CHA0_vs_Growing_9_Bulk_CHA0	ASV850	0.195677	0.670928	2.87555	0.233322	0.815512	NA	NO	Bacteria	Proteobacteria	Alphaproteobacteria	Rhizobiales	Devosiaceae	Devosia	NA
4_Growing_1_Bulk_CHA0_vs_Growing_9_Bulk_CHA0	ASV851	2.09837	-5.01972	3.28156	-1.52967	0.126098	0.180627	NO	Bacteria	Proteobacteria	Alphaproteobacteria	Rhizobiales	Devosiaceae	Devosia	NA
4_Growing_1_Bulk_CHA0_vs_Growing_9_Bulk_CHA0	ASV865	0.636897	-3.25089	3.46629	-0.93786	0.348317	NA	NO	Bacteria	Proteobacteria	Alphaproteobacteria	Rhizobiales	Devosiaceae	Devosia	NA
4_Growing_1_Bulk_CHA0_vs_Growing_9_Bulk_CHA0	ASV869	0.195677	0.670928	2.87555	0.233322	0.815512	NA	NO	Bacteria	Proteobacteria	Alphaproteobacteria	Rhizobiales	Devosiaceae	Devosia	NA
4_Growing_1_Bulk_CHA0_vs_Growing_9_Bulk_CHA0	ASV870	0.636897	-3.25089	3.46629	-0.93786	0.348317	NA	NO	Bacteria	Proteobacteria	Alphaproteobacteria	Rhizobiales	Devosiaceae	Devosia	NA
4_Growing_1_Bulk_CHA0_vs_Growing_9_Bulk_CHA0	ASV871	0.21948	0.679533	3.00535	0.226108	0.821117	NA	NO	Bacteria	Proteobacteria	Alphaproteobacteria	Rhizobiales	Devosiaceae	Devosia	NA
4_Growing_1_Bulk_CHA0_vs_Growing_9_Bulk_CHA0	ASV873	0.3703	-2.58609	3.51079	-0.736613	0.461358	NA	NO	Bacteria	Proteobacteria	Alphaproteobacteria	Rhizobiales	Devosiaceae	Devosia	NA
4_Growing_1_Bulk_CHA0_vs_Growing_9_Bulk_CHA0	ASV874	0.195677	0.670928	2.87555	0.233322	0.815512	NA	NO	Bacteria	Proteobacteria	Alphaproteobacteria	Rhizobiales	Devosiaceae	Devosia	NA
4_Growing_1_Bulk_CHA0_vs_Growing_9_Bulk_CHA0	ASV887	7.61592	5.95163	1.3179	4.516	6.30181e-06	2.19734e-05	Growing_9_Bulk_CHA0	Bacteria	Proteobacteria	Alphaproteobacteria	Rhizobiales	Devosiaceae	Devosia	NA
4_Growing_1_Bulk_CHA0_vs_Growing_9_Bulk_CHA0	ASV888	4.19589	5.09283	1.63232	3.12	0.00180853	0.00416747	Growing_9_Bulk_CHA0	Bacteria	Proteobacteria	Alphaproteobacteria	Rhizobiales	Devosiaceae	Devosia	NA
4_Growing_1_Bulk_CHA0_vs_Growing_9_Bulk_CHA0	ASV891	0.845105	2.78494	3.41587	0.815295	0.414903	NA	NO	Bacteria	Proteobacteria	Alphaproteobacteria	Rhizobiales	Devosiaceae	Devosia	NA
4_Growing_1_Bulk_CHA0_vs_Growing_9_Bulk_CHA0	ASV892	29.8706	2.2099	0.449419	4.91724	8.77715e-07	3.32278e-06	NO	Bacteria	Proteobacteria	Alphaproteobacteria	Rhizobiales	Devosiaceae	Devosia	NA
4_Growing_1_Bulk_CHA0_vs_Growing_9_Bulk_CHA0	ASV893	32.7909	1.1952	0.371114	3.22057	0.00127935	0.00300025	NO	Bacteria	Proteobacteria	Alphaproteobacteria	Rhizobiales	Devosiaceae	Devosia	NA
4_Growing_1_Bulk_CHA0_vs_Growing_9_Bulk_CHA0	ASV895	214.215	2.2023	0.203542	10.8199	2.77196e-27	7.34569e-26	NO	Bacteria	Proteobacteria	Alphaproteobacteria	Rhizobiales	Rhizobiales Incertae Sedis	Nordella	NA
4_Growing_1_Bulk_CHA0_vs_Growing_9_Bulk_CHA0	ASV906	1.06744	3.11929	3.40918	0.914969	0.360208	NA	NO	Bacteria	Proteobacteria	Alphaproteobacteria	Rhizobiales	Xanthobacteraceae	Rhodoplanes	NA
4_Growing_1_Bulk_CHA0_vs_Growing_9_Bulk_CHA0	ASV908	79.7613	2.3738	0.269409	8.81115	1.23865e-18	1.64121e-17	NO	Bacteria	Proteobacteria	Alphaproteobacteria	Rhizobiales	Xanthobacteraceae	Rhodopseudomonas	NA
4_Growing_1_Bulk_CHA0_vs_Growing_9_Bulk_CHA0	ASV911	27.6221	3.35744	0.998056	3.36399	0.000768257	0.0018508	Growing_9_Bulk_CHA0	Bacteria	Proteobacteria	Alphaproteobacteria	Rhizobiales	Xanthobacteraceae	Tardiphaga	NA
4_Growing_1_Bulk_CHA0_vs_Growing_9_Bulk_CHA0	ASV917	1.13892	3.22238	3.40741	0.9457	0.344302	NA	NO	Bacteria	Proteobacteria	Alphaproteobacteria	Rhizobiales	Xanthobacteraceae	Rhodopseudomonas	NA
4_Growing_1_Bulk_CHA0_vs_Growing_9_Bulk_CHA0	ASV919	14.5261	6.88446	1.12826	6.10186	1.04841e-09	5.24206e-09	Growing_9_Bulk_CHA0	Bacteria	Proteobacteria	Alphaproteobacteria	Rhizobiales	Xanthobacteraceae	Bradyrhizobium	NA
4_Growing_1_Bulk_CHA0_vs_Growing_9_Bulk_CHA0	ASV924	92.1145	1.08329	0.222361	4.87176	1.10609e-06	4.12835e-06	NO	Bacteria	Proteobacteria	Alphaproteobacteria	Rhizobiales	Beijerinckiaceae	Bosea	NA
4_Growing_1_Bulk_CHA0_vs_Growing_9_Bulk_CHA0	ASV925	3.34934	4.76744	2.3779	2.0049	0.0449738	0.0740252	NO	Bacteria	Proteobacteria	Alphaproteobacteria	Rhizobiales	Beijerinckiaceae	Bosea	NA
4_Growing_1_Bulk_CHA0_vs_Growing_9_Bulk_CHA0	ASV931	34.4329	8.12533	1.08581	7.48317	7.25488e-14	6.20175e-13	Growing_9_Bulk_CHA0	Bacteria	Proteobacteria	Alphaproteobacteria	Rhizobiales	Beijerinckiaceae	Bosea	NA
4_Growing_1_Bulk_CHA0_vs_Growing_9_Bulk_CHA0	ASV942	14.4974	0.757407	0.532397	1.42264	0.154842	0.212607	NO	Bacteria	Proteobacteria	Alphaproteobacteria	Rhizobiales	Beijerinckiaceae	Microvirga	NA
4_Growing_1_Bulk_CHA0_vs_Growing_9_Bulk_CHA0	ASV955	0.195677	0.670928	2.87555	0.233322	0.815512	NA	NO	Bacteria	Proteobacteria	Alphaproteobacteria	Caulobacterales	Caulobacteraceae	Phenylobacterium	NA
4_Growing_1_Bulk_CHA0_vs_Growing_9_Bulk_CHA0	ASV958	0.617167	-3.27929	3.46469	-0.946488	0.3439	NA	NO	Bacteria	Proteobacteria	Alphaproteobacteria	Caulobacterales	Caulobacteraceae	Phenylobacterium	NA
4_Growing_1_Bulk_CHA0_vs_Growing_9_Bulk_CHA0	ASV961	21.2468	7.43528	1.09032	6.81938	9.14323e-12	6.54853e-11	Growing_9_Bulk_CHA0	Bacteria	Proteobacteria	Alphaproteobacteria	Rhizobiales	Xanthobacteraceae	Ancylobacter	NA
4_Growing_1_Bulk_CHA0_vs_Growing_9_Bulk_CHA0	ASV964	0.324426	1.4154	3.45275	0.409933	0.681855	NA	NO	Bacteria	Proteobacteria	Alphaproteobacteria	Rhizobiales	Xanthobacteraceae	Variibacter	NA
4_Growing_1_Bulk_CHA0_vs_Growing_9_Bulk_CHA0	ASV978	0.486639	1.99606	3.43929	0.580371	0.561664	NA	NO	Bacteria	Proteobacteria	Alphaproteobacteria	Rhizobiales	Xanthobacteraceae	Pseudolabrys	NA
4_Growing_1_Bulk_CHA0_vs_Growing_9_Bulk_CHA0	ASV985	11.3497	6.53318	1.18359	5.51978	3.39427e-08	1.49914e-07	Growing_9_Bulk_CHA0	Bacteria	Proteobacteria	Alphaproteobacteria	Rhizobiales	Xanthobacteraceae	Pseudorhodoplanes	NA
4_Growing_1_Bulk_CHA0_vs_Growing_9_Bulk_CHA0	ASV988	0.324426	1.4154	3.45275	0.409933	0.681855	NA	NO	Bacteria	Proteobacteria	Alphaproteobacteria	Rhizobiales	Xanthobacteraceae	Pseudorhodoplanes	NA
4_Growing_1_Bulk_CHA0_vs_Growing_9_Bulk_CHA0	ASV1002	27.085	3.60302	0.52984	6.8002	1.04476e-11	7.099e-11	Growing_9_Bulk_CHA0	Bacteria	Proteobacteria	Alphaproteobacteria	Rhizobiales	Rhizobiales Incertae Sedis	Bauldia	NA
4_Growing_1_Bulk_CHA0_vs_Growing_9_Bulk_CHA0	ASV1005	15.936	7.01709	1.13018	6.20881	5.33868e-10	2.77402e-09	Growing_9_Bulk_CHA0	Bacteria	Proteobacteria	Alphaproteobacteria	Rhizobiales	Labraceae	Labrys	NA
4_Growing_1_Bulk_CHA0_vs_Growing_9_Bulk_CHA0	ASV1011	1.78971	3.86829	2.80493	1.3791	0.167863	0.223536	NO	Bacteria	Proteobacteria	Alphaproteobacteria	Rhizobiales	Hyphomicrobiaceae	Hyphomicrobium	NA
4_Growing_1_Bulk_CHA0_vs_Growing_9_Bulk_CHA0	ASV1013	1.83021	3.89535	2.78784	1.39726	0.162334	0.218368	NO	Bacteria	Proteobacteria	Alphaproteobacteria	Rhizobiales	Hyphomicrobiaceae	Pedomicrobium	NA
4_Growing_1_Bulk_CHA0_vs_Growing_9_Bulk_CHA0	ASV1021	0.21948	0.679533	3.00535	0.226108	0.821117	NA	NO	Bacteria	Proteobacteria	Gammaproteobacteria	Burkholderiales	Alcaligenaceae	Achromobacter	NA
4_Growing_1_Bulk_CHA0_vs_Growing_9_Bulk_CHA0	ASV1022	1.25375	3.35464	3.13713	1.06933	0.28492	0.346	NO	Bacteria	Proteobacteria	Alphaproteobacteria	Tistrellales	Geminicoccaceae	Geminicoccus	NA
4_Growing_1_Bulk_CHA0_vs_Growing_9_Bulk_CHA0	ASV1024	144.913	10.2045	1.04132	9.79963	1.13002e-22	1.99637e-21	Growing_9_Bulk_CHA0	Bacteria	Proteobacteria	Alphaproteobacteria	Reyranellales	Reyranellaceae	Reyranella	NA
4_Growing_1_Bulk_CHA0_vs_Growing_9_Bulk_CHA0	ASV1025	250.25	3.94234	0.257282	15.323	5.36856e-53	3.55667e-51	Growing_9_Bulk_CHA0	Bacteria	Proteobacteria	Alphaproteobacteria	Reyranellales	Reyranellaceae	Reyranella	NA
4_Growing_1_Bulk_CHA0_vs_Growing_9_Bulk_CHA0	ASV1034	0.293515	1.24142	3.33516	0.372222	0.709727	NA	NO	Bacteria	Proteobacteria	Alphaproteobacteria	Reyranellales	Reyranellaceae	Reyranella	NA
4_Growing_1_Bulk_CHA0_vs_Growing_9_Bulk_CHA0	ASV1035	0.195677	0.670928	2.87555	0.233322	0.815512	NA	NO	Bacteria	Proteobacteria	Alphaproteobacteria	Reyranellales	Reyranellaceae	Reyranella	NA
4_Growing_1_Bulk_CHA0_vs_Growing_9_Bulk_CHA0	ASV1039	0.424598	-2.5589	3.51249	-0.728516	0.466298	NA	NO	Bacteria	Proteobacteria	Alphaproteobacteria	Reyranellales	Reyranellaceae	Reyranella	NA
4_Growing_1_Bulk_CHA0_vs_Growing_9_Bulk_CHA0	ASV1040	3.59787	4.87582	1.76797	2.75787	0.00581789	0.011592	NO	Bacteria	Proteobacteria	Alphaproteobacteria	Reyranellales	Reyranellaceae	Reyranella	NA
4_Growing_1_Bulk_CHA0_vs_Growing_9_Bulk_CHA0	ASV1044	4.30551	5.13746	2.10525	2.44031	0.0146747	0.0270056	NO	Bacteria	Proteobacteria	Alphaproteobacteria	Reyranellales	Reyranellaceae	Reyranella	NA
4_Growing_1_Bulk_CHA0_vs_Growing_9_Bulk_CHA0	ASV1045	3.04875	4.63207	2.48641	1.86295	0.0624688	0.097954	NO	Bacteria	Proteobacteria	Alphaproteobacteria	Reyranellales	Reyranellaceae	Reyranella	NA
4_Growing_1_Bulk_CHA0_vs_Growing_9_Bulk_CHA0	ASV1046	1.66325	3.75686	3.39999	1.10496	0.269175	0.328717	NO	Bacteria	Proteobacteria	Alphaproteobacteria	Reyranellales	Reyranellaceae	Reyranella	NA
4_Growing_1_Bulk_CHA0_vs_Growing_9_Bulk_CHA0	ASV1048	14.0217	3.66852	0.838951	4.37275	1.22692e-05	3.91728e-05	Growing_9_Bulk_CHA0	Bacteria	Proteobacteria	Alphaproteobacteria	Reyranellales	Reyranellaceae	Reyranella	NA
4_Growing_1_Bulk_CHA0_vs_Growing_9_Bulk_CHA0	ASV1052	0.21948	0.679533	3.00535	0.226108	0.821117	NA	NO	Bacteria	Proteobacteria	Alphaproteobacteria	Reyranellales	Reyranellaceae	Reyranella	NA
4_Growing_1_Bulk_CHA0_vs_Growing_9_Bulk_CHA0	ASV1056	0.424598	-2.5589	3.51249	-0.728516	0.466298	NA	NO	Bacteria	Proteobacteria	Alphaproteobacteria	Reyranellales	Reyranellaceae	Reyranella	NA
4_Growing_1_Bulk_CHA0_vs_Growing_9_Bulk_CHA0	ASV1058	0.21948	0.679533	3.00535	0.226108	0.821117	NA	NO	Bacteria	Proteobacteria	Alphaproteobacteria	Reyranellales	Reyranellaceae	Reyranella	NA
4_Growing_1_Bulk_CHA0_vs_Growing_9_Bulk_CHA0	ASV1061	0.284731	1.25032	3.28367	0.38077	0.703374	NA	NO	Bacteria	Proteobacteria	Alphaproteobacteria	Reyranellales	Reyranellaceae	Reyranella	NA
4_Growing_1_Bulk_CHA0_vs_Growing_9_Bulk_CHA0	ASV1064	0.284731	1.25032	3.28367	0.38077	0.703374	NA	NO	Bacteria	Proteobacteria	Alphaproteobacteria	Reyranellales	Reyranellaceae	Reyranella	NA
4_Growing_1_Bulk_CHA0_vs_Growing_9_Bulk_CHA0	ASV1067	138.855	2.51613	0.240258	10.4726	1.15394e-25	2.35225e-24	Growing_9_Bulk_CHA0	Bacteria	Proteobacteria	Alphaproteobacteria	Acetobacterales	Acetobacteraceae	Roseococcus	NA
4_Growing_1_Bulk_CHA0_vs_Growing_9_Bulk_CHA0	ASV1075	4.89414	5.3185	1.5249	3.48776	0.000487079	0.0012177	Growing_9_Bulk_CHA0	Bacteria	Proteobacteria	Alphaproteobacteria	Acetobacterales	Acetobacteraceae	Roseomonas	NA
4_Growing_1_Bulk_CHA0_vs_Growing_9_Bulk_CHA0	ASV1080	0.43896	1.8133	3.44676	0.526089	0.598826	NA	NO	Bacteria	Proteobacteria	Alphaproteobacteria	Dongiales	Dongiaceae	Dongia	NA
4_Growing_1_Bulk_CHA0_vs_Growing_9_Bulk_CHA0	ASV1086	15.5197	-2.72893	0.741703	-3.67928	0.000233896	0.00060767	Growing_0_Bulk_CHA0	Bacteria	Proteobacteria	Alphaproteobacteria	Rickettsiales	Anaplasmataceae	Wolbachia	NA
4_Growing_1_Bulk_CHA0_vs_Growing_9_Bulk_CHA0	ASV1087	3.38109	-1.30112	2.46929	-0.526924	0.598247	0.649735	NO	Bacteria	Proteobacteria	Alphaproteobacteria	Rickettsiales	Rickettsiaceae	Rickettsia	NA
4_Growing_1_Bulk_CHA0_vs_Growing_9_Bulk_CHA0	ASV1099	120.211	9.93647	1.03718	9.5803	9.67622e-22	1.42455e-20	Growing_9_Bulk_CHA0	Bacteria	Bdellovibrionota	Bdellovibrionia	Bdellovibrionales	Bdellovibrionaceae	OM27 clade	NA
4_Growing_1_Bulk_CHA0_vs_Growing_9_Bulk_CHA0	ASV1101	0.5487	2.13987	3.43403	0.623136	0.533195	NA	NO	Bacteria	Bdellovibrionota	Bdellovibrionia	Bdellovibrionales	Bdellovibrionaceae	OM27 clade	NA
4_Growing_1_Bulk_CHA0_vs_Growing_9_Bulk_CHA0	ASV1102	0.405532	1.73475	3.45026	0.502787	0.615114	NA	NO	Bacteria	Bdellovibrionota	Bdellovibrionia	Bdellovibrionales	Bdellovibrionaceae	OM27 clade	NA
4_Growing_1_Bulk_CHA0_vs_Growing_9_Bulk_CHA0	ASV1114	19.6797	0.610146	0.472473	1.29139	0.196569	0.252868	NO	Bacteria	Verrucomicrobiota	Verrucomicrobiae	Opitutales	Opitutaceae	Lacunisphaera	NA
4_Growing_1_Bulk_CHA0_vs_Growing_9_Bulk_CHA0	ASV1124	8.69696	1.17601	0.804528	1.46174	0.143813	0.202715	NO	Bacteria	Proteobacteria	Gammaproteobacteria	Steroidobacterales	Steroidobacteraceae	Steroidobacter	NA
4_Growing_1_Bulk_CHA0_vs_Growing_9_Bulk_CHA0	ASV1126	0.243319	1.00877	3.09764	0.325657	0.744684	NA	NO	Bacteria	Proteobacteria	Gammaproteobacteria	Steroidobacterales	Steroidobacteraceae	Steroidobacter	NA
4_Growing_1_Bulk_CHA0_vs_Growing_9_Bulk_CHA0	ASV1142	17901	-1.78532	0.19063	-9.36537	7.57856e-21	1.05701e-19	NO	Bacteria	Proteobacteria	Gammaproteobacteria	Pseudomonadales	Pseudomonadaceae	Pseudomonas	NA
4_Growing_1_Bulk_CHA0_vs_Growing_9_Bulk_CHA0	ASV1146	1.25737	3.34917	3.40539	0.983489	0.325367	0.381514	NO	Bacteria	Proteobacteria	Gammaproteobacteria	Pseudomonadales	Pseudomonadaceae	Pseudomonas	putida
4_Growing_1_Bulk_CHA0_vs_Growing_9_Bulk_CHA0	ASV1148	1649.03	1.15225	0.927958	1.2417	0.214347	0.273087	NO	Bacteria	Proteobacteria	Gammaproteobacteria	Pseudomonadales	Pseudomonadaceae	Pseudomonas	protegens
4_Growing_1_Bulk_CHA0_vs_Growing_9_Bulk_CHA0	ASV1154	2.56859	1.577	2.51646	0.626675	0.530872	0.588624	NO	Bacteria	Proteobacteria	Gammaproteobacteria	Pseudomonadales	Pseudomonadaceae	Pseudomonas	NA
4_Growing_1_Bulk_CHA0_vs_Growing_9_Bulk_CHA0	ASV1159	0.246867	-2.20096	3.11868	-0.705735	0.480353	NA	NO	Bacteria	Proteobacteria	Gammaproteobacteria	Pseudomonadales	Pseudomonadaceae	Pseudomonas	NA
4_Growing_1_Bulk_CHA0_vs_Growing_9_Bulk_CHA0	ASV1161	0.162213	0.52392	2.695	0.194404	0.84586	NA	NO	Bacteria	Proteobacteria	Gammaproteobacteria	Pseudomonadales	Pseudomonadaceae	Pseudomonas	NA
4_Growing_1_Bulk_CHA0_vs_Growing_9_Bulk_CHA0	ASV1164	26.5304	-0.568548	0.381281	-1.49115	0.135922	0.192617	NO	Bacteria	Proteobacteria	Gammaproteobacteria	Pseudomonadales	Pseudomonadaceae	Pseudomonas	NA
4_Growing_1_Bulk_CHA0_vs_Growing_9_Bulk_CHA0	ASV1165	0.58703	2.24963	3.43035	0.655802	0.511952	NA	NO	Bacteria	Proteobacteria	Gammaproteobacteria	Pseudomonadales	Pseudomonadaceae	Pseudomonas	umsongensis
4_Growing_1_Bulk_CHA0_vs_Growing_9_Bulk_CHA0	ASV1167	28.2856	-0.696596	0.399738	-1.74263	0.0813981	0.121183	NO	Bacteria	Proteobacteria	Gammaproteobacteria	Pseudomonadales	Pseudomonadaceae	Pseudomonas	fulva
4_Growing_1_Bulk_CHA0_vs_Growing_9_Bulk_CHA0	ASV1168	15.9123	20.8076	3.38511	6.14681	7.9057e-10	4.02886e-09	Growing_9_Bulk_CHA0	Bacteria	Proteobacteria	Gammaproteobacteria	Pseudomonadales	Pseudomonadaceae	Pseudomonas	granadensis
4_Growing_1_Bulk_CHA0_vs_Growing_9_Bulk_CHA0	ASV1169	41.6449	-0.214152	0.314737	-0.680415	0.496242	0.552538	NO	Bacteria	Proteobacteria	Gammaproteobacteria	Pseudomonadales	Pseudomonadaceae	Pseudomonas	NA
4_Growing_1_Bulk_CHA0_vs_Growing_9_Bulk_CHA0	ASV1172	2.3574	4.25804	2.81896	1.5105	0.130916	0.18652	NO	Bacteria	Proteobacteria	Gammaproteobacteria	Pseudomonadales	Pseudomonadaceae	Pseudomonas	vancouverensis
4_Growing_1_Bulk_CHA0_vs_Growing_9_Bulk_CHA0	ASV1185	0.246867	-2.20096	3.11868	-0.705735	0.480353	NA	NO	Bacteria	Proteobacteria	Gammaproteobacteria	Pseudomonadales	Pseudomonadaceae	Pseudomonas	NA
4_Growing_1_Bulk_CHA0_vs_Growing_9_Bulk_CHA0	ASV1189	1.2166	3.31245	3.40596	0.972545	0.33078	0.386152	NO	Bacteria	Proteobacteria	Gammaproteobacteria	Pseudomonadales	Pseudomonadaceae	Pseudomonas	NA
4_Growing_1_Bulk_CHA0_vs_Growing_9_Bulk_CHA0	ASV1194	0.0711827	-0.190163	2.12428	-0.0895186	0.92867	NA	NO	Bacteria	Proteobacteria	Gammaproteobacteria	Pseudomonadales	Pseudomonadaceae	Pseudomonas	NA
4_Growing_1_Bulk_CHA0_vs_Growing_9_Bulk_CHA0	ASV1209	0.424598	-2.5589	3.51249	-0.728516	0.466298	NA	NO	Bacteria	Proteobacteria	Gammaproteobacteria	Pseudomonadales	Pseudomonadaceae	Pseudomonas	NA
4_Growing_1_Bulk_CHA0_vs_Growing_9_Bulk_CHA0	ASV1222	0.21948	0.679533	3.00535	0.226108	0.821117	NA	NO	Bacteria	Proteobacteria	Gammaproteobacteria	Pseudomonadales	Pseudomonadaceae	Pseudomonas	NA
4_Growing_1_Bulk_CHA0_vs_Growing_9_Bulk_CHA0	ASV1223	0.424598	-2.5589	3.51249	-0.728516	0.466298	NA	NO	Bacteria	Proteobacteria	Gammaproteobacteria	Pseudomonadales	Pseudomonadaceae	Pseudomonas	NA
4_Growing_1_Bulk_CHA0_vs_Growing_9_Bulk_CHA0	ASV1224	0.195677	0.670928	2.87555	0.233322	0.815512	NA	NO	Bacteria	Proteobacteria	Gammaproteobacteria	Pseudomonadales	Pseudomonadaceae	Pseudomonas	NA
4_Growing_1_Bulk_CHA0_vs_Growing_9_Bulk_CHA0	ASV1226	0.424598	-2.5589	3.51249	-0.728516	0.466298	NA	NO	Bacteria	Proteobacteria	Gammaproteobacteria	Pseudomonadales	Pseudomonadaceae	Pseudomonas	NA
4_Growing_1_Bulk_CHA0_vs_Growing_9_Bulk_CHA0	ASV1227	0.243319	1.00877	3.09764	0.325657	0.744684	NA	NO	Bacteria	Proteobacteria	Gammaproteobacteria	Pseudomonadales	Pseudomonadaceae	Pseudomonas	NA
4_Growing_1_Bulk_CHA0_vs_Growing_9_Bulk_CHA0	ASV1229	1.31688	3.41419	3.40443	1.00287	0.315925	0.374692	NO	Bacteria	Proteobacteria	Gammaproteobacteria	Pseudomonadales	Pseudomonadaceae	Pseudomonas	NA
4_Growing_1_Bulk_CHA0_vs_Growing_9_Bulk_CHA0	ASV1232	2.99886	0.858751	1.46534	0.586042	0.557847	0.6134	NO	Bacteria	Proteobacteria	Gammaproteobacteria	Xanthomonadales	Xanthomonadaceae	Lysobacter	NA
4_Growing_1_Bulk_CHA0_vs_Growing_9_Bulk_CHA0	ASV1235	75.7874	1.1507	0.318908	3.60825	0.000308264	0.000778	NO	Bacteria	Proteobacteria	Gammaproteobacteria	Xanthomonadales	Xanthomonadaceae	Lysobacter	gummosus
4_Growing_1_Bulk_CHA0_vs_Growing_9_Bulk_CHA0	ASV1236	15.2125	-0.391591	0.53605	-0.730512	0.465077	0.522226	NO	Bacteria	Proteobacteria	Gammaproteobacteria	Xanthomonadales	Xanthomonadaceae	Lysobacter	capsici
4_Growing_1_Bulk_CHA0_vs_Growing_9_Bulk_CHA0	ASV1237	1718.29	-0.957842	0.247242	-3.87411	0.000107013	0.000295401	NO	Bacteria	Proteobacteria	Gammaproteobacteria	Xanthomonadales	Xanthomonadaceae	Stenotrophomonas	nitritireducens
4_Growing_1_Bulk_CHA0_vs_Growing_9_Bulk_CHA0	ASV1241	0.957372	-3.87997	3.43728	-1.12879	0.258986	NA	NO	Bacteria	Proteobacteria	Gammaproteobacteria	Xanthomonadales	Xanthomonadaceae	Stenotrophomonas	NA
4_Growing_1_Bulk_CHA0_vs_Growing_9_Bulk_CHA0	ASV1256	0.293515	1.24142	3.33516	0.372222	0.709727	NA	NO	Bacteria	Proteobacteria	Gammaproteobacteria	Xanthomonadales	Xanthomonadaceae	Stenotrophomonas	NA
4_Growing_1_Bulk_CHA0_vs_Growing_9_Bulk_CHA0	ASV1257	1426.93	-0.853029	0.491327	-1.73617	0.0825333	0.122186	NO	Bacteria	Proteobacteria	Gammaproteobacteria	Xanthomonadales	Xanthomonadaceae	Stenotrophomonas	rhizophila
4_Growing_1_Bulk_CHA0_vs_Growing_9_Bulk_CHA0	ASV1258	16.9737	-8.02772	1.11547	-7.19671	6.16838e-13	4.95339e-12	Growing_0_Bulk_CHA0	Bacteria	Proteobacteria	Gammaproteobacteria	Xanthomonadales	Xanthomonadaceae	Stenotrophomonas	NA
4_Growing_1_Bulk_CHA0_vs_Growing_9_Bulk_CHA0	ASV1274	63.2433	-3.03442	1.47355	-2.05926	0.0394698	0.066621	NO	Bacteria	Proteobacteria	Gammaproteobacteria	Xanthomonadales	Xanthomonadaceae	Stenotrophomonas	NA
4_Growing_1_Bulk_CHA0_vs_Growing_9_Bulk_CHA0	ASV1275	103.858	-1.31217	0.201245	-6.52024	7.01928e-11	3.95768e-10	NO	Bacteria	Proteobacteria	Gammaproteobacteria	Xanthomonadales	Xanthomonadaceae	Stenotrophomonas	NA
4_Growing_1_Bulk_CHA0_vs_Growing_9_Bulk_CHA0	ASV1277	19.7464	-8.24261	1.1009	-7.48717	7.0375e-14	6.20175e-13	Growing_0_Bulk_CHA0	Bacteria	Proteobacteria	Gammaproteobacteria	Xanthomonadales	Xanthomonadaceae	Stenotrophomonas	rhizophila
4_Growing_1_Bulk_CHA0_vs_Growing_9_Bulk_CHA0	ASV1278	3.36858	0.209135	1.49101	0.140264	0.888451	0.909033	NO	Bacteria	Proteobacteria	Gammaproteobacteria	Xanthomonadales	Xanthomonadaceae	Stenotrophomonas	NA
4_Growing_1_Bulk_CHA0_vs_Growing_9_Bulk_CHA0	ASV1279	0.162213	0.52392	2.695	0.194404	0.84586	NA	NO	Bacteria	Proteobacteria	Gammaproteobacteria	Xanthomonadales	Xanthomonadaceae	Stenotrophomonas	NA
4_Growing_1_Bulk_CHA0_vs_Growing_9_Bulk_CHA0	ASV1281	95.7634	2.04218	1.24592	1.63909	0.101194	0.147342	NO	Bacteria	Proteobacteria	Gammaproteobacteria	Xanthomonadales	Xanthomonadaceae	Stenotrophomonas	rhizophila
4_Growing_1_Bulk_CHA0_vs_Growing_9_Bulk_CHA0	ASV1282	36.8721	-0.966196	0.306984	-3.14738	0.00164738	0.00382943	NO	Bacteria	Proteobacteria	Gammaproteobacteria	Xanthomonadales	Xanthomonadaceae	Xylella	NA
4_Growing_1_Bulk_CHA0_vs_Growing_9_Bulk_CHA0	ASV1284	39.158	-0.966591	0.317546	-3.04394	0.00233499	0.00528864	NO	Bacteria	Proteobacteria	Gammaproteobacteria	Xanthomonadales	Xanthomonadaceae	Xylella	NA
4_Growing_1_Bulk_CHA0_vs_Growing_9_Bulk_CHA0	ASV1290	8.71021	-0.0723553	0.818982	-0.0883478	0.9296	0.936669	NO	Bacteria	Proteobacteria	Gammaproteobacteria	Xanthomonadales	Xanthomonadaceae	Pseudoxanthomonas	NA
4_Growing_1_Bulk_CHA0_vs_Growing_9_Bulk_CHA0	ASV1291	35.7726	-0.0785087	0.346337	-0.226683	0.82067	0.856211	NO	Bacteria	Proteobacteria	Gammaproteobacteria	Xanthomonadales	Xanthomonadaceae	Pseudoxanthomonas	NA
4_Growing_1_Bulk_CHA0_vs_Growing_9_Bulk_CHA0	ASV1294	201.051	1.58614	0.284427	5.57662	2.45239e-08	1.1015e-07	NO	Bacteria	Proteobacteria	Gammaproteobacteria	Xanthomonadales	Rhodanobacteraceae	Chiayiivirga	NA
4_Growing_1_Bulk_CHA0_vs_Growing_9_Bulk_CHA0	ASV1311	0.162213	0.52392	2.695	0.194404	0.84586	NA	NO	Bacteria	Proteobacteria	Gammaproteobacteria	Xanthomonadales	Xanthomonadaceae	Lysobacter	NA
4_Growing_1_Bulk_CHA0_vs_Growing_9_Bulk_CHA0	ASV1313	357.205	-0.418499	0.20782	-2.01376	0.044035	0.0733917	NO	Bacteria	Proteobacteria	Gammaproteobacteria	Xanthomonadales	Xanthomonadaceae	Lysobacter	NA
4_Growing_1_Bulk_CHA0_vs_Growing_9_Bulk_CHA0	ASV1328	1.69839	-4.68733	3.41431	-1.37285	0.1698	0.224984	NO	Bacteria	Firmicutes	Bacilli	Bacillales	Bacillaceae	Bacillus	NA
4_Growing_1_Bulk_CHA0_vs_Growing_9_Bulk_CHA0	ASV1336	0.864034	-3.75468	3.44212	-1.0908	0.275359	NA	NO	Bacteria	Bacteroidota	Bacteroidia	Flavobacteriales	Flavobacteriaceae	Flavobacterium	NA
4_Growing_1_Bulk_CHA0_vs_Growing_9_Bulk_CHA0	ASV1348	1271.57	-0.184144	0.20989	-0.877333	0.380306	0.442022	NO	Bacteria	Actinobacteriota	Actinobacteria	Micrococcales	Microbacteriaceae	Agromyces	terreus
4_Growing_1_Bulk_CHA0_vs_Growing_9_Bulk_CHA0	ASV1351	491.394	-0.300508	0.236686	-1.26964	0.204211	0.26143	NO	Bacteria	Actinobacteriota	Actinobacteria	Micrococcales	Microbacteriaceae	Agromyces	terreus
4_Growing_1_Bulk_CHA0_vs_Growing_9_Bulk_CHA0	ASV1374	503.333	-0.969494	0.22483	-4.31212	1.61697e-05	4.98252e-05	NO	Bacteria	Actinobacteriota	Actinobacteria	Micrococcales	Microbacteriaceae	Agromyces	cerinus
4_Growing_1_Bulk_CHA0_vs_Growing_9_Bulk_CHA0	ASV1392	45.0571	-1.34619	0.294042	-4.57823	4.68933e-06	1.6569e-05	NO	Bacteria	Actinobacteriota	Actinobacteria	Micrococcales	Microbacteriaceae	Microbacterium	flavescens
4_Growing_1_Bulk_CHA0_vs_Growing_9_Bulk_CHA0	ASV1394	30.5736	-2.05642	0.922163	-2.23	0.0257476	0.0448889	NO	Bacteria	Actinobacteriota	Actinobacteria	Micrococcales	Microbacteriaceae	Microbacterium	NA
4_Growing_1_Bulk_CHA0_vs_Growing_9_Bulk_CHA0	ASV1395	28.9986	-1.8984	0.495577	-3.83068	0.000127788	0.000349112	NO	Bacteria	Actinobacteriota	Actinobacteria	Micrococcales	Microbacteriaceae	Microbacterium	NA
4_Growing_1_Bulk_CHA0_vs_Growing_9_Bulk_CHA0	ASV1399	70.9326	-1.25076	0.253019	-4.94336	7.67889e-07	2.99251e-06	NO	Bacteria	Actinobacteriota	Actinobacteria	Micrococcales	Microbacteriaceae	Microbacterium	pseudoresistens
4_Growing_1_Bulk_CHA0_vs_Growing_9_Bulk_CHA0	ASV1400	0.319124	-2.39228	3.43294	-0.696861	0.48589	NA	NO	Bacteria	Actinobacteriota	Actinobacteria	Micrococcales	Microbacteriaceae	Microbacterium	NA
4_Growing_1_Bulk_CHA0_vs_Growing_9_Bulk_CHA0	ASV1401	8.60789	-2.96297	1.07059	-2.76761	0.00564694	0.0114232	NO	Bacteria	Actinobacteriota	Actinobacteria	Micrococcales	Microbacteriaceae	Microbacterium	NA
4_Growing_1_Bulk_CHA0_vs_Growing_9_Bulk_CHA0	ASV1402	78.3464	-0.824805	0.244185	-3.37779	0.000730699	0.00179292	NO	Bacteria	Actinobacteriota	Actinobacteria	Micrococcales	Microbacteriaceae	Microbacterium	oxydans
4_Growing_1_Bulk_CHA0_vs_Growing_9_Bulk_CHA0	ASV1409	11.4447	-3.77419	0.894317	-4.22019	2.44096e-05	7.35061e-05	Growing_0_Bulk_CHA0	Bacteria	Actinobacteriota	Actinobacteria	Micrococcales	Microbacteriaceae	Leifsonia	NA
4_Growing_1_Bulk_CHA0_vs_Growing_9_Bulk_CHA0	ASV1410	9.11023	6.21429	1.23215	5.04344	4.5723e-07	1.83585e-06	Growing_9_Bulk_CHA0	Bacteria	Actinobacteriota	Actinobacteria	Micrococcales	Microbacteriaceae	Galbitalea	NA
4_Growing_1_Bulk_CHA0_vs_Growing_9_Bulk_CHA0	ASV1428	34.4948	-0.624257	0.352122	-1.77284	0.0762552	0.115472	NO	Bacteria	Actinobacteriota	Actinobacteria	Micrococcales	Microbacteriaceae	Microterricola	NA
4_Growing_1_Bulk_CHA0_vs_Growing_9_Bulk_CHA0	ASV1431	19.7537	1.07283	1.33062	0.806265	0.42009	0.48341	NO	Bacteria	Actinobacteriota	Actinobacteria	Micrococcales	Microbacteriaceae	Herbiconiux	NA
4_Growing_1_Bulk_CHA0_vs_Growing_9_Bulk_CHA0	ASV1435	355.78	0.214822	0.187368	1.14652	0.251579	0.312997	NO	Bacteria	Actinobacteriota	Actinobacteria	Micrococcales	Promicromonosporaceae	Cellulosimicrobium	cellulans
4_Growing_1_Bulk_CHA0_vs_Growing_9_Bulk_CHA0	ASV1437	582.111	-0.0485994	0.300818	-0.161558	0.871654	0.898009	NO	Bacteria	Actinobacteriota	Actinobacteria	Micrococcales	Cellulomonadaceae	Oerskovia	NA
4_Growing_1_Bulk_CHA0_vs_Growing_9_Bulk_CHA0	ASV1440	975.596	0.178492	0.968576	0.184283	0.853791	0.887273	NO	Bacteria	Actinobacteriota	Actinobacteria	Micrococcales	Cellulomonadaceae	Oerskovia	NA
4_Growing_1_Bulk_CHA0_vs_Growing_9_Bulk_CHA0	ASV1455	91.517	1.43207	0.265316	5.39759	6.75407e-08	2.93414e-07	NO	Bacteria	Actinobacteriota	Actinobacteria	Micrococcales	Promicromonosporaceae	Isoptericola	NA
4_Growing_1_Bulk_CHA0_vs_Growing_9_Bulk_CHA0	ASV1458	4.11967	1.14712	1.56093	0.734894	0.462404	0.521434	NO	Bacteria	Actinobacteriota	Actinobacteria	Micrococcales	Micrococcaceae	Arthrobacter	crystallopoietes
4_Growing_1_Bulk_CHA0_vs_Growing_9_Bulk_CHA0	ASV1459	17.1133	-8.03126	1.1197	-7.17269	7.35376e-13	5.7316e-12	Growing_0_Bulk_CHA0	Bacteria	Actinobacteriota	Actinobacteria	Micrococcales	Micrococcaceae	Arthrobacter	NA
4_Growing_1_Bulk_CHA0_vs_Growing_9_Bulk_CHA0	ASV1480	7.14864	5.86262	1.32034	4.44022	8.98664e-06	2.97682e-05	Growing_9_Bulk_CHA0	Bacteria	Actinobacteriota	Actinobacteria	Propionibacteriales	Propionibacteriaceae	Haloactinopolyspora	NA
4_Growing_1_Bulk_CHA0_vs_Growing_9_Bulk_CHA0	ASV1483	135.208	-0.268475	0.186383	-1.44045	0.14974	0.208848	NO	Bacteria	Actinobacteriota	Actinobacteria	Corynebacteriales	Nocardiaceae	Rhodococcus	erythropolis
4_Growing_1_Bulk_CHA0_vs_Growing_9_Bulk_CHA0	ASV1491	13.5333	-0.0480818	0.519016	-0.0926402	0.926189	0.936669	NO	Bacteria	Actinobacteriota	Actinobacteria	Corynebacteriales	Nocardiaceae	Rhodococcus	globerulus
4_Growing_1_Bulk_CHA0_vs_Growing_9_Bulk_CHA0	ASV1494	0.213548	0.857525	2.95022	0.290665	0.771308	NA	NO	Bacteria	Actinobacteriota	Actinobacteria	Corynebacteriales	Nocardiaceae	Rhodococcus	tukisamuensis
4_Growing_1_Bulk_CHA0_vs_Growing_9_Bulk_CHA0	ASV1495	21.0611	2.97882	1.13983	2.6134	0.00896476	0.0173406	NO	Bacteria	Actinobacteriota	Actinobacteria	Corynebacteriales	Mycobacteriaceae	Mycobacterium	tusciae
4_Growing_1_Bulk_CHA0_vs_Growing_9_Bulk_CHA0	ASV1513	109.227	-0.736078	0.196621	-3.74364	0.000181373	0.000475879	NO	Bacteria	Actinobacteriota	Actinobacteria	Corynebacteriales	Nocardiaceae	Rhodococcus	hoagii
4_Growing_1_Bulk_CHA0_vs_Growing_9_Bulk_CHA0	ASV1514	1.11355	-4.08452	3.43022	-1.19075	0.233753	NA	NO	Bacteria	Actinobacteriota	Actinobacteria	Corynebacteriales	Nocardiaceae	Rhodococcus	NA
4_Growing_1_Bulk_CHA0_vs_Growing_9_Bulk_CHA0	ASV1516	74.8496	1.8342	0.270733	6.77492	1.24475e-11	8.24647e-11	NO	Bacteria	Actinobacteriota	Actinobacteria	Propionibacteriales	Nocardioidaceae	Nocardioides	NA
4_Growing_1_Bulk_CHA0_vs_Growing_9_Bulk_CHA0	ASV1520	1.95159	3.98916	3.05237	1.30691	0.191245	0.249169	NO	Bacteria	Actinobacteriota	Actinobacteria	Propionibacteriales	Nocardioidaceae	Nocardioides	NA
4_Growing_1_Bulk_CHA0_vs_Growing_9_Bulk_CHA0	ASV1526	0.676084	2.46353	3.42392	0.719506	0.471829	NA	NO	Bacteria	Actinobacteriota	Actinobacteria	Propionibacteriales	Nocardioidaceae	Nocardioides	NA
4_Growing_1_Bulk_CHA0_vs_Growing_9_Bulk_CHA0	ASV1528	0.324426	1.4154	3.45275	0.409933	0.681855	NA	NO	Bacteria	Actinobacteriota	Actinobacteria	Propionibacteriales	Nocardioidaceae	Nocardioides	NA
4_Growing_1_Bulk_CHA0_vs_Growing_9_Bulk_CHA0	ASV1532	4.04082	5.04175	1.66182	3.03387	0.00241436	0.00542208	Growing_9_Bulk_CHA0	Bacteria	Actinobacteriota	Actinobacteria	Propionibacteriales	Nocardioidaceae	Nocardioides	NA
4_Growing_1_Bulk_CHA0_vs_Growing_9_Bulk_CHA0	ASV1535	5.2253	5.40988	1.48314	3.6476	0.000264704	0.000681035	Growing_9_Bulk_CHA0	Bacteria	Actinobacteriota	Actinobacteria	Propionibacteriales	Nocardioidaceae	Nocardioides	NA
4_Growing_1_Bulk_CHA0_vs_Growing_9_Bulk_CHA0	ASV1536	1.00477	3.03922	3.41064	0.891098	0.372876	NA	NO	Bacteria	Actinobacteriota	Actinobacteria	Propionibacteriales	Nocardioidaceae	Nocardioides	NA
4_Growing_1_Bulk_CHA0_vs_Growing_9_Bulk_CHA0	ASV1545	0.427096	1.82123	3.44641	0.528441	0.597194	NA	NO	Bacteria	Actinobacteriota	Actinobacteria	Propionibacteriales	Nocardioidaceae	Marmoricola	NA
4_Growing_1_Bulk_CHA0_vs_Growing_9_Bulk_CHA0	ASV1548	33.4388	2.88488	1.10379	2.61362	0.00895884	0.0173406	NO	Bacteria	Actinobacteriota	Actinobacteria	Propionibacteriales	Nocardioidaceae	Aeromicrobium	NA
4_Growing_1_Bulk_CHA0_vs_Growing_9_Bulk_CHA0	ASV1549	0.243319	1.00877	3.09764	0.325657	0.744684	NA	NO	Bacteria	Actinobacteriota	Actinobacteria	Propionibacteriales	Nocardioidaceae	Aeromicrobium	NA
4_Growing_1_Bulk_CHA0_vs_Growing_9_Bulk_CHA0	ASV1552	21.1807	-0.254369	0.421838	-0.603003	0.546507	0.603435	NO	Bacteria	Actinobacteriota	Actinobacteria	Propionibacteriales	Nocardioidaceae	Aeromicrobium	NA
4_Growing_1_Bulk_CHA0_vs_Growing_9_Bulk_CHA0	ASV1557	3.96824	5.01519	1.68653	2.97367	0.00294265	0.00644465	Growing_9_Bulk_CHA0	Bacteria	Actinobacteriota	Actinobacteria	Propionibacteriales	Nocardioidaceae	Mumia	NA
4_Growing_1_Bulk_CHA0_vs_Growing_9_Bulk_CHA0	ASV1566	2.3461	4.25439	2.21377	1.92179	0.0546325	0.0882782	NO	Bacteria	Actinobacteriota	Actinobacteria	Frankiales	Geodermatophilaceae	Modestobacter	NA
4_Growing_1_Bulk_CHA0_vs_Growing_9_Bulk_CHA0	ASV1568	3.54822	4.8518	1.77083	2.73984	0.00614689	0.0121562	NO	Bacteria	Actinobacteriota	Actinobacteria	Frankiales	Frankiaceae	Jatrophihabitans	NA
4_Growing_1_Bulk_CHA0_vs_Growing_9_Bulk_CHA0	ASV1575	0.455728	1.88937	3.41691	0.552948	0.580299	NA	NO	Bacteria	Actinobacteriota	Acidimicrobiia	Microtrichales	Iamiaceae	Iamia	NA
4_Growing_1_Bulk_CHA0_vs_Growing_9_Bulk_CHA0	ASV1584	0.438996	1.83945	3.38544	0.543342	0.586894	NA	NO	Bacteria	Actinobacteriota	Acidimicrobiia	Microtrichales	Microtrichaceae	IMCC26207	NA
4_Growing_1_Bulk_CHA0_vs_Growing_9_Bulk_CHA0	ASV1585	0.142365	0.42902	2.58686	0.165846	0.868278	NA	NO	Bacteria	Actinobacteriota	Acidimicrobiia	Microtrichales	Microtrichaceae	IMCC26207	NA
4_Growing_1_Bulk_CHA0_vs_Growing_9_Bulk_CHA0	ASV1595	16.9094	2.38605	0.627191	3.80434	0.000142185	0.00038448	NO	Bacteria	Actinobacteriota	Thermoleophilia	Solirubrobacterales	Solirubrobacteraceae	Conexibacter	NA
4_Growing_1_Bulk_CHA0_vs_Growing_9_Bulk_CHA0	ASV1598	0.391353	1.66117	3.45372	0.480981	0.63053	NA	NO	Bacteria	Actinobacteriota	Thermoleophilia	Solirubrobacterales	Solirubrobacteraceae	Conexibacter	NA
4_Growing_1_Bulk_CHA0_vs_Growing_9_Bulk_CHA0	ASV1600	4.55191	5.2146	1.80489	2.88914	0.00386292	0.00812439	Growing_9_Bulk_CHA0	Bacteria	Actinobacteriota	Thermoleophilia	Solirubrobacterales	Solirubrobacteraceae	Conexibacter	NA
4_Growing_1_Bulk_CHA0_vs_Growing_9_Bulk_CHA0	ASV1614	0.556773	-3.07733	3.47671	-0.885127	0.376088	NA	NO	Bacteria	Actinobacteriota	Thermoleophilia	Solirubrobacterales	Solirubrobacteraceae	Solirubrobacter	NA
4_Growing_1_Bulk_CHA0_vs_Growing_9_Bulk_CHA0	ASV1615	22.7302	7.53112	1.09342	6.88766	5.67189e-12	4.17514e-11	Growing_9_Bulk_CHA0	Bacteria	Actinobacteriota	Thermoleophilia	Solirubrobacterales	Solirubrobacteraceae	Solirubrobacter	NA
4_Growing_1_Bulk_CHA0_vs_Growing_9_Bulk_CHA0	ASV1645	0.246867	-2.20096	3.11868	-0.705735	0.480353	NA	NO	Bacteria	Firmicutes	Bacilli	Paenibacillales	Paenibacillaceae	Paenibacillus	NA
4_Growing_1_Bulk_CHA0_vs_Growing_9_Bulk_CHA0	ASV1652	0.162213	0.52392	2.695	0.194404	0.84586	NA	NO	Bacteria	Firmicutes	Bacilli	Paenibacillales	Paenibacillaceae	Paenibacillus	NA
4_Growing_1_Bulk_CHA0_vs_Growing_9_Bulk_CHA0	ASV1653	0.162213	0.52392	2.695	0.194404	0.84586	NA	NO	Bacteria	Firmicutes	Bacilli	Paenibacillales	Paenibacillaceae	Paenibacillus	NA
4_Growing_1_Bulk_CHA0_vs_Growing_9_Bulk_CHA0	ASV1658	0.319124	-2.39228	3.43294	-0.696861	0.48589	NA	NO	Bacteria	Firmicutes	Bacilli	Paenibacillales	Paenibacillaceae	Paenibacillus	NA
4_Growing_1_Bulk_CHA0_vs_Growing_9_Bulk_CHA0	ASV1684	0.371182	-2.52286	3.51479	-0.717784	0.472891	NA	NO	Bacteria	Bacteroidota	Bacteroidia	Flavobacteriales	Flavobacteriaceae	Flavobacterium	NA
4_Growing_1_Bulk_CHA0_vs_Growing_9_Bulk_CHA0	ASV1686	0.710477	0.180134	3.44021	0.0523615	0.958241	NA	NO	Bacteria	Gemmatimonadota	Longimicrobia	Longimicrobiales	Longimicrobiaceae	YC-ZSS-LKJ147	NA
4_Growing_1_Bulk_CHA0_vs_Growing_9_Bulk_CHA0	ASV1689	1.20721	3.29484	3.16633	1.04059	0.298067	NA	NO	Bacteria	Gemmatimonadota	Longimicrobia	Longimicrobiales	Longimicrobiaceae	YC-ZSS-LKJ147	NA
4_Growing_1_Bulk_CHA0_vs_Growing_9_Bulk_CHA0	ASV1690	0.78301	2.68577	3.41817	0.785733	0.432024	NA	NO	Bacteria	Gemmatimonadota	Longimicrobia	Longimicrobiales	Longimicrobiaceae	YC-ZSS-LKJ147	NA
4_Growing_1_Bulk_CHA0_vs_Growing_9_Bulk_CHA0	ASV1712	0.371182	-2.52286	3.51479	-0.717784	0.472891	NA	NO	Bacteria	Firmicutes	Bacilli	Paenibacillales	Paenibacillaceae	Paenibacillus	NA
4_Growing_1_Bulk_CHA0_vs_Growing_9_Bulk_CHA0	ASV1713	53.0488	-0.0139314	0.284447	-0.0489774	0.960937	0.964577	NO	Bacteria	Firmicutes	Bacilli	Paenibacillales	Paenibacillaceae	Paenibacillus	NA
4_Growing_1_Bulk_CHA0_vs_Growing_9_Bulk_CHA0	ASV1715	7.23272	2.1416	1.11864	1.91447	0.0555598	0.0892324	NO	Bacteria	Firmicutes	Bacilli	Paenibacillales	Paenibacillaceae	Paenibacillus	NA
4_Growing_1_Bulk_CHA0_vs_Growing_9_Bulk_CHA0	ASV1719	43.3038	-3.86785	1.30972	-2.95319	0.00314505	0.00681235	Growing_0_Bulk_CHA0	Bacteria	Firmicutes	Bacilli	Paenibacillales	Paenibacillaceae	Paenibacillus	mendelii
4_Growing_1_Bulk_CHA0_vs_Growing_9_Bulk_CHA0	ASV1727	37.811	-4.16446	0.434615	-9.58196	9.52235e-22	1.42455e-20	Growing_0_Bulk_CHA0	Bacteria	Firmicutes	Bacilli	Paenibacillales	Paenibacillaceae	Paenibacillus	NA
4_Growing_1_Bulk_CHA0_vs_Growing_9_Bulk_CHA0	ASV1728	128.543	-4.6499	0.298182	-15.5942	7.97398e-55	7.04369e-53	Growing_0_Bulk_CHA0	Bacteria	Firmicutes	Bacilli	Paenibacillales	Paenibacillaceae	Paenibacillus	xylanexedens
4_Growing_1_Bulk_CHA0_vs_Growing_9_Bulk_CHA0	ASV1729	3.94987	-5.93322	2.42087	-2.45087	0.0142513	0.0265879	NO	Bacteria	Firmicutes	Bacilli	Paenibacillales	Paenibacillaceae	Paenibacillus	NA
4_Growing_1_Bulk_CHA0_vs_Growing_9_Bulk_CHA0	ASV1740	1.57704	3.68336	3.31258	1.11193	0.266169	0.328068	NO	Bacteria	Firmicutes	Bacilli	Paenibacillales	Paenibacillaceae	Cohnella	NA
4_Growing_1_Bulk_CHA0_vs_Growing_9_Bulk_CHA0	ASV1751	44.6356	-2.19725	1.01423	-2.16642	0.030279	0.0517673	NO	Bacteria	Firmicutes	Bacilli	Paenibacillales	Paenibacillaceae	Paenibacillus	agaridevorans
4_Growing_1_Bulk_CHA0_vs_Growing_9_Bulk_CHA0	ASV1752	14.218	-1.08442	2.80579	-0.386492	0.699132	0.738128	NO	Bacteria	Firmicutes	Bacilli	Paenibacillales	Paenibacillaceae	Paenibacillus	NA
4_Growing_1_Bulk_CHA0_vs_Growing_9_Bulk_CHA0	ASV1753	2.39343	-5.19915	3.09365	-1.68058	0.0928438	0.135931	NO	Bacteria	Firmicutes	Bacilli	Paenibacillales	Paenibacillaceae	Paenibacillus	NA
4_Growing_1_Bulk_CHA0_vs_Growing_9_Bulk_CHA0	ASV1754	6.02895	-0.0857262	3.25339	-0.0263498	0.978978	0.978978	NO	Bacteria	Firmicutes	Bacilli	Paenibacillales	Paenibacillaceae	Paenibacillus	NA
[truncated: 8,329 more rows]

## Sheet: Supple. Table S7
Supplementary Table S7. Top five most abundant Pseudomonas ASVs, closest relatives and 16S rRNA sequence similarity to isolated strains
[truncated: 7 more rows]

[truncated: 1 more sheets: Suppl. Table S8]
